# Supplementary material for: Multiple freezing–melting pathways of high-density ice through ice XXI phase at room temperature
Source: Nat Mater. 2025 Oct 10;25(2):302–9. doi: 10.1038/s41563-025-02364-x (PMC12867761; doi:10.1038/s41563-025-02364-x)
Supplement: Supplementary file 2 — Crystallographic information file for ice XXI. [file 41563_2025_2364_MOESM2_ESM.cif]

data_iceXXI_KRISS
loop_
_publ_author_name
'Lee, Y.-H.'
'Kim, J. K.'
'Kim, Y.-J.'
'Lee, G. W.'
_audit_creation_date               2025-04-29
_audit_creation_method
;
Olex2 1.5
(compiled 2025.03.04 svn.red2d20d0 for OlexSys, GUI svn.r7188)
;
_shelx_SHELXL_version_number       '2019/3'
_audit_contact_author_address      KRISS
_audit_contact_author_email        gwlee@kriss.re.kr
_audit_contact_author_name         'Geun Woo Lee'
_audit_contact_author_phone        +82-42-868-5744
_publ_contact_author_id_orcid      0000-0003-3681-1641
_publ_section_references
;
Dolomanov, O.V., Bourhis, L.J., Gildea, R.J, Howard, J.A.K. & Puschmann, H.
 (2009), J. Appl. Cryst. 42, 339-341.

Sheldrick, G.M. (2015). Acta Cryst. A71, 3-8.

Sheldrick, G.M. (2015). Acta Cryst. C71, 3-8.
;
_chemical_name_common              Water
_chemical_name_systematic          Oxidane
_chemical_formula_moiety           'O'
_chemical_formula_sum              'H2O'
_chemical_formula_weight           18.02
_chemical_absolute_configuration   ?
_chemical_melting_point            ?
_chemical_oxdiff_formula           O0
loop_
  _atom_type_symbol
  _atom_type_description
  _atom_type_scat_dispersion_real
  _atom_type_scat_dispersion_imag
  _atom_type_scat_source
 'O' 'O' -0.0010 0.0008 'International Tables Vol C Tables 4.2.6.8 and 6.1.1.4'
 'H' 'not located in XRD' 0.0000 0.0000 'International Tables Vol C Tables 4.2.6.8 and 6.1.1.4'
_shelx_space_group_comment
;
The symmetry employed for this shelxl refinement is uniquely defined
by the following loop, which should always be used as a source of
symmetry information in preference to the above space-group names.
They are only intended as comments.
;
_space_group_crystal_system        'tetragonal'
_space_group_IT_number             122
_space_group_name_H-M_alt          'I -4 2 d'
_space_group_name_Hall             'I -4 2bw'
loop_
  _space_group_symop_operation_xyz
 'x, y, z'
 '-x, -y, z'
 'y, -x, -z'
 '-y, x, -z'
 '-x+1/2, y, -z+3/4'
 'x+1/2, -y, -z+3/4'
 '-y+1/2, -x, z+3/4'
 'y+1/2, x, z+3/4'
 'x+1/2, y+1/2, z+1/2'
 '-x+1/2, -y+1/2, z+1/2'
 'y+1/2, -x+1/2, -z+1/2'
 '-y+1/2, x+1/2, -z+1/2'
 '-x+1, y+1/2, -z+5/4'
 'x+1, -y+1/2, -z+5/4'
 '-y+1, -x+1/2, z+5/4'
 'y+1, x+1/2, z+5/4'

_cell_length_a                     20.1966(16)
_cell_length_b                     20.1966(16)
_cell_length_c                     7.8912(6)
_cell_angle_alpha                  90
_cell_angle_beta                   90
_cell_angle_gamma                  90
_cell_volume                       3218.8(6)
_cell_formula_units_Z              152
_cell_measurement_reflns_used      427
_cell_measurement_temperature      293(2)
_cell_measurement_theta_max        10.3010
_cell_measurement_theta_min        1.6190
_cell_oxdiff_angle_alpha           90.03(3)
_cell_oxdiff_angle_beta            90.007(5)
_cell_oxdiff_angle_gamma           90.07(2)
_cell_oxdiff_length_a              20.1670(14)
_cell_oxdiff_length_b              20.252(18)
_cell_oxdiff_length_c              7.8814(5)
_cell_oxdiff_measurement_reflns_used  432
_cell_oxdiff_volume                3219(3)
_shelx_estimated_absorpt_T_max     ?
_shelx_estimated_absorpt_T_min     ?
_exptl_absorpt_coefficient_mu      0.039
_exptl_absorpt_correction_T_max    ?
_exptl_absorpt_correction_T_min    ?
_exptl_absorpt_correction_type     none
_exptl_absorpt_process_details     ?
_exptl_absorpt_special_details     ?
_exptl_crystal_colour              colorless
_exptl_crystal_density_diffrn      1.413
_exptl_crystal_density_meas        ?
_exptl_crystal_density_method      ?
_exptl_crystal_description         prismatic
_exptl_crystal_F_000               1216
_exptl_crystal_size_max            0.10
_exptl_crystal_size_mid            0.10
_exptl_crystal_size_min            0.05
_exptl_transmission_factor_max     ?
_exptl_transmission_factor_min     ?
_diffrn_reflns_av_R_equivalents    0.2217
_diffrn_reflns_av_unetI/netI       0.0956
_diffrn_reflns_Laue_measured_fraction_full  0.984
_diffrn_reflns_Laue_measured_fraction_max  0.984
_diffrn_reflns_limit_h_max         20
_diffrn_reflns_limit_h_min         -20
_diffrn_reflns_limit_k_max         19
_diffrn_reflns_limit_k_min         -20
_diffrn_reflns_limit_l_max         7
_diffrn_reflns_limit_l_min         -7
_diffrn_reflns_number              4726
_diffrn_reflns_point_group_measured_fraction_full  0.967
_diffrn_reflns_point_group_measured_fraction_max  0.967
_diffrn_reflns_theta_full          8.306
_diffrn_reflns_theta_max           8.306
_diffrn_reflns_theta_min           1.620
_diffrn_ambient_temperature        293(2)
_diffrn_detector                   'Hybrid Pixel Array Detector'
_diffrn_detector_area_resol_mean   5.0000
_diffrn_measured_fraction_theta_full  0.984
_diffrn_measured_fraction_theta_max  0.984
_diffrn_measurement_details
;
List of Runs (angles in degrees, time in seconds):

  # Type    Start    End  Width  t~exp~   \w     \q     \k     \f   Frames
--------------------------------------------------------------------------
  1  \f    -12.00  11.00   0.50    1.00   0.00   0.00   0.00    --    46
  2  \f    -12.00  11.00   0.50    1.00   0.00   0.00   0.00    --    46
  3  \f    -12.00  11.00   0.50    1.00   0.00   0.00   0.00    --    46
  4  \f    -12.00  11.00   0.50    1.00   0.00   0.00   0.00    --    46
  5  \f    -12.00  11.00   0.50    1.00   0.00   0.00   0.00    --    46
  6  \f    -12.00  11.00   0.50    1.00   0.00   0.00   0.00    --    46
  7  \f    -12.00  11.00   0.50    1.00   0.00   0.00   0.00    --    46
;
_diffrn_measurement_device         'abstract diffractometer'
_diffrn_measurement_device_type   
 'esperanto-CrysAlisPro-abstract goniometer imported esperanto images'
_diffrn_measurement_method         '\f scans'
_diffrn_orient_matrix_axis[1]      matrixX
_diffrn_orient_matrix_axis[2]      matrixY
_diffrn_orient_matrix_axis[3]      matrixZ
_diffrn_orient_matrix_type        
 'CrysAlisPro convention (1999,Acta A55,543-557)'
_diffrn_orient_matrix_UB_11        0.0009532000
_diffrn_orient_matrix_UB_12        0.0142782000
_diffrn_orient_matrix_UB_13        -0.0004853000
_diffrn_orient_matrix_UB_21        0.0065430000
_diffrn_orient_matrix_UB_22        -0.0006126000
_diffrn_orient_matrix_UB_23        -0.0326696000
_diffrn_orient_matrix_UB_31        -0.0127475000
_diffrn_orient_matrix_UB_32        0.0007295000
_diffrn_orient_matrix_UB_33        -0.0168161000
_diffrn_radiation_monochromator    synchrotron
_diffrn_radiation_probe            x-ray
_diffrn_radiation_type             synchrotron
_diffrn_radiation_wavelength       0.2896
_diffrn_source                     synchrotron
_reflns_Friedel_coverage           0.685
_reflns_Friedel_fraction_full      0.943
_reflns_Friedel_fraction_max       0.943
_reflns_number_gt                  608
_reflns_number_total               819
_reflns_special_details
;
 Reflections were merged by SHELXL according to the crystal
 class for the calculation of statistics and refinement.
 
 _reflns_Friedel_fraction is defined as the number of unique
 Friedel pairs measured divided by the number that would be
 possible theoretically, ignoring centric projections and
 systematic absences.
;
_reflns_threshold_expression       'I > 2\s(I)'
_computing_cell_refinement         'CrysAlisPro 1.171.42.89a (Rigaku OD, 2023)'
_computing_data_collection         'CrysAlisPro 1.171.42.89a (Rigaku OD, 2023)'
_computing_data_reduction          'CrysAlisPro 1.171.42.89a (Rigaku OD, 2023)'
_computing_molecular_graphics      'Olex2 1.5 (Dolomanov et al., 2009)'
_computing_publication_material    'Olex2 1.5 (Dolomanov et al., 2009)'
_computing_structure_refinement    'SHELXL 2019/3 (Sheldrick, 2015)'
_computing_structure_solution      'SHELXT 2018/2 (Sheldrick, 2018)'
_refine_diff_density_max           0.323
_refine_diff_density_min           -0.365
_refine_diff_density_rms           0.086
_refine_ls_abs_structure_details
;
 Flack x determined using 152 quotients [(I+)-(I-)]/[(I+)+(I-)]
 (Parsons, Flack and Wagner, Acta Cryst. B69 (2013) 249-259).
;
_refine_ls_abs_structure_Flack     ?
_refine_ls_abs_structure_Flack_su  ?
_refine_ls_extinction_coef         .
_refine_ls_extinction_method       none
_refine_ls_goodness_of_fit_ref     1.328
_refine_ls_hydrogen_treatment      undef
_refine_ls_matrix_type             full
_refine_ls_number_parameters       39
_refine_ls_number_reflns           819
_refine_ls_number_restraints       0
_refine_ls_R_factor_all            0.1275
_refine_ls_R_factor_gt             0.0941
_refine_ls_restrained_S_all        1.328
_refine_ls_shift/su_max            0.000
_refine_ls_shift/su_mean           0.000
_refine_ls_structure_factor_coef   Fsqd
_refine_ls_weighting_details      
 'w=1/[\s^2^(Fo^2^)+(0.2000P)^2^] where P=(Fo^2^+2Fc^2^)/3'
_refine_ls_weighting_scheme        calc
_refine_ls_wR_factor_gt            0.2678
_refine_ls_wR_factor_ref           0.3422
_refine_special_details            ?
_olex2_refinement_description
;
;
_atom_sites_solution_hydrogens     .
_atom_sites_solution_primary       dual
_atom_sites_solution_secondary     ?
loop_
  _atom_site_label
  _atom_site_type_symbol
  _atom_site_fract_x
  _atom_site_fract_y
  _atom_site_fract_z
  _atom_site_U_iso_or_equiv
  _atom_site_adp_type
  _atom_site_occupancy
  _atom_site_site_symmetry_order
  _atom_site_calc_flag
  _atom_site_refinement_flags_posn
  _atom_site_refinement_flags_adp
  _atom_site_refinement_flags_occupancy
  _atom_site_disorder_assembly
  _atom_site_disorder_group
 O1 O 0.000000 0.500000 0.5073(16) 0.066(3) Uiso 1 2 d S . P . .
 O2 O 0.8980(3) 0.6141(4) 0.0006(9) 0.065(3) Uiso 1 1 d . . . . .
 O3 O 0.8236(4) 0.9173(4) 0.8562(10) 0.066(3) Uiso 1 1 d . . . . .
 O4 O 0.5611(3) 0.6782(4) 0.1457(10) 0.065(3) Uiso 1 1 d . . . . .
 O5 O 0.7678(3) 0.5754(3) 0.0379(9) 0.061(3) Uiso 1 1 d . . . . .
 O6 O 0.9566(4) 0.7359(4) 0.9584(9) 0.067(3) Uiso 1 1 d . . . . .
 O7 O 0.8881(3) 0.5357(4) 0.6983(9) 0.063(3) Uiso 1 1 d . . . . .
 O8 O 0.0205(4) 0.3879(4) 0.2985(10) 0.069(3) Uiso 1 1 d . . . . .
 O9 O 0.6928(4) 0.6882(4) 0.0437(9) 0.077(3) Uiso 1 1 d . . . . .
 O10 O 0.8257(4) 0.7838(4) 0.9630(9) 0.076(3) Uiso 1 1 d . . . . .
 
_geom_special_details
;
 All esds (except the esd in the dihedral angle between two l.s. planes)
 are estimated using the full covariance matrix.  The cell esds are taken
 into account individually in the estimation of esds in distances, angles
 and torsion angles; correlations between esds in cell parameters are only
 used when they are defined by crystal symmetry.  An approximate (isotropic)
 treatment of cell esds is used for estimating esds involving l.s. planes.
;
_shelx_res_file
;
TITL merge_250429_a.res in I-42d
    merge_250429.res
    created by SHELXL-2019/3 at 15:19:18 on 29-Apr-2025
REM Old TITL merge_250429_a.res in I-42d
REM SHELXT solution in I-42d: R1 0.250, Rweak 0.015, Alpha 0.003
REM <I/s> 0.061 for 24 systematic absences, Orientation as input
REM Flack x = -9.990 ( 9.990 ) from 219 Parsons' quotients
REM Formula found by SHELXT: O
CELL 0.2896 20.1966 20.1966 7.8912 90 90 90
ZERR 192 0.0016 0.0016 0.0006 0 0 0
LATT -2
SYMM -X,-Y,+Z
SYMM +Y,-X,-Z
SYMM -Y,+X,-Z
SYMM 0.5-X,+Y,0.75-Z
SYMM 0.5+X,-Y,0.75-Z
SYMM 0.5-Y,-X,0.75+Z
SYMM 0.5+Y,+X,0.75+Z
SFAC O
DISP O -0.001 0.0008 6.4585
UNIT 192

L.S. 10 0 0
PLAN  50
CONF
list 4
MORE -1
fmap 2 53
acta
OMIT -11 14 3
OMIT -10 10 4
OMIT -7 7 2
OMIT -7 7 6
OMIT -6 6 4
OMIT -6 7 5
OMIT -5 5 6
OMIT -4 13 3
OMIT -4 14 4
OMIT -4 15 5
OMIT 2 12 0
OMIT 4 15 3
OMIT 4 16 4
OMIT 5 5 6
OMIT 6 10 4
OMIT 6 11 5
OMIT 7 11 6
OMIT 8 14 4
OMIT 10 11 3
REM <olex2.extras>
REM <HklSrc "%.\\merge_250429.hkl">
REM </olex2.extras>

WGHT    0.200000
FVAR       0.39163
O1  1    0.000000    0.500000    0.507251    10.50000    0.06584
O2  1    0.897983    0.614097    0.000619    11.00000    0.06519
O3  1    0.823608    0.917279    0.856241    11.00000    0.06561
O4  1    0.561127    0.678237    0.145706    11.00000    0.06516
O5  1    0.767784    0.575390    0.037910    11.00000    0.06071
O6  1    0.956616    0.735946    0.958449    11.00000    0.06713
O7  1    0.888071    0.535712    0.698309    11.00000    0.06341
O8  1    0.020485    0.387939    0.298506    11.00000    0.06882
O9  1    0.692818    0.688158    0.043729    11.00000    0.07734
O10  1    0.825744    0.783762    0.963033    11.00000    0.07592
HKLF 4


REM  merge_250429_a.res in I-42d
REM wR2 = 0.3422, GooF = S = 1.328, Restrained GooF = 1.328 for all data
REM R1 = 0.0941 for 608 Fo > 4sig(Fo) and 0.1275 for all 819 data
REM 39 parameters refined using 0 restraints

END

WGHT      0.2000      0.0000

REM Highest difference peak  0.323,  deepest hole -0.365,  1-sigma level  0.086
Q1    1   0.9005  0.5772  0.8399  11.00000  0.05    0.32
Q2    1   0.7813  0.6709  1.0118  11.00000  0.05    0.30
Q3    1   0.9780  0.7987  0.9537  11.00000  0.05    0.30
Q4    1   0.7500  0.5565  0.8750  10.50000  0.05    0.29
Q5    1   0.9142  0.5143  0.5113  11.00000  0.05    0.28
Q6    1   0.9196  0.6788  0.8408  11.00000  0.05    0.28
Q7    1   0.9264  0.6013  1.1451  11.00000  0.05    0.27
Q8    1   1.0199  0.4244  0.5088  11.00000  0.05    0.27
Q9    1   0.9832  0.6783  1.1028  11.00000  0.05    0.26
Q10   1   0.7453  0.6337  1.1232  11.00000  0.05    0.25
Q11   1   0.6947  0.7244  1.2308  11.00000  0.05    0.25
Q12   1   0.7027  0.7631  1.0479  11.00000  0.05    0.24
Q13   1   0.7151  0.7389  1.1726  11.00000  0.05    0.24
Q14   1   1.0000  0.5000  0.7500  10.25000  0.05    0.23
Q15   1   0.9663  0.5425  0.7077  11.00000  0.05    0.23
Q16   1   1.0319  0.4183  0.4905  11.00000  0.05    0.23
Q17   1   0.5176  0.6956  1.0625  11.00000  0.05    0.23
Q18   1   0.6395  0.6781  1.1471  11.00000  0.05    0.23
Q19   1   0.9508  0.7500  1.1250  10.50000  0.05    0.22
Q20   1   0.9361  0.7500  1.1250  10.50000  0.05    0.22
Q21   1   0.8232  0.9205  0.6671  11.00000  0.05    0.22
Q22   1   0.9624  0.6409  0.9925  11.00000  0.05    0.21
Q23   1   0.7320  0.6379  0.9196  11.00000  0.05    0.21
Q24   1   0.5807  0.7500  1.1250  10.50000  0.05    0.21
Q25   1   0.9767  0.3413  0.2389  11.00000  0.05    0.21
Q26   1   1.0815  0.4203  0.2039  11.00000  0.05    0.20
Q27   1   1.0564  0.3452  0.4116  11.00000  0.05    0.20
Q28   1   0.9386  0.5379  0.5506  11.00000  0.05    0.20
Q29   1   0.9000  0.6996  0.8834  11.00000  0.05    0.20
Q30   1   0.7216  0.5192  1.0885  11.00000  0.05    0.20
Q31   1   0.8173  0.8832  0.9020  11.00000  0.05    0.19
Q32   1   0.9526  0.5838  1.1021  11.00000  0.05    0.19
Q33   1   1.0582  0.4452  0.4104  11.00000  0.05    0.19
Q34   1   0.4784  0.6792  1.1574  11.00000  0.05    0.18
Q35   1   0.9018  0.7629  0.9635  11.00000  0.05    0.18
Q36   1   0.5946  0.7135  1.0882  11.00000  0.05    0.18
Q37   1   1.0433  0.5624  0.4250  11.00000  0.05    0.18
Q38   1   0.8319  0.7808  1.0985  11.00000  0.05    0.18
Q39   1   1.0584  0.5267  0.6048  11.00000  0.05    0.18
Q40   1   0.6010  0.6933  1.3404  11.00000  0.05    0.18
Q41   1   1.0000  0.5000  0.2500  10.25000  0.05    0.18
Q42   1   0.8778  0.8560  0.9511  11.00000  0.05    0.18
Q43   1   0.8021  0.6000  1.0571  11.00000  0.05    0.18
Q44   1   0.7500  0.9130  0.8750  10.50000  0.05    0.18
Q45   1   1.0473  0.3605  0.4089  11.00000  0.05    0.18
Q46   1   0.8168  0.7638  1.0671  11.00000  0.05    0.18
Q47   1   0.8270  0.9170  1.0503  11.00000  0.05    0.18
Q48   1   0.7500  0.7153  0.8750  10.50000  0.05    0.18
Q49   1   0.6265  0.6591  1.0789  11.00000  0.05    0.17
Q50   1   0.7610  0.5025  1.0216  11.00000  0.05    0.17
;
_shelx_res_checksum                13496
_shelx_hkl_file
;
   0   0  -2    0.12    2.45
   0   0  -2    0.88    2.75
   0   0   2    0.84    1.51
   0   0  -2   -0.71    1.83
   0   0   2   -0.38    2.73
   0   0   2   -0.08    1.55
   0   0  -4 2610.99   33.69
   0   0   4 2537.65   31.92
   0   0  -4 2605.29   32.36
   0   0  -6   -4.86    7.47
   0   0   6    0.69    7.11
   0   0  -6    0.08    5.65
   0   0  -6    5.58    9.75
   0   0   6   -3.40    6.60
  -1   0  -3   31.64    5.13
   1   0   3   26.29    6.30
   0  -1   3   22.85    6.31
   0  -1   3   29.32    3.79
  -1   0  -3   33.60    3.86
   1   0  -3   27.41    5.36
   1   0  -3   41.49    5.15
   0   1   3   33.51    3.99
   0   1  -3   32.23    3.97
  -1   0  -3   43.48    6.03
   0  -1  -3   29.89    5.86
  -1   0   3   29.05    3.73
   0   1   3   34.00    4.13
   1   0  -3   31.37    4.21
   0  -1   3   24.07    5.08
   1   0   3   42.48    3.39
  -1   0   3   31.62    4.05
   1   0   3   31.41    4.07
   1   0   3   24.85    3.52
   0   1  -3   34.11    4.30
   0  -1  -5    0.28    5.75
   0  -1   5    2.28    2.80
   0   1  -5    0.65    5.07
   0  -1   5    1.23    4.83
   0  -1   5    3.33    6.86
   1   0   5   -0.11    9.20
  -1   0   5    1.33    5.22
   0   1  -5    3.12    5.13
   1   0   5    0.27    5.50
   0   1   5   -0.57    5.55
  -1   0  -5    1.72    5.16
   0   1  -5   -1.04    9.67
   1   0  -5    3.29    6.08
   0  -1  -5    1.80    8.31
   1   0  -5    3.10    5.69
   1   0  -5   -0.71    7.55
   1   0   5    0.25    5.11
  -1   0   5    3.95    5.63
   0  -1  -5    3.08    2.88
  -1   0  -5    1.83    4.61
  -1   0  -5    3.84    7.17
   1   0   5    1.42    3.17
   0   1   5    0.54    4.57
   0  -1   5    2.58    8.74
  -1   0   7    9.95    8.03
   0  -1   7   -0.27    6.98
   0  -1  -7    4.67   11.64
  -1   0   7    2.00    7.33
   1   0   7   -6.76    8.90
   0   1  -7    4.96    7.74
   0   1   7    2.83    6.85
   0   1  -7    3.22    7.62
   1   0   7    4.74    7.01
   1   0   7    3.03   13.18
   1   0   7    4.71    8.71
  -1   0  -7    0.88    6.89
   1   0  -7    6.01    8.36
   1   0  -7    0.24   10.63
   0   1   7    4.04    6.82
   0  -1   7    2.85    9.21
  -1   1   6  111.49   10.56
   1  -1   6   99.43   14.63
  -1   1   6  105.44   10.06
   1   1  -6  151.10   13.98
   1  -1   6  106.76   10.11
   1   1  -6  104.68   10.47
  -1  -1  -6  139.22    8.61
   1  -1   6  114.28    7.06
  -1  -1  -6  109.06   14.76
   1  -1   4   -1.25    4.23
  -1  -1  -4   -0.75    3.04
   1  -1   4   -1.10    2.53
   1  -1   4    1.21    6.48
   1   1  -4   -1.89    4.42
  -1   1   4    1.11    4.14
   1   1  -4    1.23    4.56
  -1   1   4    1.41    6.14
   1  -1   4    0.79    7.07
   1   1  -4   -1.96    4.62
  -1  -1  -4    1.79    7.14
  -1  -1  -2    8.02    3.82
   1   1  -2   10.05    2.01
   1   1  -2    9.10    2.27
  -1   1   2   13.34    2.41
   1  -1   2    9.49    4.40
  -1   1  -2   11.93    2.10
  -1   1  -2    8.80    3.95
   1   1   2    9.80    3.87
  -1   1  -2   11.59    2.49
  -1  -1   4    1.78    5.90
  -1   1  -4   -0.55    4.03
  -1  -1   4   -1.78    5.11
   1  -1  -4   -0.10    1.34
  -1  -1   4   -0.74    4.18
   1   1   4    0.87    6.82
  -1   1  -4    1.79    3.94
   1   1   4   -0.74    4.20
   1  -1  -4   -0.61    3.68
   1  -1  -4    1.16    5.32
  -1   1  -6  120.63   10.88
   1   1   6  114.57   10.16
   1  -1  -6  119.58   11.19
   1  -1  -6  142.95    6.70
  -1   1  -6  168.80   15.82
  -1  -1   6  111.88   10.13
   1   1   6  124.28   10.17
   1  -1  -6   -1.06    1.80
  -1  -1   6    1.77    7.53
   1  -1  -6   77.36   12.46
   2   0   2   44.47    2.99
   2   0  -2   51.21    3.93
  -2   0   2   33.43    2.76
   2   0   2   48.96    3.28
   2   0  -2   37.92    3.56
  -2   0   2   37.80    3.46
   0  -2   2   30.16    5.29
  -2   0  -2   39.74    2.88
  -2   0  -2   64.15    5.67
   2   0   2   38.17    4.35
   0   2  -2   28.06    5.04
   2   0   2   39.85    3.97
   2   0   2   28.86    4.72
   0   2  -4   10.00    4.61
   0   2  -4   13.70    4.12
  -2   0   4   10.38    4.80
  -2   0  -4   10.43    5.21
   2   0   4   13.32    4.71
   2   0   4   10.54    7.75
   2   0   4   13.82    4.23
   2   0  -4    9.58    4.15
   2   0  -4   10.06    5.61
   2   0   4   16.88    3.95
   2   0  -4   14.17    1.56
   0   2   4    2.02    2.86
   0  -2   4   10.02    5.86
   0  -2  -4   -3.15    5.36
   2   0   4    1.19    6.21
   2   0  -4   15.21    5.24
   0   2   4   -0.06    2.89
  -2   0  -4    9.23    5.19
   0  -2  -4   15.10    1.44
  -2   0   4   14.43    4.24
  -2   0  -4   11.67    3.83
   2   0  -6 1389.11   29.97
   2   0  -6 1326.00   29.22
   2   0   6   -2.16    9.02
   0   2  -6 1482.16   32.68
   0   2   6   73.86   12.13
  -2   0   6 1531.94   32.11
  -2   0   6 1436.85   30.70
   0  -2   6 1652.16   20.46
   0   2  -6 1363.91   30.62
   0  -2  -6 1199.60   36.28
   0  -2  -6 1697.37   23.81
  -2   0  -6 1515.50   30.77
   2   0   6 1472.70   29.10
   0  -2   6    7.94   10.85
   2   0   6 1277.66   38.43
   0   2   6 1492.67   30.59
   2   0   6 1424.73   31.82
   2   0  -6 1049.18   29.74
  -2   0  -6 1455.68   32.36
  -2   0  -6 1367.70   28.30
   2   0   6 1449.78   23.79
   0  -2   6 1186.31   33.88
   2  -1   7   87.17    7.78
   2   1  -7  108.56   11.83
   1  -2   7   -0.61   11.84
   1  -2   7  118.35    7.68
  -2   1   7  102.67   11.11
   2   1  -7  119.96   11.92
  -1  -2  -7   94.25   15.98
   1   2  -7  103.25   11.18
   2  -1   7   89.37   10.94
   2  -1   7   -7.91   12.07
  -1   2   7   98.53   10.75
   2  -1   7   94.98   16.70
  -2   1   7   83.70    9.66
  -1  -2  -7  104.27    7.47
  -1   2   7    2.01    5.88
  -2  -1  -7  109.00   13.78
  -2  -1  -5   -0.69    4.10
   2  -1   5    0.51    3.51
   1   2  -5   -0.68    5.06
  -1  -2  -5   -1.08    8.85
  -2   1   5   -0.61    4.61
  -1  -2  -5    0.42    3.05
   2   1  -5    0.96    8.17
   2  -1   5    2.06    8.11
   2  -1   5   -4.47    5.84
   2   1  -5    1.55    6.59
   2  -1   5    6.98    9.26
  -1   2   5    0.61    4.11
  -1   2   5    2.78    4.78
   2   1  -5   -0.50    5.57
   1  -2   5    0.93    7.31
  -2  -1  -5   -3.92    8.28
  -2   1   5   -0.81    5.84
   1   2  -5   -1.66    4.97
   1  -2   5   -1.02   10.61
  -2   1   3 5616.31   39.99
   2  -1   3 4184.12   53.41
   2   1  -3 4227.41   36.65
   2   1  -3 5162.22   42.94
   1  -2   3 4253.66   54.76
   2  -1   3 5345.91   42.58
  -1  -2  -3 4565.46   53.80
  -2  -1  -3 4481.00   36.24
   2  -1   3 5739.05   44.08
  -2   1   3 5461.30   44.78
   2   1  -3 5400.35   38.26
  -2  -1  -3 4997.33   54.21
   1   2  -3 4318.98   55.27
  -1   2  -3 5454.43   42.02
  -1  -2   3 4272.25   56.23
   2   1   3 5656.38   45.12
  -2   1  -3 5365.49   37.77
  -1  -2   3 5512.36   38.68
   2   1   3 4897.23   56.15
   2  -1  -3 5615.82   44.88
  -2   1  -3 4104.90   51.88
  -1   2  -3 4185.12   54.14
   2   1   3 5396.59   36.91
  -2   1  -3 5543.79   43.53
  -2   1  -5    4.84    5.00
  -1   2  -5    0.62    5.38
   2   1   5   -2.11   10.39
   2  -1  -5   -0.05    1.82
  -2  -1   5    2.03    4.99
   2  -1  -5   -0.10    6.12
   1   2   5   -2.44    4.61
   1  -2  -5   -1.10    6.18
  -1   2  -5    0.25    4.42
  -1  -2   5   -0.70    7.76
   1  -2  -5    0.41    1.74
  -1  -2   5    1.50    8.33
   2   1   5   -1.67    6.20
   1   2   5   -0.19    5.08
  -2   1  -5    2.38    9.46
   2  -1  -5   -0.43    5.58
  -2  -1   5    1.13    4.96
   2   1   5   -1.12    5.04
   2   1   7   96.77   10.21
  -1   2  -7  160.61   19.31
   2   1   7   87.35   10.70
  -2   1  -7  100.32   11.83
  -1   2  -7  105.14   10.55
   1   2   7    4.91    7.34
  -2   1  -7   98.50   10.46
   1  -2  -7   -0.28    2.00
  -1  -2   7   -0.42   10.34
   1   2   7  118.16   11.01
   1  -2  -7  104.93    7.51
  -1  -2   7   95.83    5.89
   2  -1  -7   -0.13    2.25
   2  -1  -7   62.94   12.70
   2  -1  -7  114.20   12.98
   2  -1  -7   -0.07    2.91
  -2  -1   7   99.93   10.58
   2   2  -6   -0.83    6.83
   2  -2   6   -0.12    9.30
  -2  -2  -6   -0.83    4.26
  -2  -2  -6   -1.49   10.38
  -2   2   6    4.59    8.55
   2   2  -6   -0.09    5.59
   2  -2   6    1.06    3.70
   2   2  -4  553.32   15.43
  -2  -2  -4  409.65   19.73
  -2   2   4  618.00    5.83
   2   2  -4  522.84   15.95
   2  -2   4  388.46   20.47
  -2   2   4  496.22   14.74
  -2  -2  -4  580.11   13.20
  -2   2   2    0.02    0.69
  -2  -2  -2    2.20    4.19
   2   2   2   -2.46    4.62
  -2   2  -2   -0.25    3.82
  -2  -2   2    0.99    4.33
  -2  -2   4  450.25   15.09
  -2  -2   4    3.45    6.27
   2   2   4    3.06    2.82
  -2   2  -4  547.27   16.82
  -2   2  -4  403.31   20.85
  -2   2  -4  531.49   14.58
   2  -2  -4  614.42    5.80
   2   2   4   13.02    3.60
   2   2   6   -2.60    5.74
   2   2   6   -2.25    9.27
  -2   2  -6    3.79    7.72
   2  -2  -6    0.23    2.34
   2  -2  -6   -2.60    6.83
  -2  -2   6   -3.09    8.94
  -2   2  -6    1.96    5.75
   2  -2  -6   -0.30    2.17
   3   0   1   16.54    2.34
  -3   0  -1   16.61    2.60
   3   0  -1   13.21    1.97
  -3   0   1   13.13    1.87
   3   0   1   13.22    2.05
   3   0   3  177.92    8.57
   0   3   3  221.60    2.77
   3   0  -3  224.62    3.43
   0  -3   3  127.57   12.17
   3   0   3  190.34   11.82
  -3   0   3  184.66    7.16
  -3   0  -3  246.54   11.82
   3   0  -3  201.87    9.42
  -3   0   3  197.93    8.96
   3   0   3  186.37    6.94
  -3   0  -3  181.50    6.78
   3   0   3  209.03    7.67
  -3   0   3  229.66    3.49
   3   0   3  140.58   10.82
   3   0  -3  188.90    7.37
   0   3  -3  154.70   12.35
   3   0  -5   -4.14    6.57
   3   0   5   -3.62    9.24
   0  -3  -5    0.36    1.63
   0   3  -5    2.91    5.13
   3   0   5    0.79    4.04
   0   3  -5    1.62    4.18
   0  -3   5    0.75   10.55
   3   0  -5   -0.99    5.09
  -3   0   5    0.69    4.90
   3   0   5    0.22    5.42
   3   0  -5    0.26    1.96
  -3   0  -5   -2.09    4.78
   3   0  -5    1.93    6.44
  -3   0   5   -3.62    5.14
  -3   0  -5   -1.92    6.11
   3   0   5   -1.82    4.84
   0   3  -5   -2.41   11.50
   0  -3   5    0.81    5.90
   3   0   5    2.47    9.75
   0   3   5   -0.34    3.38
  -3   0  -7   -2.17    6.74
  -3   0   7   -0.30    7.60
  -3   0   7    1.07    6.76
   0  -3  -7    0.39    2.12
   0  -3   7    0.07    3.23
   0   3  -7    5.28    8.30
   3   0   7   -0.55    7.24
   0  -3   7    3.77   13.09
  -3   0  -7    2.45    9.33
   3   0   7    2.69   10.80
   3   0   7   -4.38   14.12
   0   3   7    0.84    6.87
   3   0  -7    2.52    9.16
   3   0   7    0.33    7.39
   3   0  -7    0.39    8.09
   0  -3   7    6.08   11.07
   3   0  -7   -0.31    2.33
   0   3   7    1.88    6.06
   3   0   7   -0.16    4.94
   0  -3  -7    0.14    3.58
   0   3  -7   -3.45    6.86
   0  -3  -7   -1.30   10.06
  -1   3   6   -1.39    4.14
  -1  -3  -6    3.91    3.68
  -3  -1  -6   42.06   10.24
  -1  -3  -6    8.20   10.65
  -3   1   6   45.40    7.07
  -1  -3  -6   -0.10    1.60
   3   1  -6    0.02    1.70
   3  -1   6   30.22   11.24
   3  -1   6   49.71    6.72
   1   3  -6    7.69    5.79
   3  -1   6   50.11   16.38
   3  -1   6   50.78    8.72
   3   1  -6   42.30    9.67
   1  -3   6   35.31   13.66
   1   3  -6   50.84    7.71
   1  -3   6   47.24   10.34
   3   1  -6   48.12    9.11
  -1   3   6   -1.94    6.36
  -3   1   6   51.58    8.93
  -3  -1  -4  701.26   15.89
   3   1  -4  684.09   16.73
  -1   3   4  717.98    5.88
  -3   1   4  634.98   17.57
  -1  -3  -4  706.55    5.44
   3   1  -4  636.04   18.14
   3  -1   4  261.16   10.11
   3  -1   4  612.95   17.97
   3  -1   4  497.72   21.93
  -3   1   4 1004.74   25.17
   1  -3   4  444.09   22.40
   3  -1   4  675.02   20.35
  -3  -1  -4  669.81   21.36
  -3   1   4  722.21    6.59
   3   1  -4  712.63    6.66
   3   1  -4  539.96   16.46
   3   1  -2   20.06    3.13
  -3   1   2   20.51    3.24
   3  -1   2   15.04    2.67
  -3  -1  -2   23.13    4.45
   1   3  -2   15.37    4.98
  -1   3   2   24.83    0.98
  -3  -1  -2   27.74    3.48
   3   1  -2   25.92    1.33
  -3   1   2   23.65    1.20
   3   1   2   16.21    4.64
   3  -1  -2   26.11    1.27
  -3   1  -2   15.42    4.53
  -3  -1   2   26.54    1.35
  -1  -3   2   14.34    4.89
   3   1   2   23.36    3.19
  -3   1  -2   18.42    3.07
   3   1   2   17.92    4.02
   3  -1  -2   21.71    3.34
   3   1   2   24.03    2.92
   3   1   4  736.06   15.59
  -1  -3   4  656.95   15.74
   3   1   4 1008.97   29.69
   3  -1  -4  629.04   17.94
   3   1   4  471.39   21.89
  -3   1  -4  716.55   20.81
   3   1   4  621.28   15.66
   1  -3  -4  717.63    5.92
  -1  -3   4  489.63   23.76
  -1   3  -4  429.43   21.80
  -3   1  -4  623.24   15.30
   3  -1  -4  708.85    6.45
  -3   1  -6   72.83   13.23
   3   1   6   51.42    7.53
   3   1   6   37.80   14.20
   1  -3  -6   53.20    2.83
  -3   1  -6   52.01    7.57
   3   1   6    1.45    8.05
  -1   3  -6   20.54    6.10
   1   3   6    0.79    4.56
   3  -1  -6   54.14    3.14
  -1  -3   6   43.20   10.54
   3   1   6   44.46    7.85
  -1   3  -6   54.05    8.06
  -1  -3   6    3.46   11.50
   1   3   6    0.48    4.79
   3  -1  -6    1.77    6.93
   3  -1  -6   44.23    9.14
   1  -3  -6   -1.64    7.29
  -2   3   7    0.13    7.65
   2  -3   7   43.13   16.16
  -2   3   7   -2.90    5.58
   2  -3   7   -2.38    3.84
   3  -2   7   25.19   14.00
  -3   2   7   47.01    8.79
   2  -3   7   -3.53   10.78
   2   3  -7   45.28    7.95
  -3   2   7    3.87    6.92
   3  -2   7   58.11    6.70
  -2  -3  -7   41.04    6.65
  -3  -2  -7   58.82    7.93
  -3  -2  -7   52.49   14.29
  -2  -3  -7   39.71   13.03
   3   2  -7   43.18    9.36
   3   2  -5  289.55   11.57
  -2  -3  -5  214.37   17.32
   3   2  -5  260.42   13.05
  -3   2   5    7.07    5.13
  -2  -3  -5  255.28   10.34
   3  -2   5   -0.74    5.07
   2   3  -5  275.65   12.75
  -3  -2  -5  345.01   13.61
   3  -2   5  196.58   18.12
  -3  -2  -5  252.49   18.57
  -2   3   5    1.76    3.96
   2  -3   5  186.59   18.88
  -3   2   5  293.88   14.07
   2   3  -5    2.34    4.11
   3   2  -5  267.10   12.30
  -2   3   3  320.60    3.67
   2   3  -3  228.87   14.95
  -3   2   3   14.28    3.48
  -3  -2  -3  209.10   13.35
   3  -2   3  179.24   12.53
  -3  -2  -3  308.13    9.69
  -3   2   3  336.95    4.00
  -2  -3  -3    8.25    5.07
  -3  -2  -1   14.04    4.12
   3   2  -1   13.76    3.18
   2   3  -1    7.10    3.20
   3   2   1   13.84    3.77
  -3  -2   1   11.44    3.19
  -3   2  -3  285.82   11.01
  -2   3  -3  205.44   13.53
   3  -2  -3  346.82    4.02
  -3   2  -3  214.45   13.53
  -2  -3   3  226.83   14.67
   3   2   3  216.84   14.26
   2  -3  -3  332.11    3.77
   3   2   5  195.88   18.26
   3   2   5    9.43    6.36
   2  -3  -5  294.99    4.76
   3  -2  -5  294.84    4.99
   2   3   5    0.25    3.11
  -2   3  -5  277.95   13.85
  -2   3  -5    0.56    3.63
  -2  -3   5  219.10   13.38
  -3   2  -5  181.68   18.38
   3   2   5  273.94   11.93
  -3   2  -5  266.50   11.40
  -2  -3   5    7.59    9.20
   2   3   5    0.93    3.54
  -3   2  -5  266.25   13.98
  -2   3  -5  192.25   19.27
   2  -3  -7   -0.07    2.52
  -2  -3   7   60.02    4.38
   2  -3  -7   49.82    3.25
  -3  -2   7   -7.31    9.45
  -2  -3   7    0.64    9.98
  -3   2  -7   79.49   17.69
  -2   3  -7   51.35    9.75
   2   3   7    1.95    5.43
   3  -2  -7    0.14    7.87
   2   3   7    4.15    8.53
   3   2   7   43.51    8.46
  -3   2  -7   53.38    8.87
   3   2   7    0.90    6.70
  -2   3  -7   50.49    8.27
   3  -2  -7   52.06    3.37
   3  -2  -7    0.77    2.56
   2  -3  -7    3.01    7.78
   3  -3   6   -2.07    6.33
   3  -3   6   30.70   14.42
  -3  -3  -6   40.23   13.14
  -3   3   6   -1.07    4.09
  -3  -3  -6   51.38    6.72
  -3   3   6    1.65    5.94
   3   3  -6    1.77    5.72
  -3  -3  -4    2.06    8.40
  -3   3   4    0.01    1.77
   3  -3   4    2.13    9.74
  -3   3   4    1.97    2.95
  -3  -3  -4    1.31    3.14
   3   3  -2   16.06    5.54
  -3  -3  -2   15.18    4.98
   3  -3   0   -0.33    1.71
  -3   3   0   -0.05    1.43
  -3  -3   2   11.50    5.05
  -3   3  -4    0.18    3.62
  -3   3  -4   -1.65    9.89
  -3  -3   4   -0.24    4.68
   3  -3  -4    0.11    1.86
  -3  -3   4   -3.72    8.13
  -3  -3   6    1.87    9.99
  -3   3  -6   38.05    6.35
   3   3   6    0.65    5.14
  -3   3  -6   41.82    8.22
   3  -3  -6   44.81    3.22
   3   3   6    1.10    4.04
  -3   3  -6   40.15   17.24
  -3  -3   6   27.79    8.94
   0  -4   0   51.51    3.16
   0   4   0   50.12    3.26
  -4   0  -2   74.22    6.34
  -4   0   2  101.72    5.62
   4   0   2   95.12    5.64
   4   0   2  128.24    6.56
  -4   0   2  118.67    2.35
   4   0   2   68.83    6.17
   4   0  -2  125.94    2.38
   4   0  -2  100.03    5.67
  -4   0  -2  130.44    7.66
   4   0  -4  108.07    7.09
   0  -4  -4  131.56    2.67
   4   0   4   95.58   11.81
  -4   0  -4  115.01    8.68
   0  -4   4   93.82   13.41
   4   0   4  113.65   12.04
  -4   0   4  127.31    3.32
   4   0   4  123.38    7.47
  -4   0   4  109.43    6.94
   0   4  -4   78.25   13.17
   4   0   4  105.16    6.61
  -4   0  -4  113.24    6.95
   4   0  -4  108.96    8.85
  -4   0   4  115.31    8.62
   4   0  -4  121.96    3.12
   4   0   4  103.12    8.35
   4   0  -6    0.64    2.49
   4   0   6   -5.13   11.38
   4   0   6   -2.12   11.54
   4   0   6    0.34    4.99
   4   0   6   -0.27    5.72
   0  -4   6   -0.41    5.87
  -4   0  -6    2.70    5.73
   4   0  -6   -1.55    8.32
   4   0   6    5.67    7.70
   0  -4  -6    0.55    2.04
   0  -4   6    1.65   12.27
   0   4  -6    1.00    5.47
   0   4   6    0.66    4.15
   0   4  -6   -0.91   16.01
  -4   0  -6   -0.29    7.30
   0   4  -6   -0.16    4.25
  -4   0   6    1.12    6.86
  -4   0   6   -1.65    7.85
  -1   4   7   -1.79    5.55
  -1  -4  -7   -0.38    2.32
   4  -1   7   53.85    7.67
   4  -1   7   19.42   15.62
   1  -4   7    2.59    8.86
   4   1  -7   39.93   10.61
   4   1  -7   -0.72    2.49
  -1  -4  -7   -0.53   10.67
   1   4  -7   -1.94    6.36
   4  -1   7   47.11   10.25
  -4   1   7   45.02    7.93
   4   1  -7   46.08   10.16
   1  -4   7   22.95   17.13
  -4   1   7   40.14    8.95
   4  -1   7   37.66   13.97
  -1   4   7    2.71    4.80
  -1  -4  -7    1.10    3.65
  -4  -1  -5  142.08   11.94
   4   1  -5  135.96   10.53
  -4  -1  -5  161.60   10.33
  -1  -4  -5  135.07    3.13
   4  -1   5  133.51   13.55
   1  -4   5   80.85   15.19
   4  -1   5  101.59   15.25
   4   1  -5  135.78    3.82
   4  -1   5  142.27    8.37
   4  -1   5  132.77   10.70
  -4   1   5  125.28    9.91
   4   1  -5  122.87    9.94
   4   1  -5  213.30   14.83
  -4   1   5  143.21    9.38
   1   4  -3 1319.85   32.67
  -4  -1  -3 1631.07   27.15
   4  -1   3 1070.38   26.75
   4   1  -3 1375.02    8.44
  -4  -1  -3 2098.13   26.95
  -4   1   3 1717.80   26.00
   4  -1   3 1692.33   26.61
   4   1  -3 1618.23   19.63
   4   1  -3 1640.60   25.14
  -4   1   3 1515.10   19.89
  -4   1   1   12.28    1.97
  -4  -1  -1   13.82    2.39
  -4   1  -1   11.82    2.13
   4   1   1   15.86    2.73
   4  -1  -3 1801.11    9.40
  -4  -1   3 1880.56    9.78
   4   1   3 2253.41   34.81
   4  -1  -3 1623.46   25.05
   4   1   3 1878.48   24.28
  -4   1  -3 1677.90   19.21
  -4   1  -3 1658.03   25.94
   4   1   3 1544.07   33.05
   4   1   3 1631.04   19.00
   4   1   3 1281.44   27.28
  -4   1  -3 1332.49   29.21
  -1   4  -3 1173.24   30.87
  -1  -4   3 1082.29   30.05
   4   1   5   96.51   14.79
  -1  -4   5  110.84   16.54
  -1   4  -5  104.25   16.27
  -1  -4   5    3.27    4.05
   4   1   5  143.70   11.64
   4   1   5   -2.19    7.35
   4  -1  -5  120.73   10.49
  -1   4  -5    4.34    4.27
  -4   1  -5  233.89   19.02
   4  -1  -5  138.51    3.82
   4   1   5  143.53    9.06
  -4   1  -5  128.30    8.48
   1  -4  -5  138.22    3.47
   4   1   5  121.88    8.61
  -4   1  -7   44.08    9.55
  -1  -4   7    0.21   15.86
   4   1   7   13.64   10.23
  -1   4  -7    0.82    5.21
  -1   4  -7   49.34    8.53
   4   1   7   36.04   16.46
   4  -1  -7   56.44    3.61
   4  -1  -7    1.23    8.26
   4   1   7   49.92    9.68
   1   4   7    1.13    5.36
  -4   1  -7   42.84    8.11
   4  -1  -7   45.44   10.25
   1  -4  -7   -3.11    7.63
   1  -4  -7   52.62    3.12
   4   1   7   44.95    8.06
   1   4   7   -0.82    4.85
   4  -2   6   -3.43    4.47
   4   2  -6   62.01    9.20
   2   4  -6    0.57    4.86
   4   2  -6   -0.20    2.02
  -2  -4  -6   -0.02    1.55
  -4   2   6   65.19    9.20
   4   2  -6   68.83    7.90
  -2  -4  -6    0.11    3.11
  -4  -2  -6   72.08    8.30
  -4  -2  -6   67.14   12.37
  -2   4   6    2.54    4.55
   4  -2   6    0.57    7.64
   4  -2   6   44.16   16.49
   2   4  -6   -2.71    4.48
  -4   2   6    5.28    6.95
   2  -4   6   42.06   16.35
  -2  -4  -6   -6.66   10.43
  -2  -4  -4   34.73    1.55
   4   2  -4   31.93    2.02
  -4   2   4   36.62    2.35
   4   2  -4   20.35    4.66
  -4   2   4    1.48    2.42
   2   4  -4   26.80   11.65
   4  -2   4   15.35    9.79
  -4   2   4   30.70    5.43
  -4  -2  -4   42.08    6.00
  -4  -2  -4   22.21    8.98
   4   2  -4   27.01    5.13
  -2   4   4   35.93    2.07
   4   2  -4   30.76    4.91
  -4  -2  -2   15.73    3.06
  -4  -2  -2   13.89    5.02
   4   2  -2   19.49    1.37
   2   4  -2   10.74    5.67
  -4  -2   0   -0.37    1.48
   2  -4   0   -0.38    1.48
  -2   4   0    1.47    1.77
   4   2   2   20.59    3.43
  -4  -2   2   17.63    1.26
  -2  -4   2    8.79    5.71
   4   2   2   12.78    6.02
  -4   2  -4   30.55    6.10
  -2  -4   4   18.15    9.44
   4   2   4   20.47   10.78
  -4   2  -4   32.30    4.34
   4   2   4   -0.66    2.43
   4  -2  -4   33.73    2.28
  -2   4  -4   23.80   10.69
  -4   2  -4   28.85   10.01
   2  -4  -4   36.27    2.14
   4   2   4    0.20    3.55
  -4   2  -6   56.73   17.02
  -4   2  -6   57.41    7.36
   4   2   6   43.25   15.88
   2  -4  -6   68.26    3.21
   4   2   6   -0.16    6.09
  -2  -4   6   48.16   14.77
   4   2   6   67.82    7.94
   4   2   6    2.56    6.93
   4  -2  -6   70.54    3.62
  -4   2  -6   70.99   11.31
  -2   4  -6   47.88   15.84
   2   4   6   -1.64    3.51
  -2  -4   6   51.26    9.68
  -2   4  -6    0.67    5.31
  -2   4  -6    0.08    4.11
  -4  -2   6    4.51    6.07
  -3   4   7   -3.34    6.33
  -3   4   7   -1.82    4.42
   3   4  -7   -0.93    6.02
   3   4  -7   -1.14    5.71
   4  -3   7   -1.20   15.63
   3  -4   7    8.67   15.88
  -3  -4  -7    4.15   12.33
   4  -3   7    1.40    4.14
  -3  -4  -7    1.05    4.43
  -4  -3  -7    1.65    5.18
   4   3  -7    1.54    5.70
  -4  -3  -7    6.72   12.47
  -4   3   7    2.88    7.02
   4  -3   7   -2.92    9.70
  -4   3   7   -1.75    8.67
  -3  -4  -5   -1.52    2.93
  -3   4   5  304.24    5.01
  -4  -3  -5  309.00   12.49
  -4   3   5  314.29    5.35
   3  -4   5  173.64   18.76
   4  -3   5  189.07   18.74
  -3   4   5   -1.41    2.98
   4   3  -5  267.38   12.10
  -3  -4  -5  114.61   15.00
   4   3  -5    3.73    4.93
  -4  -3  -5  242.37   18.79
  -4   3   5    1.93    4.36
   3   4  -3  174.90   14.12
  -4  -3  -3  158.64   13.48
  -4  -3  -1    1.87    3.74
   4   3  -1    1.41    3.20
  -4  -3   1    0.09    2.99
   4   3   1    0.97    3.85
   4   3   3  156.93   14.41
  -3  -4   3  179.57   14.21
   4  -3  -5  302.46    5.22
   4   3   5   -2.39    2.93
  -4   3  -5  196.88   19.08
  -3  -4   5  202.58   11.05
   3  -4  -5  305.98    5.04
  -3   4  -5  201.25   19.24
  -4  -3   5    3.20    7.30
  -3   4  -5   -0.75    4.14
  -4   3  -5    1.46    3.57
  -4   3  -5  274.30   13.95
  -3  -4   5  210.33   18.50
   4   3   5   -1.16    3.62
  -3   4  -7    1.36    5.31
  -4  -3   7   -2.86   10.18
   3   4   7   -0.11    5.22
   3  -4  -7    3.45    2.72
  -3  -4   7   -4.61   11.60
   4   3   7    0.37    9.46
  -4   3  -7    2.57    9.09
  -4   3  -7    4.00    5.96
   4   3   7   -1.27    5.58
   4  -3  -7    2.85    3.04
   3   4   7   -1.48    4.53
  -3   4  -7    2.15    6.39
  -3  -4   7   -1.32    9.02
   4   4  -6    1.38    4.71
   4   4  -6    2.24    4.67
  -4   4   6    0.09    3.75
  -4  -4  -6   -1.54    4.24
  -4   4   6    0.06    2.71
   4  -4   6    4.24   15.76
  -4  -4  -6    2.01   12.64
  -4  -4  -4  176.94   16.40
  -4   4   4  253.19    4.10
   4   4  -2    0.54    5.63
  -4  -4  -2   -0.46    5.01
  -4   4   0    2.64    2.06
   4  -4   0    6.63    2.64
  -4  -4   2    0.54    5.42
  -4  -4   4  168.29   15.76
  -4   4  -4  159.25   14.78
   4   4   6   -1.38    3.16
   4  -4  -6    0.20    2.78
  -4   4  -6    1.81    6.32
  -4   4  -6    2.64   14.24
   4   4   6    0.39    3.75
  -4  -4   6   -0.19   10.34
  -4   4  -6   -1.26    4.00
   5   0  -1   -0.11    1.65
   5   0   1    0.73    1.72
  -5   0  -1   -0.24    2.27
  -5   0   1    0.38    1.77
   5   0   3  564.91   15.03
   5   0   3  332.94   14.93
   0   5   3  538.22    4.10
   0   5  -3  305.90   17.26
  -5   0  -3  467.01   10.03
   5   0  -3  523.62    5.41
  -5   0  -3  451.04   14.22
   5   0  -3  448.60   10.42
  -5   0   3  475.81   14.37
  -5   0   3  551.30    5.56
   5   0   3  453.35    9.58
  -5   0   3  467.32   10.44
   5   0   3  429.92   13.54
  -5   0  -3  375.95   15.66
   5   0  -3  484.89   14.91
  -5   0   5    3.35    4.85
  -5   0  -5   -3.05    4.47
   5   0  -5    0.61    5.02
  -5   0   5    0.31    5.38
   5   0   5    1.71    4.21
   0  -5  -5    0.51    1.81
   5   0   5   -2.33   10.35
   0  -5   5    0.16   11.78
   5   0   5    5.71    9.61
   5   0   5   -0.32    6.15
   5   0  -5    1.69    2.58
   5   0   5    0.37    4.84
   0   5  -5    1.75   12.74
  -5   0  -5    0.99    6.92
   5   0  -5   -0.79    6.32
  -5   0   7    2.47    6.47
   5   0   7   -4.39   13.81
   5   0  -7   -0.88    8.03
  -5   0   7    1.07    8.79
   5   0   7   -4.29   12.60
   5   0   7    1.15    5.39
   5   0  -7    1.13    8.45
   0   5   7   -1.06    3.99
   0   5  -7   -2.56    5.86
   0  -5   7    0.22    7.90
   0   5  -7    0.10    4.14
   5   0   7    4.08    6.35
  -5   0  -7    1.80    9.69
   0  -5  -7    0.18    6.77
   5   0  -7    1.41    2.87
   5   0   7    3.12    8.01
   0  -5   7    3.47   15.53
   1  -5   6   32.18   16.89
   5  -1   6   32.23   14.59
   5   1  -6   39.41    8.82
  -5   1   6   46.13    8.85
   5  -1   6   45.11   11.68
   5   1  -6   41.72    8.17
   5  -1   6   41.55    6.39
  -1  -5  -6   56.01    2.64
   5  -1   6   44.94    8.74
   5   1  -6   53.06    3.43
  -5   1   6   43.04    7.12
   5  -1   4  329.41   18.54
   1   5  -4  377.57   22.24
   5   1  -4  487.91   16.79
  -1   5   4  561.49    5.19
   5   1  -4  552.33   15.20
  -5   1   4  524.24    6.08
  -5  -1  -4  631.52   18.21
  -5   1   4  511.69   17.06
  -1  -5  -4  531.93    4.57
   5  -1   4  467.41   16.60
  -5   1   4  632.91   17.23
   5   1  -4  528.07    6.28
  -5  -1  -2   21.63    4.33
  -5  -1  -2   31.24    4.33
   5   1  -2   27.44    1.60
   5  -1   2   22.81    3.55
   5   1  -2   23.86    3.86
  -5   1   2   21.80    3.61
   1  -5   0   38.49    3.57
  -1   5   0   35.75    3.05
   5   1   0   43.78    3.56
  -5  -1   0   48.70    3.95
   5  -1  -2   23.48    3.62
   5   1   2   15.08    3.96
  -5  -1   2   29.37    1.62
  -5   1  -2   21.21    3.49
   5   1   2   27.03    3.92
   5   1   2   21.11    3.37
   5   1   2   23.84    4.42
  -5   1  -4  490.75   12.88
   5   1   4  358.21   17.71
  -5  -1   4  533.91    6.36
  -5   1  -4  624.98   22.41
   5   1   4  635.96   22.21
   5   1   4  464.07   12.59
  -1  -5   4  320.66   20.90
  -5   1  -4  349.81   18.98
   5   1   4  430.13   21.24
  -1   5  -4  346.98   20.91
   5   1   4  504.76   14.58
   5  -1  -4  525.38    6.08
   5  -1  -4  482.84   16.37
  -1   5  -6   -0.26    4.62
   5   1   6   43.70    6.86
   5   1   6   -4.80   10.59
   5  -1  -6   54.54    9.83
  -5   1  -6   38.30    6.28
  -1   5  -6   34.34   17.46
  -5   1  -6   79.47   13.34
   1  -5  -6   49.70    3.03
   5   1   6   52.32    9.14
  -1  -5   6    0.07    4.67
   5   1   6   46.20   15.43
   5   1   6   51.88    9.89
   5  -1  -6   55.23    3.63
  -1  -5   6   46.17   16.43
  -2  -5  -7    2.58    3.38
   5   2  -7   55.76   10.00
  -2  -5  -7    2.66   10.86
   5  -2   7   71.04   18.14
   5  -2   7    0.86    4.57
   5  -2   7   11.25   10.56
   2  -5   7   55.60   18.74
  -5   2   7   98.12   11.38
   2  -5   7   -1.09    5.55
   5   2  -7   89.19    9.18
  -2  -5  -7    0.24    1.92
   2   5  -7    1.94    5.00
  -2   5   7    1.09    4.52
  -5   2   7    3.05    5.84
  -5  -2  -7  101.01   10.88
   2   5  -7   -1.07    5.96
   5   2  -7   -0.29    2.14
  -5   2   5    2.00    4.76
  -5  -2  -5   74.73    7.70
  -2  -5  -5    1.79    6.07
   5   2  -5   59.92    7.42
   5   2  -5   62.77    8.18
   5   2  -5   76.17    3.23
  -2   5   5   76.36    3.02
   2   5  -5   42.89   14.95
  -2  -5  -5   71.38    2.44
  -5   2   5   70.17    8.70
   5   2  -5   63.27    6.60
  -5   2   5   77.98    3.45
  -5  -2  -5   88.87   12.52
   5  -2   5   42.54   13.07
   2   5  -3  100.48   11.84
  -2  -5  -3  153.73    1.96
   5   2  -3  130.01    7.85
  -5  -2  -3  131.23   10.69
  -5   2   3  122.18    7.24
  -5  -2  -3  164.33    9.19
   5   2  -3  152.83    3.20
   5  -2   1   97.36    4.95
  -5  -2  -1  113.13    6.39
  -5  -2   1  133.23    5.30
  -5  -2   1  137.99    2.22
   5   2   1  141.93    6.74
   5   2   3  148.53    8.06
  -5  -2   3  158.07    3.36
   5   2   3   84.98    7.82
  -5   2  -3   64.51    8.44
  -5   2  -3  134.35    8.55
   5   2   3   96.69   11.46
  -2  -5   3   78.86   11.46
  -5   2  -5   48.22   13.44
   5   2   5   67.95   15.11
  -2  -5   5   60.14   14.89
   5   2   5   64.06    6.44
  -2   5  -5   58.97   15.08
  -5   2  -5   67.62    6.89
   5   2   5    0.24    6.52
   2  -5  -5   80.88    3.01
   5  -2  -5   71.75    3.27
   5   2   5    0.87    6.84
  -5   2  -5   62.28    8.11
  -5   2  -7  139.03   20.14
   2   5   7    2.03    3.50
  -5  -2   7   -4.87    7.26
  -2  -5   7   69.51   17.75
  -2   5  -7   60.76   20.27
   5   2   7   -3.63    9.41
  -2   5  -7   -0.27    3.95
   5   2   7    2.02    7.43
   2  -5  -7   89.90    3.80
  -5   2  -7   82.58    9.18
   5  -2  -7   89.92    4.36
  -2   5  -7    0.90    6.41
   5   2   7   86.09    9.41
   5   2   7   57.22   18.22
  -2  -5   7   46.69   10.02
  -5   3   6    2.76    3.90
  -3  -5  -6   -2.46   10.32
  -5   3   6    0.10    5.60
  -5   3   6    7.87    3.06
  -3   5   6    8.80    2.68
  -5  -3  -6    7.24   12.53
   5   3  -6   -0.38    2.16
   5  -3   6   14.11   15.54
   3  -5   6    5.87   16.93
   5   3  -6   -0.19    5.24
  -3   5   6    1.59    2.72
  -5  -3  -6    5.22    5.55
  -3  -5  -6    0.09    1.60
  -3  -5  -4    6.44    6.01
  -3  -5  -4  338.32    3.39
   3   5  -4  236.76   18.81
  -3   5   4  341.00    4.50
  -5   3   4  341.69    4.87
  -5   3   4   -0.61    3.56
  -5  -3  -4  322.88   12.83
   5   3  -4  338.23    5.17
  -5  -3  -4  266.41   18.43
  -5  -3  -2 9097.51   56.85
  -5  -3  -2 9946.76   82.50
  -5  -3   0   15.14    3.75
  -3   5   0   16.50    2.79
   3  -5   0   21.87    3.29
  -5  -3   2 2062.86   34.64
   5   3   2 9999.00   85.30
   5   3   4  227.36   19.34
  -3  -5   4  197.77   18.23
  -3   5  -4  197.04   16.48
  -5   3  -4  224.47   16.42
  -5   3  -6    4.58   14.12
   5  -3  -6    8.25    3.23
   5   3   6    8.36   15.49
  -5   3  -6    2.80    7.19
   3  -5  -6    9.11    2.66
  -5   3  -6    8.48    4.69
   5   3   6    2.66    5.26
  -3  -5   6    3.86   14.49
  -3   5  -6    9.15   14.13
  -3  -5   6    6.54    6.47
  -3   5  -6    0.99    4.91
   5   3   6   -1.91    3.97
  -5  -3   6    0.38    6.86
  -4  -5  -7   -3.54   13.10
   4  -5   7   43.01   18.61
  -4  -5  -7    2.16    4.31
  -5   4   7    5.64    6.67
   4   5  -7   -0.65    4.57
  -5  -4  -7   56.72   15.35
   5  -4   7   42.62   18.83
  -4   5   7   68.43    3.91
   5   4  -7   -0.06    2.20
   4   5  -7   -0.09    5.24
  -4   5   7   -1.84    5.38
  -5   4   7    1.79    4.14
   5  -4   7   -0.71    5.34
   5   4  -7    0.65    5.86
  -5  -4  -7   79.94    9.87
  -5   4   7   65.99    4.08
  -4  -5  -5    8.39    9.97
  -5  -4  -5  546.06   27.18
  -5  -4  -5  719.54   19.86
  -5   4   5    1.33    3.14
  -4   5   5  754.96    7.63
  -5   4   5  761.58    7.95
   4   5  -3   75.22   11.70
  -5  -4  -3   78.63   11.52
  -5  -4  -1    0.08    4.78
   5  -4   1    0.43    2.30
   5   4  -1   -1.43    3.99
   5   4  -1    0.49    0.95
   5   4   1    2.15    5.11
  -5  -4   1    0.77    4.04
  -5  -4   3   77.17   10.86
  -4  -5   3   77.11   11.48
  -4  -5   5  529.82   28.00
  -5  -4   5   -3.46    9.07
  -5   4  -5  459.86   26.13
  -5   4  -5    0.32    4.60
  -4   5  -5  525.01   27.52
  -4  -5   5  586.52   15.52
   5   4   7    4.79    5.57
  -5  -4   7   -0.90   10.12
  -4   5  -7    0.94    7.07
   4  -5  -7   56.20    3.84
  -4  -5   7   44.36    9.11
  -4   5  -7   47.91   18.68
  -4  -5   7    5.63   12.86
   5  -4  -7   62.53    4.05
  -4   5  -7    1.68    4.81
  -5   4  -7   32.98   17.50
   4   5   7    0.87    3.31
  -5   4  -7   -1.17    5.13
  -5   4  -7   60.48   11.00
   4   5   7    3.65    4.34
   5   4   7   -2.43    4.35
  -5  -5  -6    0.52    4.55
  -5   5   6    0.69    3.72
  -5  -5  -4   -0.15    9.20
  -5   5   4   -1.44    1.30
  -5  -5  -2    9.59    5.75
   5   5  -2  218.53   13.69
   5   5   0   -0.12    0.69
  -5   5   0   -0.04    2.78
  -5  -5   2  209.41   13.20
  -5  -5   4    1.66   10.13
  -5  -5   6   -1.38   12.38
  -5   5  -6    0.76    5.33
   0  -6   0  217.40    7.04
  -6   0   2 6463.06   45.35
  -6   0  -2 6087.75   44.86
   6   0  -2 6491.54   46.63
   6   0   2 6304.21   44.58
   6   0   4   35.56    4.57
   6   0   4   44.08    5.77
   0   6  -4   26.16   11.23
  -6   0  -4   39.40    6.56
   6   0  -4   43.68    2.93
  -6   0   4   43.95    2.83
   6   0   4   41.43    7.22
  -6   0  -4   27.23    9.61
  -6   0   4   37.87    4.83
  -6   0   4   31.19    6.82
   6   0  -4   35.52    6.45
   6   0   4   22.31    9.00
  -6   0   6    6.23    8.34
   6   0   6   13.90    6.17
   6   0   6    0.62   12.56
   6   0   6   13.31    8.30
   0   6  -6   10.94   14.62
  -6   0  -6   12.25    8.77
   0  -6   6    7.89   16.29
   0  -6  -6   15.33    2.38
   6   0  -6   11.69    7.23
   6   0  -6   12.40    3.11
   6   0   6    7.83    6.73
  -6   0   6   11.79    6.10
   6   0   6   15.36   11.92
  -1   6   7   -1.83    3.46
   6  -1   7    9.63    7.79
  -1  -6  -7    8.38    2.47
   6   1  -7    7.52    2.95
  -6   1   7    7.76    6.28
  -6   1   7    5.71    8.13
   1  -6   7    2.63   17.86
   6   1  -7    6.64    8.80
   6   1  -7    3.32    7.13
   6  -1   7   -2.26   11.63
   6   1  -7    3.41    7.77
   1   6  -7   -0.39    5.07
   6  -1   7    8.83    6.18
   6  -1   7   -0.56   14.62
   6  -1   5    1.79    5.43
  -1   6   5  250.89    4.29
  -1  -6  -5  268.08    3.89
   6  -1   5  162.04   17.42
   6  -1   5  232.37   13.98
   1   6  -5  174.98   19.65
   6   1  -5  248.03    5.08
   6   1  -5  305.75   15.04
   6   1  -5  206.39   13.61
   6  -1   5    4.40    4.61
  -6   1   5  260.60    5.34
  -6   1   5  235.36   13.44
  -6   1   5  223.38   10.13
  -6  -1  -3 1461.50   26.92
   6   1  -3 1189.26    8.40
   1   6  -3  639.06   24.72
   6   1  -3 1011.52   20.97
  -6   1   3 1416.21   19.34
  -6   1   3 1189.84    8.31
  -6  -1  -3  816.31   21.44
   6   1  -3 1055.07   14.71
   6  -1   3 1046.32   21.93
  -6   1   3 1089.70   22.06
   6  -1   1   71.20    3.97
  -6   1   1   68.93    4.34
   6   1  -1   73.98    4.46
  -6   1  -1   59.30    4.33
   6   1   1   68.40    5.09
   6  -1  -1   74.30    4.47
   6   1   3  762.44   21.01
  -6   1  -3  772.07   22.29
  -6   1  -3 1127.37   23.15
   6   1   3 1500.50   31.32
  -6   1  -3 1072.43   14.16
   6   1   3  924.61   13.45
   1   6   3  859.55    4.75
   6   1   3 1350.23   24.74
   6  -1  -3 1073.90   21.63
   6   1   3 1164.90   27.72
  -6  -1   3 1222.50    8.49
  -1  -6   5  146.97   18.37
  -6   1  -5  167.57   17.28
   6   1   5  164.32   16.52
   6   1   5  184.37   16.15
  -6   1  -5  201.87   10.01
  -1   6  -5  185.15   19.79
   6   1   5  248.04   12.36
   6  -1  -5  228.00   13.76
   6  -1  -5  248.91    5.33
  -6   1  -5  337.29   19.83
   6   1   5  226.26   10.33
   6   1   5  253.21   15.23
  -1  -6   7   -1.00    5.75
   6   1   7    5.77    8.17
   6   1   7    6.11    6.35
   6  -1  -7    7.62    3.37
   6   1   7   10.28    6.63
   6   1   7   -1.80   10.81
  -1   6  -7    3.28   18.42
  -6   1  -7    2.34    5.72
   1  -6  -7    9.14    2.77
   6   1   7    8.93   15.54
  -6   1  -7    6.04    9.73
  -1   6  -7   -2.69    4.55
  -1  -6   7  -13.59   19.07
   6  -1  -7    8.63    9.89
  -2   6   6  116.17    3.86
  -6   2   6  114.13    4.30
   2   6  -6   89.81   19.70
   6  -2   6    2.22    4.35
   6  -2   6    1.27    6.10
  -6  -2  -6  102.32   12.90
  -2  -6  -6  108.61    3.19
  -6   2   6   11.28    6.02
   6   2  -6  112.18   11.56
   6   2  -6   77.79    9.20
  -6   2   6  114.97   11.83
   6   2  -6  110.52    4.27
   6  -2   6   51.48   17.23
  -6  -2  -6  135.06   11.65
  -6  -2  -4  356.34   13.83
  -6  -2  -4  329.82   15.48
  -6   2   4  351.00   15.11
   6   2  -4  323.36   13.84
  -2  -6  -4  388.51    3.69
  -6   2   4  358.89    5.24
   6   2  -4  334.04   10.97
   6   2  -4  377.83    5.67
   6   2  -2  872.26   12.94
   6   2  -2  905.08    6.56
   2  -6   0   49.47    4.31
  -6  -2   0   56.55    4.70
  -2   6   0   45.96    3.99
   6   2   0   52.86    4.51
  -6  -2   2  804.82    6.24
  -6  -2   2  872.44   13.13
   6   2   2  926.13   18.90
  -6   2  -2  739.68   15.40
   6   2   2  837.63   23.97
   6   2   4   -1.46    2.30
   6   2   4  249.88   15.08
  -2  -6   4  203.43   17.72
  -2   6  -4    1.78    7.85
  -6   2  -4  331.75   14.29
   6   2   4  349.91   13.79
  -6   2  -4  241.45   17.11
   6   2   4  232.58   18.50
  -6   2  -4  322.33   10.01
  -2  -6   6   69.68   17.63
  -6   2  -6   92.26   17.15
  -2   6  -6   86.45   19.09
   6  -2  -6  109.18    4.17
   6   2   6   96.29   18.69
   6   2   6    4.19    8.44
   6   2   6    1.34    9.16
  -6   2  -6   97.49    8.16
  -6   2  -6  127.17   13.95
   2  -6  -6  116.52    3.70
   6   2   6  108.88    8.85
  -6   3   7    5.31    8.36
   6  -3   7    2.93    4.03
  -3  -6  -7   -2.64   11.09
   6  -3   7   -3.41    6.71
   6   3  -7   52.77    9.73
  -3  -6  -7    0.12    1.76
   6   3  -7    0.68    2.75
  -6   3   7   97.16    4.66
  -3   6   7   -0.11    3.30
  -6   3   7    4.38    6.73
   3   6  -7    0.46    4.56
  -3   6   7   95.92    4.17
  -6  -3  -7  107.20   10.62
  -6  -3  -7  102.22   14.70
  -6  -3  -5   45.48   12.04
   3   6  -5   28.00   15.34
  -3  -6  -5   41.68    1.93
   6   3  -5   28.96    5.28
   6   3  -5   40.71    5.00
  -6  -3  -5   47.51    8.11
   6   3  -5    0.09    4.26
  -6   3   5   43.54    3.05
  -6   3   5   -1.35    4.14
   6   3  -5   40.33    3.03
  -3   6   5   41.85    2.59
  -6  -3  -3  428.31   14.22
   6   3  -3  432.36    5.34
  -6  -3  -1  253.13    9.72
  -6  -3  -1  227.25   10.88
   6  -3   1  220.35    7.71
   6   3  -1  257.96    3.16
  -6  -3   1  256.02    8.28
  -6  -3   1  258.47    3.18
  -6  -3   3  429.11    8.62
  -6  -3   3  454.88    5.47
   6   3   5   -2.62    6.02
   6   3   5   26.04   14.25
  -6   3  -5    0.25    3.37
  -6  -3   5   -2.97    6.09
   6   3   5   -1.59    3.64
  -6   3  -5   26.76   12.02
  -3  -6   5   31.57   14.60
  -3   6  -5   23.53   12.19
  -6   3  -5   36.61    6.97
  -6   3  -7   99.25    9.25
  -3   6  -7    0.31    5.24
   6   3   7   -0.87    5.20
  -3  -6   7   -0.09    7.36
  -6  -3   7   -3.84    7.72
  -3  -6   7   49.82   16.60
   3  -6  -7  104.35    4.08
   6   3   7   -2.91   10.35
   6  -3  -7   92.28    4.32
  -6   3  -7   91.77   14.53
  -6   3  -7   51.41   18.20
  -3   6  -7   59.42   19.14
   6   3   7   -1.76    8.35
  -6  -4  -6   16.11   12.93
  -6  -4  -6   12.01    6.17
  -4  -6  -6    3.59   10.84
  -6   4   6   11.00    3.05
  -4  -6  -6   -0.23    1.55
   6   4  -6   -1.60    4.39
   6   4  -6    0.61    2.03
  -6   4   6   -0.10    5.96
  -4   6   6   11.59    2.56
   6   4  -6   -1.56    4.83
  -4  -6  -4  164.18    2.34
   4   6  -4  121.29   15.83
  -6   4   4   -0.10    1.46
   6   4  -4  154.62    3.89
  -4  -6  -4    2.35    5.53
  -6  -4  -4  157.71   10.12
  -6  -4  -4  128.40   15.54
   4   6  -2  118.71   10.76
  -6  -4  -2  123.88    7.59
  -6  -4  -2  109.71   11.54
  -6  -4   0   10.01    4.64
  -6  -4   0   19.15    1.06
   4  -6   0   16.79    3.79
   6   4   0   10.65    5.08
  -4   6   0   17.96    3.48
  -6  -4   2  130.86   10.75
   6   4   2  115.93   12.59
  -4  -6   4  119.57   15.82
  -6  -4   4   -3.58    7.98
   6   4   4  122.81   16.59
  -6   4  -4    1.73    7.14
  -6   4  -6   -0.65    3.90
  -4  -6   6    7.66    5.63
   6   4   6    0.10    3.90
  -6   4  -6    4.52   12.85
  -4   6  -6   -2.82   14.84
  -4  -6   6   13.50   14.53
   6   4   6    1.83    3.16
  -6  -4   6    3.35    9.47
  -6   4  -6    3.29    6.71
  -5  -6  -7   -7.34   13.45
  -6  -5  -7   17.18   14.78
  -6   5   7   25.77    3.57
  -5   6   7   -1.70    4.36
   6   5  -7    2.53    4.75
   6   5  -7   -0.02    2.31
  -6  -5  -7   -2.02    6.68
   6   5  -7   -0.34    5.20
  -5   6   7   22.78    3.30
  -6   5   7   -3.23    4.77
  -5  -6  -7   -0.08    5.54
  -6  -5  -5  169.89   18.43
  -5  -6  -5    3.66    9.43
  -5   6   5    0.20    1.81
   5   6  -5  219.18   22.13
   6   5  -5   -0.57    1.96
  -6  -5  -5    0.22    4.29
   6   5  -3   82.15   11.91
   5   6  -3   95.09   13.36
  -6  -5  -3   99.27   13.12
   5  -6   1 3650.78   37.05
   6  -5   1 3748.41   34.83
  -6  -5   1 3128.85   33.94
  -6  -5   3   98.05   12.02
  -5  -6   3   80.02   12.39
  -6  -5   5    0.85   10.20
  -5  -6   5  184.08   19.88
  -6   5  -5   -3.71    9.95
  -5   6  -5   -1.94    9.63
  -5  -6   5  252.69    8.34
  -5  -6   7   -3.32    7.19
  -6  -5   7   -0.92   10.68
   6   5   7    1.06    2.96
  -5   6  -7   18.37   16.22
  -6   5  -7   20.02   15.73
  -5  -6   7   -5.07   13.18
   6   5   7    1.56    4.98
  -6   5  -7   -4.16    7.32
  -5   6  -7   -3.09    5.64
  -6   6   6   -1.87    2.64
  -6   6   6   -4.63    3.61
  -6  -6  -4   49.51   12.32
   6   6  -2   -0.97    6.95
  -6  -6  -2   -3.97    6.50
  -6   6   0   71.34    6.36
   6   6   0   84.26    1.71
  -6  -6   2    2.56    7.20
  -6  -6   4  974.34   34.57
  -6  -6   6    0.40   13.84
  -6   6  -6    9.51   13.87
  -6   6  -6   -0.71    4.81
   7   0   1    1.99    2.26
  -7   0   1    2.17    2.28
   7   0  -1    3.62    2.47
   0   7   1   -0.79    2.11
  -7   0  -1    2.13    2.27
   7   0   1    3.97    1.86
  -7   0  -1    1.65    1.75
   7   0  -3  183.23   10.21
  -7   0   3  168.18    9.42
   7   0   3  149.70    9.24
  -7   0  -3  167.88    9.77
  -7   0   3  195.58    3.73
   7   0   3  163.91    5.40
  -7   0   5  119.41   11.50
  -7   0  -5  117.76   11.02
   0   7  -5   61.03   15.83
   7   0   5   79.14   14.42
   7   0   5  109.26    7.57
  -7   0   5  129.08    4.39
   7   0  -5  127.74    4.41
   7   0  -5  120.45   11.48
  -7   0   5  108.71    7.50
   0   7   5  131.56    3.17
   7   0   5  124.64    9.52
   7   0   5  117.42   10.60
   7   0   7    3.94    5.63
   7   0   7    8.32    6.68
   7   0  -7   10.06    8.57
   7   0  -7    7.61    3.43
  -7   0   7   13.14    9.39
   7   0   7    7.26   12.78
   0   7  -7    7.44   19.67
   7   0   7   12.29   13.83
   7   0   7    4.49    7.61
  -7   0   7    5.28    5.77
   0  -7   7   -9.27   20.00
   0  -7  -7    7.64    2.43
  -1   7   6   79.67    3.28
   7  -1   6   -2.03    8.29
   7  -1   6   48.80   15.25
   1   7  -6   51.17   17.59
  -1  -7  -6   72.48    3.05
  -7   1   6   66.08    7.16
  -7   1   6   80.24   10.87
   7   1  -6   73.87    4.25
   7  -1   6   70.96   10.27
   7   1  -6   66.83   10.65
  -7   1   6   77.87    4.29
   7  -1   6    4.19    4.78
   1   7  -4   31.30   11.43
   7   1  -4   44.15    3.08
  -7   1   4   46.40    5.26
  -7   1   4   53.01    2.95
   7  -1   4   51.32    8.13
  -7   1   4   39.50    6.70
   7  -1   4   -1.43    3.79
  -1   7   4    1.44    1.27
   7   1  -4   41.88    6.75
  -7  -1  -2   57.67    5.62
   7   1  -2   85.29    6.02
  -7   1   2   88.16    6.30
   7   1  -2   95.44    5.17
  -7  -1  -2  119.10    8.60
   7  -1   2   79.57    6.08
  -1   7   0 1976.91   25.14
  -1  -7   0 1961.64   23.58
   7   1   0 1965.94   25.28
   7  -1  -2   83.61    6.17
   7   1   2   95.98    7.08
  -7   1  -2   75.03    6.05
   1   7   4   49.90    1.87
   7   1   4   38.89    4.38
  -7   1  -4   27.56    9.52
   7   1   4   30.77    9.36
   7   1   4   43.12    6.91
  -7  -1   4   46.41    2.98
  -7   1  -4   49.66   10.07
   7  -1  -4   46.21    7.50
   7   1   4   54.41    8.39
   7   1   4   43.88   10.63
  -7   1  -4   38.57    4.30
   7   1   6   56.96   15.21
   7   1   6   59.78   13.52
  -1   7  -6   45.74   17.70
  -1  -7   6   41.33   17.28
   7  -1  -6   67.81   10.77
  -7   1  -6  104.35   15.21
   7  -1  -6   71.78    3.81
  -7   1  -6   63.62    7.34
   7   1   6   58.67    8.82
   7   1   6   73.40    7.52
   7   1   6   81.85    9.47
   7   2  -7    1.10    8.96
   7   2  -7    3.74    3.07
   7   2  -7    5.55    7.53
   2   7  -7    1.60   17.81
   7  -2   7    4.02    8.10
  -7   2   7    6.40    3.43
   7  -2   7   -0.32    5.00
   7  -2   7   12.30   16.09
   7   2  -7   -2.28    8.77
  -2  -7  -7    6.56    2.14
  -7   2   7    2.56    5.36
  -7   2   7    6.69    7.15
  -2   7   7    5.80    2.86
   7   2  -5   45.92    7.84
  -7   2   5   61.46    3.38
   2   7  -5   40.30   15.72
   7   2  -5   51.39    6.00
  -2   7   5   61.48    2.72
  -7  -2  -5   72.55    9.13
  -7   2   5   54.47    7.95
   7   2  -5   62.43    3.44
  -7  -2  -3  151.76    9.57
   7   2  -3  139.01    8.67
   7   2  -3  148.96    3.56
  -7  -2  -1 8558.00   56.43
   7   2  -1 8513.26   48.43
   7   2   1 8741.91   57.21
  -7   2  -1 8410.08   47.03
   7   2   3  119.61   12.74
   7   2   3  103.55    9.07
   2   7   3  159.00    1.97
  -7   2  -3  128.80    8.87
  -7  -2   3  149.71    3.52
   7   2   3  134.18    8.88
  -7   2  -5   40.02   12.70
   7   2   5   43.55   11.23
  -2   7  -5   42.46   12.66
   7   2   5   30.56   13.49
   7   2   5    3.77    8.24
  -2  -7   5   36.07   14.83
  -7   2  -5   67.12    9.68
   7   2   5   54.85    5.75
  -7   2  -5   55.75    5.90
   7   2   5   60.93    8.40
   7  -2  -7    5.70    3.28
   7   2   7    0.21   15.69
  -2   7  -7    7.13   16.40
   7   2   7   -7.68   11.38
   7   2   7    6.33    5.51
  -7   2  -7    1.83   12.31
   7   2   7    1.25    6.78
  -2  -7   7    8.24   14.85
  -7   2  -7    4.02    5.47
  -2  -7   7   -1.45    3.98
   7   3  -6   26.07    6.20
   7   3  -6    3.36    5.26
  -7   3   6   -0.07    4.07
   3   7  -6   33.13   18.74
  -3   7   6   31.88    2.90
  -7  -3  -6   29.59   10.32
  -7   3   6   28.51    3.47
  -3  -7  -6   28.73    2.13
   7   3  -6   26.85    3.22
  -7   3   6   -2.61    6.05
  -7  -3  -6   28.22    7.63
  -7   3   4    0.42    1.60
   7   3  -4  220.00    4.75
   3   7  -4  151.75   17.08
  -7   3   4    0.48    3.93
  -7  -3  -4  220.04   15.09
   7   3  -4   -0.15    3.66
  -7  -3  -4  256.93   13.81
  -7  -3  -2    4.99    4.74
  -7  -3  -2    3.58    3.96
   7   3   0 1350.38   21.37
  -7  -3   0 1281.21   20.73
   3  -7   0 1286.58   21.61
  -3   7   0 1340.21   21.97
  -7  -3   2    4.45    2.61
  -7  -3   2    6.15    1.69
   7   3   2    1.50    7.13
   7   3   2    4.31    4.17
   7   3   4   10.43    6.54
  -7   3  -4  213.59   12.37
   7   3   4  154.71   17.67
  -7   3  -4   -3.02    7.40
  -7   3  -6   18.50   14.33
  -3  -7   6   26.15   16.37
   7   3   6   -0.14    8.30
  -7   3  -6   25.01    5.22
  -7   3  -6   28.14    8.48
   7   3   6   -1.61    3.48
   7   3   6    1.23    5.79
   7   3   6   22.73   16.36
  -7  -4  -7  119.56   17.13
  -7  -4  -7  117.95   10.37
  -4  -7  -7    2.17   12.04
  -4  -7  -7    0.15    1.87
   7   4  -7    0.24    2.26
  -7   4   7    5.32    7.49
  -4   7   7  113.06    4.27
  -7   4   7  111.69    4.71
  -7   4   7    0.88    4.24
   7   4  -5   -0.09    4.49
  -4   7   5    0.70    1.69
  -4  -7  -5   -1.23    5.83
  -7   4   5    6.74    2.38
  -7   4   5   -0.68    4.24
   4   7  -5  323.84   24.96
  -7  -4  -5  473.33   18.29
  -4  -7  -5  464.22    4.30
   7   4  -5  463.91    6.99
  -7  -4  -5  412.15   24.89
  -7  -4  -3  390.17   20.97
   7   4  -3  433.71    5.55
  -7  -4  -3  391.70   14.62
  -4  -7  -1 3216.12   26.88
   4  -7   1 2924.48   35.43
   7  -4   1 2554.55   28.72
  -7  -4  -1 2485.47   40.59
  -7  -4  -1 2785.38   33.18
   7   4  -1 2094.16   27.93
   4   7   1 2545.16   20.87
  -7   4  -1 2829.47   31.80
   7   4   1 1870.84   37.56
  -7  -4   1 1970.70   28.77
  -7  -4   3   -1.89    5.88
   7   4   3  336.94   21.58
  -7   4  -5  294.86   21.00
  -4  -7   5  272.98   23.13
  -7  -4   5    1.02    7.86
  -7   4  -5    1.24    5.24
  -4   7  -5   -0.51    8.93
   7   4   5  338.13   25.51
  -4  -7   7   89.42   20.92
   7   4   7   -3.62    8.01
  -4  -7   7    4.22    6.72
  -7   4  -7   55.75   17.97
  -7   4  -7  101.83   11.74
  -7  -4   7   -3.45    9.97
  -4   7  -7   77.51   19.81
   7   4   7    0.07    4.13
  -7   4  -7   -1.43    4.65
   5   7  -6   76.21   21.35
  -5  -7  -6   -6.28    9.76
  -5   7   6    3.89    2.43
  -5  -7  -6    0.25    1.36
   7   5  -6    0.19    1.97
   7   5  -6   -0.71    4.77
  -7   5   6   40.36    3.30
  -7   5   6   -2.97    4.71
  -7  -5  -6   83.06   16.18
  -7  -5  -6   97.73    9.73
  -7  -5  -4  137.12   16.32
   5   7  -4  139.34   17.35
   7   5  -4  198.88    4.39
  -5  -7  -4  202.07    2.29
   5   7  -2  337.46   17.07
  -7  -5  -2  368.77   19.66
   5  -7   0  102.15    8.13
  -7  -5   0   99.46    1.96
  -7  -5   2  378.94   17.99
   7   5   2  440.03   21.85
  -5  -7   4  120.95   16.23
  -7  -5   4    6.97    9.04
  -5  -7   6   66.12   18.05
  -7   5  -6   63.56   15.14
  -7  -5   6    0.60   11.86
  -7   5  -6    1.90    6.56
  -5   7  -6    2.91   12.38
  -5  -7   6    0.04    4.16
  -7  -6  -7    3.63    5.77
  -6   7   7    4.97    2.71
  -6  -7  -7   -8.85   14.86
  -7  -6  -7   -2.73   14.20
  -6  -7  -7   -0.10    1.45
   7   6  -7    0.22    2.35
  -7   6   7    6.27    3.11
   7   6  -7   -1.28    4.98
  -7   6   7   -1.14    5.09
  -6  -7  -7   -1.80    5.04
  -6   7   7   -0.37    3.83
  -7  -6  -5   -1.40    4.14
  -6  -7  -5    6.20   10.21
   7   6  -5    0.21    1.62
  -7   6   5   -0.05    1.58
   7   6  -3   29.44   10.64
   7   6  -3   28.29    2.25
   6   7  -3   44.00   11.42
  -7  -6  -3   44.76   11.04
  -7  -6  -1   14.04    6.66
   6  -7   1   17.09    4.49
   7   6  -1   19.62    1.62
   7   6  -1   14.46    5.57
   7  -6   1   19.82    5.23
  -7  -6   1   12.39    4.84
  -7   6  -1   17.45    5.16
  -6  -7   3   32.35   11.69
  -7  -6   3   41.49   10.79
  -6  -7   5  148.13   18.74
  -7  -6   5   35.76   13.12
  -6  -7   7    6.60   14.47
  -6  -7   7   -1.43    6.45
  -7   6  -7    1.90   13.48
  -6   7  -7   -3.50   14.74
  -7   6  -7   -3.98    6.22
  -7  -6   7    2.58   13.84
  -6   7  -7   -0.46    4.79
  -7   7   6   -0.19    2.15
  -7  -7  -6   -9.61   13.08
  -7  -7  -6    0.62    4.02
  -7  -7  -4   -2.94    9.26
   7   7  -4   -1.34   12.51
  -7  -7  -2    1.94    6.78
   7   7  -2   62.82    2.31
   7   7   0    0.14    1.10
  -7   7   0   -0.53    3.76
  -7  -7   4   -1.19   12.06
  -7  -7   6   27.58   14.70
  -7   7  -6   -1.55    9.77
   8   0   0  632.71   10.32
   0  -8   0  603.93   14.08
   8   0  -2  795.67   17.24
  -8   0  -2  764.00   17.92
   8   0   2  802.05   16.99
   8   0   4  971.80   15.46
  -8   0   4 1012.86   25.12
  -8   0   4 1041.88    9.29
   0   8  -4    0.30    7.31
  -8   0  -4 1036.04   25.39
   8   0   4  917.05   23.21
   8   0  -4 1014.56   25.23
   8   0  -4 1069.43    9.46
   8   0   4  876.82   22.34
  -8   0  -4  766.23   24.98
   0   8  -6  204.84   23.67
   8   0   6  167.70   19.35
  -8   0   6  268.80   16.77
   8   0   6  254.43   11.51
  -8   0  -6  270.32   17.52
   8   0  -6  283.51    6.29
  -8   0   6  275.89   11.93
   8   0  -6  226.48   15.32
   8   0   6  267.23   16.70
   0   8   6  287.96    4.79
  -8   0   6  292.22    6.42
   8   0   6  307.98   15.66
  -1  -8  -7    0.10    2.25
   8   1  -7   -2.50    6.29
  -8   1   7    1.62    6.25
   8   1  -7    0.52    6.55
   8  -1   7   -0.69    5.80
   1   8  -7    9.75   18.63
   8   1  -7    0.82    3.15
   8   1  -7    0.71    9.55
   8  -1   7   -7.24   11.62
  -8   1   7   -0.39    3.80
  -1   8   7    1.21    2.70
   8  -1   7  -11.31   15.93
  -8   1   7   -0.11    8.90
   8  -1   7    0.45    7.79
  -8   1   5   95.52   10.14
   1   8  -5   65.70   15.31
   8   1  -5  126.73    9.67
   8   1  -5  112.68    4.40
  -1   8   5  112.35    3.09
  -8   1   5   88.18    6.72
   8  -1   5   93.63   10.76
  -8   1   5  104.21    4.21
   8   1  -5   95.42   10.03
  -8  -1  -3   32.48    7.23
   8   1  -3   41.23    6.33
   8   1  -3   35.61    3.11
  -8   1   3   50.80    4.35
   8  -1   3   30.00    6.51
   8   1  -3   39.47    3.81
  -8   1   3   38.41    6.26
   8   1  -1  669.06   13.38
  -8   1   1  685.47   13.68
   1   8   1  749.63   14.97
  -8   1  -1  687.65   12.48
   8  -1  -1  640.91   13.16
   8   1   1  633.20   13.28
  -8   1  -1  654.72   13.06
   8   1   1  769.06   17.99
   8  -1  -3   35.58    5.83
  -8   1  -3   48.76    7.64
  -8  -1   3   41.84    2.16
   8   1   3   42.49    6.53
   8   1   5   96.93   10.25
  -8   1  -5   75.50   13.91
   8   1   5   72.36   13.27
   8   1   5  119.49   10.76
   8  -1  -5  106.13    4.26
  -8   1  -5   91.83    6.87
   8  -1  -5   99.33   10.69
  -8   1  -5  150.56   15.39
   8   1   5   92.13   14.91
  -8  -1   5  114.23    4.45
   1   8   5  103.51    2.76
   8   1   5  101.30    7.22
   8  -1  -7    0.84    3.08
   8   1   7    1.39    6.74
   8   1   7    4.74   14.70
  -1   8  -7    1.61   15.57
   8   1   7    4.89   13.34
  -1  -8   7    1.63   17.57
  -8   1  -7    0.82    5.78
   8  -1  -7    0.69    8.43
  -8   1  -7    5.50   10.11
   8   1   7    1.51    5.22
   8   1   7    0.12    8.59
  -8   2   6   53.84    3.87
   8  -2   6   -1.35    4.57
   2   8  -6   37.05   18.58
  -2  -8  -6   50.69    2.30
   8   2  -6   64.87    9.86
   8   2  -6   51.52    4.01
  -2   8   6   52.27    2.92
  -8   2   6    0.32    5.12
   8   2  -6   42.70    8.58
  -8  -2  -6   58.87   10.19
  -8   2   6   53.47   10.19
   8   2  -4 1000.40    9.29
   8   2  -4  960.80   17.38
  -8  -2  -4 1179.17   27.88
   2   8  -4  691.60   29.86
  -8   2   4    7.40    2.92
   8   2  -4  967.36   24.00
  -8   2   4  969.33   24.17
   8   2  -2  818.20   15.26
  -8   2   2  757.02   17.03
  -2   8   0 9972.70   56.02
   2  -8   0 9979.55   59.11
   8   2   0 8264.11   59.23
  -8  -2   0 8348.99   58.53
   8   2   2  780.63   21.12
  -8   2  -2  761.78   18.01
  -8  -2   4 1027.83    9.45
   8   2   4  682.90   23.17
  -8   2  -4  613.43   24.30
  -8   2  -4  896.22   24.01
   8   2   4 1005.82   24.30
   2   8   4 1061.89    5.82
  -8   2  -4  932.55   14.99
   8   2   4  934.36   33.14
  -8   2  -6   43.12   15.06
   8   2   6   20.01   14.81
   8   2   6   46.02    6.42
   8   2   6   34.65   12.14
   8  -2  -6   49.75    4.16
  -2  -8   6   32.60   18.82
  -8   2  -6   66.55   14.70
  -2   8  -6   38.34   16.68
   8   2   6   -0.12    7.12
  -8   2  -6   43.74    6.14
   8   2   6   47.90    9.13
  -8  -3  -7    9.66    8.33
  -3  -8  -7    3.84    2.10
   8   3  -7    2.92    3.37
   3   8  -7    0.94   19.60
  -8   3   7    5.24    3.03
   8   3  -7    3.47    6.36
   8   3  -7    3.31    6.91
  -8   3   7   -0.84    6.57
  -8   3   7    0.20    6.75
   8  -3   7   -0.20    4.19
   8   3  -7    3.39    6.89
  -3   8   7    4.93    2.86
  -3   8   5   -0.16    1.50
  -8   3   5    4.28    2.64
  -8  -3  -5  144.06   13.31
  -8  -3  -5  148.32   11.28
  -8   3   5    5.04    5.14
   8   3  -5    0.88    5.42
   8   3  -5  136.20    8.17
   8   3  -5  144.37    4.38
   3   8  -5  107.53   19.47
  -8  -3  -3   11.96    6.45
   3   8  -3   -0.38    6.48
   8   3  -3    9.47    2.30
  -8   3   3   -0.31    3.19
  -3  -8  -1  487.16   11.96
   8  -3   1  433.98   11.92
  -8  -3  -1  468.80   15.12
   8   3  -1  449.21   12.53
   8   3   1  478.09   14.76
   8   3   1  430.17   16.19
   3   8   1  441.17   10.66
  -8  -3   1  471.23   13.34
   8   3   3    7.24    4.99
   8   3   3   10.08    9.78
   8   3   3    7.10    5.97
  -8   3  -3    1.14    3.67
  -8  -3   3    8.80    2.38
  -8  -3   3    8.12    3.14
  -8   3  -5  129.65   11.44
   8   3   5   97.04   12.05
  -8   3  -5   53.45    5.35
  -8   3  -5  102.53   14.17
  -3   8  -5    0.70    9.73
   8   3   5    1.38    4.06
   8   3   5  112.00   18.68
   8   3   5  145.06   11.08
   8   3   7   -1.34   18.00
   8   3   7    1.24    4.72
  -8   3  -7   -3.45   15.05
   8   3   7   -5.41   10.71
   8   3   7   -1.14    8.19
  -3   8  -7    0.91   15.99
  -3  -8   7    4.47   17.66
  -8   3  -7    6.31    5.18
  -8   3  -7    6.14    9.73
  -8  -4  -6  202.23   17.95
   4   8  -6  135.88   20.86
  -8   4   6    0.52    4.57
  -4   8   6    4.63    2.26
   8   4  -6  165.54    5.16
  -4  -8  -6  202.96    3.39
  -8   4   6  195.42    5.27
   8   4  -6   -2.96    6.14
   8   4  -6   -0.39    4.55
  -8  -4  -6  200.49   12.99
   4   8  -4   85.18   14.91
   8   4  -4  108.34    3.66
  -8  -4  -4  115.65   10.59
  -8  -4  -4  103.08   13.82
  -8  -4  -2  323.17   16.07
   8   4  -2  356.82    4.71
  -8  -4  -2  337.13   13.41
   4  -8   0    0.67    4.11
   8   4   0   -0.43    5.19
  -8  -4   0   -1.54    3.57
  -4   8   0   -0.82    3.44
  -8  -4   2  364.10   11.00
  -8  -4   2  360.68    4.76
  -8  -4   4  109.65    5.66
   8   4   4   75.55   16.04
   8   4   6  116.60   20.94
  -8   4  -6  144.05   18.60
  -4  -8   6  127.40   21.73
  -8  -4   6    0.20    6.83
   8   4   6    0.69    7.39
  -4   8  -6   -0.20   12.19
  -8   4  -6   89.96   10.42
  -8   4  -6   -0.34    3.72
   8   4   6   -2.26    5.17
  -5  -8  -5   -1.32    6.76
  -8   5   5    0.65    3.46
  -5  -8  -5   84.45    2.06
   5   8  -5   47.00   17.23
  -8  -5  -5   84.73   16.37
   8   5  -5   85.65    3.90
  -8   5   5   -0.94    1.95
  -8  -5  -5   85.54    9.45
  -8  -5  -3   43.24    6.41
  -8  -5  -3   39.10   11.71
   5   8  -3   28.73   11.06
   8   5  -3   47.22    2.90
   8   5  -1  147.16    9.88
   8   5  -1  221.66    3.40
   8  -5   1  179.00    8.93
  -5  -8  -1  206.10    6.92
   5  -8   1  169.03    8.74
  -8  -5  -1  174.14   12.80
  -8  -5   1  183.59    8.90
  -8  -5   1  145.77    9.57
  -8  -5   1  213.54    3.40
  -8   5  -1  201.32    9.48
   8   5   1  162.24   13.58
  -8  -5   3    1.27    7.33
   8   5   3   30.20   13.13
   8   5   5   57.80   18.83
  -8  -5   5    1.22    9.28
  -8   5  -5   -2.58    5.05
  -5  -8   5   56.22   18.25
  -8   5  -5   -1.08    7.89
  -6   8   6   -0.01    2.02
  -8  -6  -6    1.09    5.48
  -8   6   6    0.21    2.21
  -6  -8  -6   -1.08   10.22
  -6  -8  -6    0.25    1.34
  -8  -6  -6   12.02   13.05
   8   6  -6    0.79    2.15
  -8   6   6   -1.41    4.32
   6   8  -4   22.72   13.78
  -8  -6  -4    1.64    4.25
  -8  -6  -4   13.15   11.53
   8   6  -4   20.64    2.51
   6   8  -2  495.35   20.66
  -8  -6  -2  589.41   25.63
  -8  -6   0    3.60    5.89
  -6   8   0    5.99    4.22
   8   6   0    8.67    1.33
  -8   6   0    1.68    3.30
   6  -8   0    7.56    5.03
  -8  -6   0    8.36    1.33
  -8  -6   2  617.72   22.55
   8   6   2  613.45   26.67
   8   6   4    7.81   15.85
  -6  -8   4   14.50   12.98
  -8  -6   4   17.65   10.71
  -8  -6   6   -1.65   12.58
  -6  -8   6   -0.80    2.77
  -6  -8   6    9.02   16.13
  -8   6  -6    0.74   10.87
  -6   8  -6    1.61   10.34
  -8   6  -6    4.05    4.42
  -8  -7  -5   -0.26    4.46
   7   8  -5  135.12   20.83
  -8  -7  -5  119.16   18.23
  -7  -8  -5    0.37    0.93
   8   7  -5    0.93    2.32
  -7  -8  -5   -2.21   11.39
   8   7  -3  134.55   15.58
   7   8  -3  167.98   16.73
  -8  -7  -3  137.38   16.28
   7  -8   1  469.15   16.26
  -8  -7  -1  544.55    3.65
   8  -7   1  440.96   14.55
  -7  -8  -1  506.65    9.24
  -8   7  -1  512.99   16.66
   7   8   1  530.33    3.38
  -8  -7   3  127.49   15.09
  -7  -8   5  135.98   19.59
  -8  -7   5  118.96   17.41
  -8   8   6    0.03    1.68
  -8  -8  -6    2.05    4.27
  -8  -8  -6   -7.46   13.94
  -8  -8  -4    0.19   10.21
   8   8  -4   41.97   14.89
   8   8  -2    0.60    8.10
   8   8  -2    0.25    1.64
   8  -8   2    1.69    4.13
  -8  -8  -2    3.70    6.27
  -8   8   0 1992.11   32.96
  -8  -8   4   53.57   14.81
  -8  -8   6   -5.10   15.41
  -9   0   1  355.37   10.34
  -9   0  -1  368.12   10.63
   9   0   1  344.88   10.44
  -9   0  -1  368.23    9.08
   9   0  -1  350.84   10.45
   9   0   3   -0.48    4.09
  -9   0   3   -0.16    1.60
  -9   0  -3   20.97    6.31
  -9   0  -3   34.92    6.37
   9   0  -3   37.41    6.49
   9   0   3   35.07    6.42
  -9   0   3   37.51    6.81
  -9   0  -5    1.41    8.16
   9   0   5    2.97    5.38
   9   0  -5   -0.90    6.72
  -9   0   5   -0.47    2.57
  -9   0  -5    3.15   11.11
   9   0   5   -0.56    5.92
   9   0   5   -0.31    3.91
   0   9  -5   -2.56    9.78
  -9   0   5   -0.18    7.14
   9   0   5   -2.06    6.28
   0   9   5   -0.15    1.52
   9   0  -5    0.48    2.58
   9   0  -7    1.65    3.89
   9   0   7    4.98   11.46
   0   9  -7   -4.73   19.16
  -9   0   7    1.05    3.27
   9   0   7   -1.23   14.87
   9   0   7    0.30    6.90
   9   0   7    3.46    9.38
   9   0  -7    2.12    8.82
  -9   0   7    1.51    8.37
   1   9  -6  300.53   28.13
  -1   9   6  394.26    5.55
  -9   1   6  338.88   17.70
   9  -1   6    3.18    5.14
   9  -1   6    0.87    5.63
   9   1  -6  353.87   13.67
   9   1  -6  406.57    7.34
  -9   1   6  343.16   13.58
   9  -1   6  331.51   17.69
   9   1  -6  378.71   19.52
  -9   1   6  381.97    7.04
  -9   1   4    0.44    2.01
   9  -1   4    1.79    3.70
  -9  -1  -4   19.42    9.00
   9   1  -4   24.67    3.16
   9   1  -4   33.25    5.34
  -9   1   4   21.21    3.64
   9   1  -4   24.00    3.50
   9  -1   4   22.78    6.88
   9   1  -4   25.59    6.70
  -9   1   4   19.69    6.58
   9   1  -2  242.02   10.08
  -9   1   2  251.21   10.64
   9   1   0  347.72    8.09
  -1   9   0  406.85   13.65
  -9   1   0  301.48    7.81
  -1  -9   0  352.89   11.62
   1  -9   0  386.04   12.71
   9   1   0  443.79   14.38
  -9   1   0  358.45    8.35
   9  -1  -2  249.31   10.29
  -9   1  -2  277.01   12.27
   9   1   2  263.98   11.97
  -9   1  -4   31.50   11.96
  -9   1  -4   11.72    8.56
  -9   1  -4   22.04    3.39
   9   1   4   28.15    7.65
  -9  -1   4   23.21    2.62
   9   1   4   22.69    3.59
   9  -1  -4   23.33    7.13
   9   1   4   -0.66    5.50
   9   1   4   26.56    7.33
   1   9   4    0.14    1.03
   9   1   6  326.21   12.61
   9   1   6  386.61   17.65
  -9   1  -6  377.22   13.43
   9  -1  -6  350.98   19.03
  -9   1  -6  340.20   19.25
  -1   9  -6  206.52   22.53
   9   1   6  328.70   17.23
   1   9   6  413.66    5.23
  -9  -1   6  381.81    7.35
  -9   1  -6  265.06   22.21
  -9   2   7    8.82    8.80
   9   2  -7    9.82    3.73
  -9   2   7   12.25    3.77
   2   9  -7   13.36   17.22
   9  -2   7   -0.29    6.35
   9   2  -7    8.08    7.59
   9  -2   7   -0.30    5.37
  -9   2   7   -0.78    5.20
   9   2  -7    4.05    6.56
  -2   9   7   13.89    2.79
   9   2  -5  147.08   11.86
  -2   9   5    0.46    1.52
   2   9  -5   90.69   18.15
  -9   2   5   37.91    7.60
   9   2  -5  171.53    5.14
   9   2  -5  117.32    7.74
  -9   2   5   16.25    2.88
  -9   2   5  152.45   12.38
  -9  -2  -5  159.22   13.49
  -9   2   3  140.84    9.49
   9   2  -3  140.15    9.29
   9   2  -3  153.70    3.85
  -9  -2  -3  159.83   11.72
   9   2  -3  148.70    7.24
  -2  -9  -1  119.73    7.42
   9  -2   1  129.24    7.36
  -9  -2  -1  130.69    9.22
   9   2  -1  120.67    7.61
  -9   2  -1  106.72    6.29
   2   9   1  109.55    6.59
  -9   2  -1   90.15    5.50
   9   2   1  111.71    8.43
   9   2   3  141.64   12.15
  -9   2  -3  135.05    9.62
  -9  -2   3  146.39    3.66
   9   2   3  165.08   11.76
  -9   2  -5  116.80   14.77
   9   2   5  105.02   14.32
  -9   2  -5  149.44    7.90
  -2   9  -5   -1.47    8.99
  -9   2  -5  172.82   14.51
   9   2   5  135.11    7.47
   9   2   5  171.10   12.36
   2   9   5  163.07    3.08
   9   2   5   15.88   10.55
  -9  -2   5  172.82    5.05
   9   2   5  123.23   17.31
   9   2   7   -1.83    6.89
   9   2   7   12.03    7.94
   9  -2  -7   12.39    4.06
   9   2   7    4.96   16.28
  -9   2  -7   11.82   14.53
  -2   9  -7   14.82   16.60
   9   2   7    5.89   11.99
   9   2   7   10.24    5.84
  -9   2  -7   11.31    5.56
  -9   2  -7   22.00   15.62
  -9   3   6   66.04    3.94
  -3   9   6    1.07    2.02
  -9   3   6   -0.63    5.45
   3   9  -6   45.79   18.55
   9   3  -6   52.12    6.69
  -9   3   6    6.40    8.01
   9   3  -6   61.91    4.33
   9   3  -6    5.71    6.70
   9   3  -6   51.32    6.47
  -9  -3  -6   65.92   10.78
  -9   3   4    1.41    4.43
   9   3  -4    0.16    4.33
   3   9  -4   33.20   12.13
   9   3  -4   57.06    3.64
  -9  -3  -4   61.68    9.22
   9   3  -2   58.73    5.54
   9  -3   2   53.09    5.27
  -9  -3  -2   60.82    7.33
  -3   9   0  386.46   13.16
   9   3   0  426.90   13.82
  -9  -3   0  418.88   13.96
  -9  -3   2   68.28    2.57
  -9  -3   2   64.15    5.70
   9   3   2   61.27   10.27
   9   3   2   66.67    7.51
   9   3   4   55.64    8.67
   9   3   4   40.67    8.79
   9   3   4   38.01   12.66
   3   9   4   62.30    1.68
  -9   3  -4   50.27    7.95
  -9  -3   4   64.45    3.73
   9   3   6   57.62    9.82
   9   3   6   43.69   12.04
   9   3   6   48.25   17.45
  -9   3  -6   34.02   13.37
  -3   9  -6   -1.88   11.65
  -9   3  -6   55.83   10.09
  -9   3  -6   45.50    6.11
   9   3   6   -0.54    3.46
   9   3   6    3.72    9.20
  -9   4   5   -0.67    1.70
   9   4  -5  166.70    5.12
   9   4  -5    3.85    4.98
  -9  -4  -5  172.31   12.55
   4   9  -5  105.43   17.69
  -9   4   5    0.75    4.93
  -9  -4  -3  226.57   15.15
  -9  -4  -3  214.57   12.69
   9   4  -3  201.28    4.52
   9   4  -1  302.41   11.57
   4  -9   1  345.87   13.65
  -4  -9  -1  341.78   10.08
   9  -4   1  337.96   11.93
  -9  -4  -1  346.84   13.50
  -9  -4   1  362.09    4.37
   4   9   1  353.31   10.27
  -9  -4   1  355.05   12.18
   9   4   3  152.01    9.17
  -9  -4   3  222.89    4.68
   9   4   3  136.85   16.09
  -9  -4   3  224.97    9.60
  -9   4  -5    0.10    6.25
  -9  -4   5    3.67    5.85
   9   4   5    2.15    8.04
  -9   4  -5    3.08    8.82
  -9  -4   5  175.05    7.09
   9   4   5  135.31   20.59
  -5   9   6    0.02    1.79
  -9  -5  -6   12.00    7.62
  -9   5   6    0.32    2.43
   9   5  -6    3.34    2.46
   5   9  -6   13.19   19.07
  -9  -5  -6   12.32   12.04
  -5  -9  -6   11.38    1.60
   9   5  -6   -1.17    5.33
  -9   5   6    4.08    5.46
  -9  -5  -4  427.16   25.01
   9   5  -4  402.68    6.54
  -9  -5  -4  392.16   16.96
  -9  -5  -2  551.46   24.34
   9   5  -2  571.67    6.11
  -9  -5  -2  557.77   18.22
   9  -5   2  376.12   13.70
   9   5  -2  372.51   13.56
  -9  -5   0   56.32    6.89
  -9  -5   0    1.31    1.00
  -5   9   0   64.46    7.56
   5  -9   0   60.73    7.42
  -9   5   0    1.16    2.87
  -9  -5   0   32.81    5.40
   9   5   0   37.39    8.70
  -9  -5   2  525.47   13.90
  -9  -5   2  582.79    6.16
  -9  -5   4  393.12   11.13
   9   5   4  323.42   25.60
  -9   5  -6   -0.12    5.99
  -9  -5   6    0.62    8.83
  -9   5  -6    1.78   10.80
  -5   9  -6    5.84   10.71
  -5  -9   6    2.34   17.91
   9   5   6   20.68   18.86
  -9  -5   6   13.11    3.04
  -9  -6  -5    0.55    5.93
  -9  -6  -5   26.82   14.71
   6   9  -5   14.08   14.92
  -6  -9  -5   32.36    1.33
   9   6  -5   25.55    3.02
  -9  -6  -3    0.82    4.05
   9   6  -3    0.62    2.34
  -9  -6  -3    6.92   10.45
   6   9  -3    4.08   10.32
   9  -6   1 1070.45   22.59
   9   6  -1 1154.11    7.67
   6  -9   1 1049.52   23.51
  -6  -9  -1  985.71   14.38
  -9  -6  -1  902.34   28.72
  -9  -6   1 1066.64   23.83
  -9  -6   1 1104.06    7.57
  -9  -6   1  690.42   19.15
  -9   6  -1  973.81   19.74
   9   6   1  827.47   28.23
   9   6   3   -0.32   12.10
  -9  -6   3   -0.36    8.06
  -9  -6   5    3.75   10.74
  -6  -9   5   14.65   15.34
  -7  -9  -6    6.21   10.50
  -9   7   6   -0.28    1.91
  -9  -7  -6   -3.84    5.89
  -7  -9  -6    0.50    1.28
   7   9  -6    4.94   18.76
  -9  -7  -6   -1.05   13.04
   9   7  -6    0.26    2.68
  -7   9   6    0.04    1.49
   7   9  -4  147.05   18.06
  -9  -7  -4  150.88   18.60
   9   7  -4  202.31    4.97
  -9  -7  -2   16.10   10.10
   9   7  -2   19.12    8.76
   7   9  -2   20.16    8.06
   9   7  -2   32.45    2.49
   9  -7   2   10.39    4.83
  -9   7   0    0.67    3.53
  -9  -7   0    1.26    6.99
  -9  -7   0    2.03    1.44
   9   7   0    1.69    4.30
   7  -9   0    2.50    5.48
  -7   9   0    2.85    3.93
   9   7   0    2.13    1.47
   7   9   2   30.36    3.21
  -9  -7   2   14.43    8.99
  -9  -7   2   18.38    5.99
  -9  -7   4  141.57   16.59
  -9  -7   6   -0.21   13.05
  -7  -9   6    6.89   17.71
  -9   7  -6   -3.09    9.17
  -8  -9  -5   -6.22   11.18
  -9  -8  -5    3.11   14.00
  -8  -9  -5    0.00    0.90
   8   9  -5    0.37   15.66
   9   8  -5   -0.39    1.96
  -8  -9  -3    5.80    6.52
   9   8  -3   61.03   14.14
   8   9  -3   50.36   13.06
  -9  -8  -3   -0.17   10.45
   9   8  -3   83.27    3.33
  -9  -8  -1   -0.63    6.98
   9   8  -1   42.83    8.21
   9   8  -1   73.52    2.54
   9  -8   1   71.73    8.20
   8  -9   1   59.79    7.74
  -8  -9  -1   56.10    3.63
  -9  -8  -1   74.22    1.79
   8   9  -1   18.44    1.64
   8   9   1   75.16    1.71
  -9   8  -1   68.53    8.39
  -8   9  -1   68.83    9.03
  -9  -8   3   49.31   12.78
  -9  -8   3    5.82    4.18
  -9  -8   5    7.19   14.69
  -8  -9   5   -4.12   16.04
  -9  -9  -6    3.35   13.29
   9   9  -6   -0.42    2.35
  -9  -9  -4   -0.60   10.32
   9   9  -4    7.18   14.80
   9   9  -4   -0.17    2.02
  -9  -9  -2   -0.15    7.42
   9   9  -2  325.62   18.70
   9  -9   2   81.77    8.29
   9   9  -2  443.48    5.79
   9   9   0    0.43    1.60
  -9   9   0   -1.37    4.62
  -9  -9   0   -3.47    4.63
  -9  -9   4   -7.35   13.21
  -9  -9   6   13.28   15.57
   0 -10   0 1629.62   25.36
  10   0   0 1629.46   18.37
 -10   0   2   22.44    4.86
 -10   0  -2   29.69    5.62
  10   0   2   21.08    4.72
  10   0   2   22.46    3.06
  10   0  -2   25.70    5.24
  10   0   4    2.61    4.92
 -10   0  -4  262.92   16.31
 -10   0   4  392.60   16.96
 -10   0  -4  379.29   16.68
 -10   0   4   11.84    2.51
  10   0   4  358.18   15.73
  10   0  -4  388.16   16.80
  10   0  -6    0.09    2.13
  10   0   6    5.81    7.19
  10   0   6    0.61    8.20
 -10   0   6   73.99   10.98
   0  10  -6   -0.65   12.15
  10   0  -6   76.18    4.72
  10   0  -6   55.83   10.53
  10   0   6   70.52   11.46
   0  10   6   70.36    2.84
 -10   0   6   68.71    4.43
  10  -1   5   -0.10    4.74
 -10   1   5   36.84    7.95
  -1  10   5    0.13    1.31
   1  10  -5   -0.38    9.79
  10   1  -5   43.50    3.70
  10   1  -5   38.98    5.48
 -10   1   5   26.94    3.36
 -10   1   5   44.68    5.58
  10  -1   5   35.85    8.83
  10   1  -5   41.27    8.18
  10   1  -5   55.86    4.79
 -10   1   3  157.46   10.08
  10  -1   3  131.92    9.86
  10   1  -3  147.41    9.73
 -10   1   1  154.69    7.41
  -1  10   1  167.81    9.13
  10   1  -1  154.66    7.41
  -1 -10  -1  175.11    9.53
 -10  -1  -1  170.66    6.18
   1  10   1  170.00    8.48
  10  -1  -1  153.62    7.60
  10   1   1  218.86   10.74
 -10   1  -1  171.57    8.11
 -10   1  -1  151.00    6.69
  10   1   1  197.51   10.90
  10  -1  -3  137.54    9.58
  10   1   3  161.39   11.27
  10   1   3  162.88   11.19
  10   1   5   44.93    9.17
 -10   1  -5   33.05   11.74
  10   1   5    2.46    8.31
  -1  10  -5    4.19    9.19
 -10   1  -5   60.18   11.62
  10  -1  -5   43.81    9.49
  10   1   5   41.25    8.51
   1  10   5   45.99    2.18
 -10  -1   5   47.13    3.69
  10   1   5   37.96    5.11
  10   2  -6    4.73    3.69
  -2  10   6    0.53    1.82
 -10   2   6    4.41    2.95
   2  10  -6    7.14   18.07
 -10   2   6    2.88    4.38
  10   2  -6    7.27    7.56
  10  -2   6   -0.67    4.55
 -10   2   6   -0.63    8.22
 -10   2   4   45.81    7.60
  10   2  -4   51.90    7.90
  10   2  -4   55.99    3.68
  10   2  -4   44.16    4.22
 -10   2   4   -0.49    1.54
 -10   2   4    1.94    2.59
 -10  -2  -4   68.71   10.79
  10   2  -4   50.99    4.93
  10  -2   2   30.69    4.06
 -10   2   2   23.86    4.89
 -10  -2  -2   36.22    7.98
  10   2  -2   34.01    5.02
 -10   2   0  247.49    7.34
   2 -10   0  247.50   10.75
  -2  10   0  302.30   12.69
  -2 -10   0  286.98   11.04
 -10  -2   0  357.57   14.82
  10   2   0  311.91   13.03
 -10   2  -2   27.43    5.00
  10   2   2   40.34    7.22
  10   2   4   53.34    8.80
  10   2   4    1.82    7.46
 -10   2  -4   58.35    8.96
 -10   2  -4   45.62    3.86
 -10  -2   4   58.00    3.52
  10   2   4    3.73    8.39
  10   2   6    3.43    7.03
  10   2   6    8.20   13.63
 -10   2  -6    0.16   13.25
   2  10   6    5.40    1.94
 -10  -2   6    4.65    3.84
  10   2   6    4.68   12.22
  -2  10  -6   -4.10   11.83
  10   2   6   -3.53    8.65
 -10   2  -6    3.73    4.02
 -10   2  -6    6.31   12.95
 -10   3   5    0.24    2.19
 -10   3   5    1.34    2.89
  10   3  -5    4.45    5.63
   3  10  -5   32.08   15.23
 -10   3   5    0.66    5.70
  10   3  -5   32.46    3.40
  10   3  -5   28.13    4.87
 -10  -3  -5   34.65    9.46
  10   3  -3 1386.65   10.59
 -10  -3  -3 1392.88   29.84
  10  -3   1  686.93   16.58
  -3 -10  -1  626.79   15.54
   3 -10   1   41.34    6.14
  -3  10   1   15.56    4.40
 -10  -3  -1  672.91   18.90
  10   3  -1  684.68   17.28
 -10   3  -1  667.14   15.93
 -10  -3   1  669.75   17.14
  10   3   1  700.08   19.30
 -10   3  -3 1332.37   27.43
 -10  -3   3 1314.04   10.37
  10   3   3 1301.68   29.17
  10   3   5   33.94    8.86
 -10   3  -5   26.39    4.32
  10   3   5   16.37   14.41
  10   3   5   25.49   11.34
 -10   3  -5   -0.14    9.33
 -10   3  -5   32.50    7.33
  10   3   5    1.66    5.39
   3  10   5   36.04    1.85
 -10  -3   5   34.65    3.57
  -4  10   6   -0.02    1.68
  10   4  -6    3.00    4.33
 -10   4   6    0.21    2.62
 -10   4   6    1.61    6.08
   4  10  -6   40.00   19.80
  10   4  -6   30.46    4.03
 -10   4   6    1.72    3.11
 -10  -4  -6   26.48    8.34
 -10   4   4    0.95    4.01
 -10  -4  -4   24.48    7.96
   4  10  -4   -4.59   10.33
  10   4  -4   24.67    3.50
  10  -4   2  266.38   10.10
 -10  -4  -2  348.77   15.88
 -10  -4   0    1.76    5.29
  10   4   0    1.32    4.87
  10   4   0    1.35    5.30
   4 -10   0    0.07    4.51
  -4  10   0    1.03    4.06
  10   4   2  327.43   14.44
 -10  -4   2  317.05    4.79
  10   4   4   24.36    7.50
  10   4   4   17.16   14.35
  10   4   4   16.91    8.06
 -10  -4   4   26.21    3.32
 -10   4  -4    3.50    5.59
 -10  -4   4   23.16    4.62
  10   4   6   -1.24    5.60
  10   4   6   20.63   16.87
  10   4   6   -4.48    9.99
 -10   4  -6   -5.11   11.93
  -4  10  -6   -3.67   10.58
 -10   4  -6   22.00    8.10
 -10   5   5   -0.68    3.57
 -10  -5  -5   37.51    8.85
   5  10  -5   24.72   15.46
 -10  -5  -5   38.14   12.99
  10   5  -5   35.59    3.92
 -10  -5  -3   26.51   10.18
  10   5  -3   23.27    2.88
 -10  -5  -3   21.71    6.52
 -10  -5  -1  195.47   11.47
  -5 -10  -1  195.06    8.45
  10  -5   1  214.28   11.22
   5 -10   1  191.61   10.82
 -10  -5  -1  211.46   11.63
 -10  -5   1  209.59   10.55
 -10  -5   1  152.69    9.82
  10   5   1  124.48   13.79
 -10  -5   1  219.78    3.69
 -10   5  -1  203.84    9.92
  10   5   3   14.95   14.01
 -10  -5   3   -2.64    6.01
  10   5   3   15.90    5.64
 -10  -5   3   22.08    4.95
 -10  -5   3   21.15    2.57
  10   5   5   33.23   17.58
 -10  -5   5    5.19    8.12
  10   5   5   -5.31    7.34
 -10   5  -5   -5.27    6.24
 -10  -5   5   34.69    4.77
 -10   6   6   -0.10    2.13
 -10  -6  -6    9.03    7.68
  10   6  -6    0.62    3.27
   6  10  -6    5.25   17.92
 -10  -6  -6    2.61   13.59
 -10   6   6   -0.67    4.66
  -6 -10  -6    0.28    1.23
 -10  -6  -4  217.37   20.24
  10   6  -4  215.38    5.25
 -10  -6  -4  213.22   13.38
  10   6  -2  180.41    4.01
 -10  -6  -2  165.06   16.16
  10  -6   2  149.15    8.68
  10   6   0  613.34   23.32
 -10  -6   0  747.18   21.13
 -10  -6   0    2.46    3.80
 -10  -6   0  778.84    5.96
   6 -10   0  822.80   22.61
  -6  10   0  771.20   21.05
 -10   6   0    2.82    3.67
   6  10   2  173.56    7.32
 -10  -6   2  134.89   12.54
 -10  -6   2  183.82    4.08
  10   6   2  136.98   17.32
 -10  -6   4   -0.04    3.36
 -10  -6   4    2.57    8.74
  10   6   6    6.30   17.94
 -10  -6   6    8.28    3.21
  10   6   6   -3.09    6.43
 -10  -6   6   -2.32   10.68
 -10   6  -6    0.19    8.95
  -6 -10   6    8.11   18.05
 -10   6  -6    2.00    6.03
  10   7  -5   21.21    3.26
 -10  -7  -5    2.03    5.21
 -10  -7  -5   23.33   14.51
   7  10  -5   21.41   15.57
   7  10  -3  367.79   21.74
 -10  -7  -3  456.88   26.20
 -10  -7  -1   31.06    9.94
  10   7  -1   37.64    7.97
  10   7  -1   50.70    2.48
 -10  -7  -1   10.20    1.17
  10  -7   1   47.89    7.43
   7 -10   1   42.12    7.86
  -7 -10  -1   41.78    4.50
  -7  10   1    0.33    2.59
 -10   7  -1   40.25    6.76
 -10  -7   1   50.03    2.48
 -10  -7   1   39.01    7.94
 -10  -7   3  421.94   22.17
  10   7   5    9.50   18.99
 -10  -7   5   -2.93   11.83
 -10  -8  -6   -2.97    5.86
  -8 -10  -6    0.49    9.37
  -8 -10  -6    0.54    1.13
   8  10  -6    9.92   19.30
 -10  -8  -6   -0.90   13.91
  10   8  -6    0.05    2.81
  10   8  -4   35.12    2.89
 -10  -8  -4   22.37   14.25
   8  10  -4   33.14   14.35
  10   8  -2  152.24    3.92
 -10  -8  -2    3.37    0.84
  10   8  -2  105.23   12.89
  10  -8   2  152.23   10.34
   8  10  -2   11.63    8.43
   8 -10   2   -1.47    4.64
 -10  -8  -2  104.28   14.70
  10   8   0    5.41    1.60
 -10  -8   0    4.69    8.04
 -10  -8   0    4.98    1.64
  10   8   0    2.79    5.16
 -10   8   0   -3.98    5.01
  -8  10   0    5.05    5.46
   8  10   2  154.47    6.08
 -10  -8   2   96.88    9.83
 -10  -8   4   39.19   13.34
 -10  -8   6   -0.65   13.79
  -8 -10   6    4.86   16.16
  -9 -10  -5   -3.42   11.54
 -10  -9  -5   -1.10   12.77
   9  10  -5    5.77   16.49
  10   9  -5    0.75    2.63
  -9 -10  -3    3.31    7.49
 -10  -9  -3    0.37   10.32
  10   9  -3   21.90   13.56
   9  10  -3   23.25   12.40
  10   9  -3   33.75    2.68
  10  -9   1  383.22   16.35
  10   9  -1  393.02    5.08
   9 -10   1  387.52   17.07
  -9 -10  -1  435.13   10.03
   9  10  -1  419.10    4.96
   9  10   1  435.43    3.74
  -9  10  -1  416.55   18.05
 -10  -9   3    1.11    4.92
 -10  -9   3   10.35   13.56
 -10  -9   5   -2.46   13.97
  -9 -10   5   -0.96   15.70
 -10 -10  -4   -1.91   10.81
  10  10  -4   -0.24    2.20
 -10 -10  -2    1.17    8.14
  10  10  -2   -0.21    2.03
  10  10  -2   -2.46   10.21
  10  10   0  779.00    6.13
 -10  10   0  711.00   22.39
 -10 -10   4  230.71   21.53
  11   0   1   -2.42    3.13
  11   0   1    5.45    3.69
  11   0  -1    5.71    3.98
 -11   0  -1    5.96    3.21
   0  11   1    3.63    4.02
  11   0  -3   77.11    8.41
 -11   0   3   76.67    8.05
 -11   0  -3   81.20    8.80
  11   0   3   68.02    7.66
  11   0  -5    0.25    2.48
  11   0   5    0.84    5.10
 -11   0  -5   51.17   12.60
 -11   0   5   74.98   10.10
 -11   0  -5   74.20   11.13
  11   0  -5   82.49   11.52
  11   0   5   69.15   10.44
 -11   0   5   77.67    4.06
   0  11   5   -0.10    1.16
  11   1  -6    1.23    3.50
  11  -1   6   -2.02    5.54
  11   1  -6   -0.03    2.59
  -1  11   6   -0.07    1.92
 -11   1   6   -0.47    3.19
  11   1  -6   -3.00    8.89
   1  11  -6   -0.67   12.28
 -11   1   6    1.62    7.00
  11  -1   6   -2.65    7.70
 -11   1   6   -1.44    4.35
  11  -1   4   -0.63    3.83
 -11   1   4   -0.19    1.72
 -11  -1  -4  125.47   12.21
 -11   1   4  185.22   12.51
  11   1  -4  190.60    6.70
 -11   1   4  175.14    6.39
  11  -1   4  160.66   11.65
  11   1  -4  175.14   12.49
  11   1  -4   14.91    3.78
 -11   1   2   10.62    4.73
  11   1  -2   14.09    4.87
  11   1  -2    0.12    3.38
  11  -1   2   10.35    4.70
  11  -1   2   11.55    4.02
  11   1   0    1.91    4.12
  11   1   0   -0.08    3.42
  -1 -11   0   -1.85    3.67
  11   1   0    0.80    2.40
 -11   1   0   -0.14    2.49
  -1  11   0    3.97    5.36
 -11   1   0    1.24    3.08
   1 -11   0   -1.38    4.75
  11   1   2   13.21    2.83
  11   1   2    7.29    4.50
  11   1   2   12.19    5.91
  11  -1  -2   15.01    5.04
 -11   1  -2   22.34    8.19
 -11   1  -4   -1.32    6.76
 -11   1  -4  239.06   16.46
  11  -1  -4  172.36   12.29
  11   1   4  174.91   12.28
 -11  -1   4   13.31    2.40
  11   1   4  177.68    6.15
  11   1   4  179.94   13.08
  11   1   6    1.77    7.52
   1  11   6    0.06    2.00
 -11  -1   6    1.42    3.61
 -11   1  -6   -7.78   12.81
  11   1   6    2.13   11.21
  11   1   6   -3.25    8.01
  11   1   6    2.64    4.39
  -1  11  -6   -0.67   10.47
  11  -1  -6    0.77    9.28
 -11   1  -6    2.03    7.84
  11   2  -5   67.37    5.13
 -11   2   5    0.34    2.39
   2  11  -5    3.93   11.28
  11   2  -5   67.87    4.55
  11   2  -5   63.29    6.54
 -11   2   5  111.35    7.43
  11   2  -5   54.25    9.25
 -11   2   5   62.73    9.24
 -11  -2  -3  458.14   15.07
  11   2  -3  524.18   17.21
 -11  -2  -3  689.68   24.47
  11   2  -3  655.02   16.91
 -11   2   3  544.85   17.70
 -11  -2  -1  145.45    5.98
 -11   2   1  107.08    6.87
  -2  11   1  112.58    8.21
  -2 -11  -1  109.81    8.29
 -11  -2  -1  140.29   10.98
  11   2  -1  141.72    9.62
 -11   2  -1  104.47    6.76
 -11   2  -1  106.51    6.71
   2  11   1  110.10    7.25
 -11  -2   3    7.33    2.21
  11   2   3   -1.49    4.55
  11   2   3   39.76    7.59
 -11   2  -3  548.43   17.96
  11   2   3  628.04   22.30
  11   2   5    2.70   11.22
 -11   2  -5   -0.40    9.45
 -11   2  -5   90.57   13.10
 -11   2  -5   59.61    4.82
   2  11   5   68.65    2.24
  11   2   5   62.42    5.10
 -11  -2   5   64.75    4.27
  11   2   5    1.20    8.67
  11   2   5   60.97    9.73
 -11   3   6    1.72    5.94
  -3  11   6    0.11    1.57
 -11  -3  -6    6.86    9.02
  11   3  -6    6.31    3.62
 -11   3   6   -0.35    2.23
   3  11  -6    4.91   15.43
 -11   3   6    3.06    6.78
  11   3  -6    6.78    4.91
  11   3  -6    0.76    7.76
 -11   3   4    7.00    5.47
  11   3  -4  118.96    4.37
  11   3  -4    2.05    4.50
 -11  -3  -4  143.29   13.07
  11  -3   2   44.31    5.60
 -11  -3  -2   50.09    8.32
  11   3  -2   40.97    5.73
 -11  -3   0    8.17    5.55
  11   3   0    9.84    5.03
   3 -11   0   10.91    5.44
  -3  11   0   10.94    5.81
  -3 -11   0   12.00    4.10
 -11  -3   2   -0.03    1.59
  11   3   2    2.70    5.60
 -11  -3   2   44.90    7.07
   3  11   2    0.53    3.17
 -11   3  -2   -0.22    3.44
  11   3   2   42.38    7.73
  11   3   4  111.99   16.23
 -11   3  -4    1.34    2.32
  11   3   4    0.51    3.94
 -11   3  -4  114.58   10.13
 -11  -3   4  140.95    4.53
  11   3   4  125.63   11.44
  11   3   6    5.03    7.73
  11   3   6    9.17   15.28
 -11   3  -6    4.86    4.23
 -11   3  -6    1.46   11.39
  11   3   6    3.67   11.51
 -11  -3   6    5.17    3.94
  -3  11  -6    5.14   10.12
  11   3   6   -4.42   12.01
 -11   3  -6    3.77    8.49
  11   3   6   -0.48    3.38
 -11   4   5    0.30    4.70
   4  11  -5   38.87   14.97
  11   4  -5   -0.89    5.07
  11   4  -5   48.53    3.82
 -11   4   5    0.04    1.45
 -11  -4  -5   62.34   10.71
  11   4  -3  195.22    4.81
 -11  -4  -3  199.59   13.50
  11   4  -1   67.39    7.23
 -11  -4  -1   75.21   10.13
  -4 -11  -1   53.28    6.02
   4 -11   1   49.81    7.22
  11   4   1   58.71    8.37
  11   4   1   56.03    8.87
 -11   4  -1   61.39    6.53
   4  11   1   73.33    6.77
 -11  -4   1   75.41    8.39
  11   4   3  196.27   13.21
 -11  -4   3  195.82    4.59
 -11  -4   3  179.31    9.52
  11   4   5   43.95    9.98
  11   4   5   27.99    9.86
  11   4   5   29.38   15.26
 -11   4  -5    0.48    6.16
 -11   4  -5    0.30    2.45
  11   4   5   -1.13    4.05
   4  11   5   54.35    1.81
 -11  -4   5   52.46    4.32
 -11  -5  -6   13.53    7.79
 -11   5   6    2.16    6.13
 -11   5   6    0.64    2.35
   5  11  -6    7.60   17.85
 -11  -5  -6   18.53   11.46
  11   5  -6   21.82    3.38
  11   5  -6   -0.69    5.18
 -11  -5  -4  134.71   13.87
   5  11  -4    0.17   10.36
 -11   5   4   -0.87    3.25
  11   5  -4  163.16    4.92
 -11  -5  -4  148.24   13.13
  11   5  -2  148.06    9.65
  11  -5   2  142.51    9.26
 -11  -5  -2  173.98   12.75
   5 -11   0  148.26   10.94
  -5  11   0  139.69    9.99
 -11  -5   0  161.44   10.43
   5  11   2  147.35    7.74
 -11  -5   2  159.14    3.94
 -11  -5   2  161.10    9.52
  11   5   4  110.63   10.14
 -11  -5   4  152.23    4.63
  11   5   4  102.28   18.05
 -11  -5   4  152.90    9.09
 -11   5  -6   -1.06    3.15
 -11   5  -6    3.05    6.70
  11   5   6   22.28   18.14
 -11  -5   6    2.54    7.79
  11   5   6   -1.51    9.34
 -11   5  -6   -2.48   10.24
  11   5   6   -1.42    4.15
 -11  -5   6   25.71    4.59
 -11  -6  -5   72.93   14.77
  11   6  -5   73.99    4.48
 -11  -6  -5   79.43   11.19
 -11  -6  -3   62.19   12.09
  11   6  -3   66.18    3.36
  11   6  -3   48.26    6.54
 -11  -6  -3   69.30    8.50
 -11  -6  -1  115.92    9.63
 -11  -6  -1  104.50   11.08
  -6 -11  -1   95.36    6.05
   6 -11   1  106.57    9.53
  11   6  -1   81.62   11.30
 -11  -6   1  110.96    8.81
 -11   6  -1  101.58    8.37
 -11  -6   1   87.85    8.97
 -11  -6   1  118.90    3.11
  11   6   1   86.54   13.68
 -11  -6   3   66.95    6.75
  11   6   3   50.13    5.61
  11   6   3   57.07   16.67
 -11  -6   3   68.45    3.48
  11   6   5   -2.82    6.82
 -11  -6   5    1.10    8.74
 -11   6  -5   -4.29    4.24
 -11  -7  -6   81.51   18.30
 -11  -7  -6    1.93    6.86
  11   7  -6    6.15    3.50
   7  11  -6   53.69   20.96
 -11   7   6    2.25    3.32
 -11  -7  -4   -0.61    5.72
 -11  -7  -4    6.72   14.35
   7  11  -4    7.81   12.37
  11   7  -4   14.60    2.93
 -11  -7  -2  561.62   26.51
 -11  -7  -2    3.40    5.18
  11   7  -2  603.73    6.94
  11  -7   2  530.23   17.69
   7 -11   2   -0.37    4.27
  11   7   0    0.90    9.02
  -7  11   0    9.50    6.27
  11   7   0    4.60    4.98
 -11  -7   0    9.15    8.56
 -11  -7   0    6.99    1.57
   7 -11   0    7.98    8.38
 -11   7   0   -2.08    3.96
 -11  -7   2  376.58   18.99
   7  11   2  500.66   11.78
  11   7   2  418.02   25.64
 -11  -7   2  565.03    6.80
  11   7   4    6.65   15.87
 -11  -7   4    0.78    9.68
 -11  -7   6   -0.84    3.81
 -11  -7   6    7.53   12.25
 -11   7  -6    2.26    4.71
   8  11  -5   72.85   18.68
  11   8  -5   34.38    3.58
 -11  -8  -5   86.00   17.52
   8  11  -3  106.83   14.47
 -11  -8  -3  128.24   17.36
  11   8  -1   43.90    9.04
  -8 -11  -1   50.18    4.74
  11   8  -1   67.79    2.84
 -11  -8  -1   66.53    1.96
  11  -8   1   66.09    9.39
   8 -11   1   54.14    8.47
 -11  -8  -1   43.43   11.81
 -11  -8   1   50.11    9.14
 -11   8  -1   57.58    7.91
  -8  11  -1   68.80   10.21
 -11  -8   1   63.96    2.84
 -11  -8   3  115.53   14.37
 -11  -8   5   -1.87   12.29
  -9 -11  -4   -3.19    8.13
 -11  -9  -4    8.48   13.22
   9  11  -4    8.49   13.79
  11   9  -4   22.58    3.22
  11   9  -2   78.37   12.41
 -11  -9  -2   31.91   11.86
   9  11  -2   -2.26    8.18
 -11  -9  -2  118.90    2.03
  11   9  -2  112.21    3.84
  11  -9   2  111.44   10.09
   9 -11   2    5.64    5.03
 -11  -9   0  201.97   15.59
  11   9   0  180.82   10.25
  11   9   0  288.54    4.00
  -9  11   0  267.29   13.95
   9  11   0  304.33    3.90
 -11  -9   0  304.79    4.19
 -11  -9   2   55.03   10.75
 -11  -9   4   16.65   13.15
 -10 -11  -5    3.38   10.82
 -11 -10  -5    3.27   11.79
  10  11  -5   16.42   17.30
  11  10  -5   -0.18    2.50
 -11 -10  -3   -1.76   11.97
  11  10  -3   31.05   13.51
  10  11  -3   40.69   13.51
  10  11  -3   -0.01    1.72
  11  10  -3   51.49    3.04
  11 -10   3   -2.54    5.22
  10 -11   1   29.40    8.73
 -11 -10  -1   -4.39    8.91
  11  10  -1   19.25    8.64
  11  10  -1   23.40    2.45
 -10 -11  -1   27.58    3.80
 -10  11   1   -2.98    4.21
  10  11  -1   25.00    2.14
  11 -10   1   22.66    8.15
  10  11   1   27.92    1.73
 -11  10  -1   29.98    8.15
 -10  11  -1   24.33    8.23
 -11 -10   3    2.70    5.97
  10  11   3    0.95    2.67
 -11 -10   5    5.05   14.98
 -11 -11  -4   -2.03   12.20
  11  11  -4    5.62   15.22
  11  11  -4    0.17    2.28
  11 -11   2   80.40    9.80
  11  11  -2   80.20    3.21
 -11 -11   0    1.09    5.67
  11  11   0   -0.17    1.88
 -11  11   0   -2.69    6.47
  12   0   0   98.04    5.83
  12   0   0  101.81    5.33
   0 -12   0  117.00    8.71
  12   0   2   -0.40    3.67
 -12   0  -2   57.64    7.00
  12   0   2   50.52    6.89
  12   0   2   61.98    5.51
   0  12   2   -0.34    3.13
  12   0  -2   63.74    7.48
  12   0   4    0.83    5.60
 -12   0   4   -0.25    2.03
 -12   0   4   98.05   10.20
 -12   0  -4    2.35    7.44
 -12   0  -4  108.19   11.05
  12   0   4   98.88   10.52
  12   0  -4  116.15   11.05
  12   0  -6   -0.26    2.85
  12   0   6    0.54    6.31
   0  12   6   -0.37    1.68
 -12   0   6    8.26    3.50
 -12   0  -6    7.26   11.26
  12   0   6    4.66    7.32
   0  12  -6    4.37   12.19
  12   0   6   13.55    9.98
 -12   0   6    3.23    8.32
  12   0  -6   10.48    8.10
  12  -1   5   -2.50    5.72
  12   1  -5    0.28    4.93
 -12   1   5   -0.65    2.18
 -12  -1  -5   32.81   11.13
 -12   1   5   46.82    9.62
  12  -1   5   42.95    9.32
  12   1  -5   48.96    9.52
  12  -1   3   90.80    8.77
 -12   1   3  103.07    9.18
  12   1  -3   94.96    9.47
  12   1  -1  125.34    7.46
 -12   1   1  135.07    7.78
  -1  12   1  132.90    9.08
 -12  -1  -1  138.92    6.42
   1  12   1  125.68    8.52
  12  -1  -1  126.62    7.67
 -12   1  -1  170.91   11.69
  12   1   1  168.86   10.24
 -12   1  -1  139.70    7.39
 -12  -1   3   -0.31    1.47
  12   1   3   11.00    5.92
 -12   1  -3  133.75   12.77
  12  -1  -3   98.15    9.15
  12   1   3   99.57    9.33
  12   1   5   43.12    4.61
 -12   1  -5   32.51   11.40
 -12   1  -5   52.23   10.07
  12  -1  -5   43.87    9.45
  12   1   5   34.82    7.76
 -12  -1   5   47.72    3.86
  12   1   5   62.34   10.73
  -2  12   6    0.31    1.56
  12  -2   6   -2.03    4.91
 -12   2   6   31.59    8.64
 -12   2   6   -0.53    2.81
   2  12  -6   -6.20   14.15
  12   2  -6   43.74    9.90
  12   2  -6   38.91    5.94
 -12   2   6    6.22    4.33
  12   2  -4   59.91    8.49
 -12  -2  -4   44.17    9.14
  12   2  -4   46.97    4.04
 -12   2   4   58.37    8.92
  12   2  -4   66.51    6.44
  12   2  -2  162.37    9.45
  12  -2   2  167.69    8.62
 -12   2   2  165.09    9.60
 -12   2   0   59.91    4.72
   2 -12   0   61.37    7.16
  -2 -12   0   68.08    6.78
  -2  12   0   76.06    8.82
 -12   2   0   66.29    4.94
  12   2   0   80.52    8.22
  12   2   2    5.99    4.06
 -12   2  -2  147.15    8.96
  12   2   2  207.36    7.01
   2  12   2   -1.42    3.53
  12   2   2  203.90   14.25
  12   2   4    0.78    6.96
 -12   2  -4   66.48   10.56
 -12  -2   4   31.00    3.15
  12   2   4   20.41   12.28
  12   2   4   75.10   10.94
 -12   2  -6   41.48   13.23
  12   2   6    5.05   13.54
 -12   2  -6   14.24   11.63
 -12   2  -6    0.09    3.46
  12   2   6   18.28   12.42
  -2  12  -6    1.85    9.60
   2  12   6   39.38    2.32
  12   2   6    7.03    8.25
  12   2   6   35.85    5.35
 -12  -2   6   39.24    3.65
  12   2   6   31.36    8.69
 -12   3   5   -0.25    2.03
  12   3  -5    1.88    5.12
   3  12  -5    0.81   10.61
  12   3  -5   49.37    4.03
  12   3  -5   45.93    5.33
 -12   3   5   10.06    7.02
 -12   3   5    0.12    2.78
 -12  -3  -5   57.54   12.27
  12   3  -3  226.91   10.69
 -12  -3  -3  160.06    9.17
 -12   3   3   10.32    5.20
  12   3  -3    0.29    3.84
 -12  -3  -3  265.66   16.45
  -3 -12  -1   69.99    7.16
  -3  12   1   68.95    7.62
 -12   3   1    0.41    2.66
   3 -12   1   19.98    5.92
 -12  -3  -1   83.44    9.94
  12   3  -1   75.64    8.17
 -12   3  -1   67.22    6.30
   3  12   1   82.25    7.47
 -12  -3   1   92.11    9.19
  12   3   1   87.79    9.35
  12   3   3   -4.74    8.02
 -12  -3   3    8.17    2.35
 -12   3  -3  199.18   11.74
  12   3   3    0.45    3.82
  12   3   3  225.20   14.43
  12   3   5   39.72   13.97
 -12   3  -5   -1.39    8.20
  12   3   5   31.33   11.25
 -12   3  -5   44.90    9.95
   3  12   5   46.06    1.87
  12   3   5   -2.76    8.74
 -12   3  -5   39.55    4.25
 -12  -3   5   47.29    4.09
  12   3   5   48.87    9.93
 -12  -4  -6   36.86   10.44
 -12   4   6    0.05    2.44
  12   4  -6   -0.12    6.25
   4  12  -6   17.45   16.54
 -12   4   6    0.57    7.23
  12   4  -6   24.09    4.22
 -12   4   6    0.48    3.28
  12   4  -6    0.11    4.15
 -12   4   4   -2.90    5.42
  12   4  -4  237.96    5.84
  12   4  -4   -1.05    4.22
 -12  -4  -4  228.79   15.95
  12   4  -2   35.08    6.22
  12  -4   2   33.39    5.89
 -12  -4  -2   37.03    8.11
  12   4   0  131.14   10.24
   4 -12   0  117.98    9.69
  -4  12   0  109.70    8.92
 -12  -4   0  133.82   10.17
  12   4   2   40.30    8.72
  12   4   2   26.09   10.07
   4  12   2   30.81    4.97
 -12  -4   2   37.61    6.66
  12   4   4  250.71   15.74
 -12  -4   4  268.14   12.20
 -12  -4   4  232.48    5.54
  12   4   6   14.51   17.75
  12   4   6   16.73   11.03
 -12   4  -6    1.69    9.96
  12   4   6    4.20    7.71
 -12   4  -6    0.31    3.57
 -12  -4   6   28.69    4.47
   5  12  -5   -7.50   13.33
  12   5  -5   76.62    4.73
 -12  -5  -5   79.23   11.74
 -12   5   5    0.10    4.77
  12   5  -3   81.85    5.73
  12   5  -3   77.18    3.54
 -12  -5  -3   79.75   11.28
   5 -12   1  859.86   22.78
  -5 -12  -1  895.38   18.82
 -12  -5   1 1019.99   25.25
 -12   5  -1  970.94   22.15
 -12  -5   3   79.10    3.67
 -12  -5   3   78.10    8.82
  12   5   3   61.46   16.28
  12   5   5   54.11   10.81
  12   5   5   36.43   19.92
 -12  -5   5   -1.10    5.80
 -12   5  -5   -0.66    5.89
 -12  -5   5   69.79    7.03
 -12  -5   5   64.83    4.01
 -12  -6  -4   38.16   11.68
  12   6  -4   43.86    3.42
 -12  -6  -4   36.25    9.47
 -12  -6  -2   27.06    8.58
  12   6  -2   16.93    7.64
  12  -6   2   25.65    6.25
 -12  -6  -2   25.26    7.48
 -12  -6   0    0.23    1.15
  -6  12   0    1.69    5.70
   6 -12   0    2.44    7.10
 -12  -6   0    7.48    5.77
  12   6   0    2.93    9.38
 -12  -6   0    3.73    4.48
 -12   6   0    1.09    3.58
  12   6   2   22.08   13.26
   6  12   2   28.61    4.89
 -12  -6   2   29.08    2.74
 -12  -6   2   29.11    5.94
  12   6   4   34.04    7.82
  12   6   4   33.62   17.55
 -12  -6   4   43.30    3.45
 -12  -6   4   41.38    6.17
 -12  -7  -5  143.04   19.99
  12   7  -5  139.15    5.08
 -12  -7  -3  146.94   16.92
 -12  -7  -3    3.13    6.31
  12   7  -3  146.42    4.65
  12  -7   3   -0.60    4.56
 -12  -7  -1  390.67   19.24
 -12  -7  -1   -0.45    5.04
  12  -7   1  409.00   17.51
  -7 -12  -1  358.83   11.58
   7 -12   1  344.27   16.62
  -7  12   1    2.66    4.30
  12   7  -1  265.59   17.75
 -12  -7   1  393.98    5.29
 -12   7  -1  376.79   15.53
 -12  -7   3   -1.35    4.30
 -12  -7   3    6.92    9.67
  12   7   3   99.34   19.55
 -12  -7   3  150.76    4.63
  12   7   5   -2.12    6.40
 -12  -7   5    2.43    9.85
  12   7   5  110.61   23.89
 -12  -7   5  113.40    8.01
 -12  -8  -4   87.44   18.13
   8  12  -4   69.98   15.12
  12   8  -4   89.08    4.17
 -12  -8  -2   -0.86    4.79
  12   8  -2   77.51    3.47
  12  -8   2   70.78    8.77
   8 -12   2   -1.66    5.81
 -12  -8  -2   69.41   14.34
 -12  -8   0  100.69   12.79
  12   8   0   81.52    7.89
   8 -12   0  128.72   12.83
  -8  12   0   95.84   10.73
 -12  -8   0  112.34    2.98
  12   8   0   70.77   13.66
   8  12   2   77.50    6.46
 -12  -8   2   82.14    4.06
 -12  -8   4    5.43   11.31
  -9 -12  -5   -1.46    7.99
 -12  -9  -5   -0.48    5.73
  12   9  -5    1.73    3.30
 -12  -9  -5    9.67   15.06
   9  12  -5   15.40   16.46
  12  -9   3    2.28    5.04
 -12  -9  -3   17.11   14.64
   9  12  -3    7.50   10.38
  12   9  -3   21.35    3.13
  12   9  -1  251.57   14.70
  12   9  -1  342.05    5.30
  12  -9   1  407.32   19.61
   9 -12   1  314.53   16.62
 -12  -9  -1  338.97    4.00
  -9 -12  -1  294.70    9.61
 -12  -9  -1  233.48   18.82
 -12   9  -1  330.80   15.84
   9  12   1  335.13    3.65
 -12  -9   1  334.85    5.14
 -12  -9   3   14.33    4.39
 -12  -9   3    9.40   11.44
   9  12   3    0.29    2.93
 -12  -9   5    2.69   13.22
 -10 -12  -4   -1.36    8.12
  10  12  -4   82.09   17.88
 -12 -10  -4   -0.64   12.90
  12  10  -4   75.40    3.86
  12  10  -2   97.64   13.39
 -12 -10  -2    1.24   10.71
  10  12  -2    4.38    8.46
  12  10  -2  148.44    4.16
  12 -10   2  139.79   11.64
  10 -12   2  117.42   10.47
 -12 -10  -2  143.56    2.40
 -12 -10   0   -0.27    8.93
  10  12   0    0.70    1.64
  12  10   0   -1.00    5.79
 -12  10   0   -0.27    5.41
 -10  12   0   -1.48    6.22
  12  10   0    1.53    2.09
 -12 -10   2   81.06   10.56
 -12 -10   4   75.73   16.98
 -12 -10   4    2.91    3.29
 -11 -12  -3   -1.89    8.27
  12  11  -3  280.53   22.14
 -12 -11  -3   -2.30   11.28
  11  12  -3  330.33   22.96
  11  12  -3    0.14    2.13
  12  11  -3  380.79    6.55
  12 -11   3    0.85    6.10
  11 -12   3    1.66    4.88
 -11 -12  -1   -3.96    5.67
 -12 -11  -1    1.31    8.47
  12  11  -1   43.91    9.87
  12  11  -1   82.40    3.19
 -12  11   1    1.48    3.60
  12 -11   1   96.77   12.34
  11 -12   1   80.10   11.10
 -11 -12  -1   17.69    3.73
 -11  12   1    1.09    4.43
  11  12  -1   80.58    2.99
  11  12   1   83.51    2.38
 -12  11  -1   67.39    9.65
 -11  12  -1   84.11   11.78
 -12 -11   3    0.83    6.09
  11  12   3  383.07    8.97
 -12 -12  -4   -3.10   11.23
  12  12  -4    9.47   15.03
  12  12  -4    0.21    2.55
 -12 -12  -2   -1.93    8.10
  12  12  -2    0.09    2.37
  12  12  -2    3.81   10.55
  12 -12   2    0.50    6.83
 -12 -12   0   -2.22    7.59
 -12  12   0   14.13    7.06
 -12 -12   4    2.04    4.89
  13   0   1  176.03    5.75
  13   0   1  201.50    9.76
  13   0  -1  205.30    9.61
   0 -13  -1  243.48   13.41
   0  13   1  219.94   11.68
 -13   0  -1  221.04    8.98
  13   0   3   -2.92    5.16
 -13   0   3   -0.15    5.82
  13   0  -3    1.25    6.29
  13   0   3   -0.82    6.19
  13   0   3    0.65    3.15
 -13   0   5    3.90    8.09
  13   0  -5    1.78    3.40
  13   0  -5    2.85    8.69
  13   0   5    0.63    5.98
 -13   0   5    0.07    2.59
 -13   0  -5   -1.51    9.63
  13   0   5    1.50    7.98
  13  -1   6   -2.28    5.47
  13   1  -6    0.46    3.37
 -13   1   6    0.40    3.12
  13   1  -6   17.64    9.35
   1  13  -6   -0.24   11.74
  13  -1   6   15.69    8.92
 -13   1   6    8.78    7.88
  -1  13   6    0.07    1.47
  13  -1   4   -1.58    4.73
  13   1  -4    1.14    3.73
 -13  -1  -4  176.74   13.31
 -13   1   4  263.50   14.73
  13  -1   4  256.53   14.81
  13   1  -4  295.34   15.48
 -13   1   4    0.42    1.62
  13   1  -2    1.32    4.11
 -13   1   2  835.31   19.97
  13  -1   2  874.90   18.03
  -1  13   2   -0.33    3.53
  13   1  -2  854.03   20.98
  13   1   0   32.89    4.31
 -13   1   0   25.73    3.97
 -13   1   0   39.56    5.19
  13   1   0   32.29    4.77
   1 -13   0   31.61    6.80
  -1 -13   0   29.98    5.85
  13   1   2   12.65    5.65
  13  -1  -2  854.50   20.29
 -13   1  -2 1084.69   26.32
  13   1   2  882.04   21.55
   1  13   2    2.09    3.66
  13   1   4   11.07    6.47
 -13  -1   4    0.79    2.33
 -13   1  -4  248.63   14.57
  13  -1  -4  276.88   15.38
  13   1   4  248.16   14.01
  13   1   6    9.13    8.14
   1  13   6    0.04    1.51
  13   1   6   14.34    4.56
 -13   1  -6   12.50   11.07
  13   1   6   -1.82    9.16
  13  -1  -6   12.69    9.71
 -13   1  -6    8.99    9.69
 -13  -1   6   15.32    3.11
  13   1   6   15.86    7.49
 -13   2   5   13.67    7.35
  13  -2   5    0.37    3.51
 -13   2   5   -0.07    1.81
  13   2  -5   11.74    4.31
  13   2  -5   18.74    5.39
  13   2  -5   11.66    8.40
 -13   2   5   13.53    3.51
  13   2  -3  230.76   12.40
 -13   2   3  251.37   13.23
  13   2  -1   10.58    3.62
 -13   2   1  278.92    6.90
  -2 -13  -1  279.75   12.88
  -2  13   1  274.83   13.27
 -13   2   1  265.43   10.71
   2 -13   1   -0.26    5.01
  13   2  -1  293.87   13.61
 -13   2  -1  258.66   10.40
 -13   2  -1  289.60   11.29
   2  13   1  291.41   12.57
 -13   2  -1  276.49    7.19
  13   2   1  299.62   15.00
 -13  -2   3   -0.07    1.79
  13   2   3  187.65   14.08
 -13   2  -3  290.78   15.60
  13   2   3    0.45    2.74
  13   2   3  310.03   16.96
  13   2   5   15.38    8.32
  13   2   5    3.18    9.01
 -13   2  -5   -2.23    9.51
  13   2   5   15.75    3.68
 -13   2  -5    5.73   13.60
  13   2   5    3.44    8.27
 -13  -2   5   14.62    3.48
  13   3  -4  116.77    8.34
  13   3  -4    2.19    5.49
 -13   3   4   37.80    7.69
 -13  -3  -4  156.47   15.32
  13  -3   2  113.22    8.34
  13   3  -2  120.88    9.45
   3 -13   0   49.17    8.18
  -3 -13   0   49.41    6.49
  -3  13   0   57.15    8.71
 -13  -3   0   65.35   10.21
  13   3   0   46.50    7.63
 -13   3  -2  113.28    8.77
   3  13   2    9.58    4.12
  13   3   2  131.74   11.64
 -13  -3   2    0.41    1.41
  13   3   4   -4.60   10.58
 -13   3  -4  117.85   10.64
 -13  -3   4  129.84    4.54
  13   3   4   -0.54    4.91
  13   3   4  125.62   12.13
 -13  -4  -5   27.61   10.43
 -13   4   5    2.82    6.81
   4  13  -5   -0.42   12.12
  13   4  -5   -0.32    4.75
  13  -4   3    2.57    4.53
 -13   4   3   -1.72    4.13
  13   4  -1  332.29   14.90
  -4 -13  -1  329.60   12.98
  -4  13   1  282.75   14.32
   4 -13   1  265.37   13.04
 -13  -4  -1  347.07   16.72
  13   4   1  296.37   16.19
 -13   4  -1  312.04   12.58
 -13  -4   1  304.67   14.59
  13   4   3  520.67   21.56
  13   4   3  460.65   26.68
 -13  -4   3   60.32    3.12
 -13   4  -3    2.67    4.96
  13   4   3    4.14    2.23
 -13  -4   3  582.79   19.47
  13   4   5   45.57   10.35
  13   4   5   41.55   17.84
  13   4   5   20.45    9.85
 -13   4  -5    1.80    2.66
   4  13   5   45.94    1.73
  13   4   5   -0.32    4.86
 -13  -4   5   44.65    3.80
 -13   5   4   -0.35    3.73
 -13  -5  -4   76.04   10.91
  13   5  -2  576.73   15.55
  13  -5   2  539.70   17.60
 -13  -5   0   25.30    8.10
  13   5   0   19.23    7.49
   5 -13   0   15.58    6.90
  -5  13   0   18.64    6.60
  13   5   2  595.36   21.80
   5  13   2  580.50   16.02
 -13  -5   2  559.07   18.63
 -13  -5   4   71.16    3.75
 -13  -5   4   72.96    7.98
  13   5   4   60.85   17.82
   6  13  -5    4.18   13.65
  13   6  -5   52.97    4.49
 -13   6   5    0.84    3.98
 -13  -6  -5   60.30   12.16
 -13  -6  -3   24.64    9.25
  13   6  -3    9.90    6.46
  13   6  -3   18.16    3.21
  13  -6   3    0.39    4.67
   6 -13   1   45.31    8.27
  -6 -13  -1   43.97    5.76
  13   6  -1   38.24    9.62
 -13  -6  -1   52.37    8.58
 -13  -6   1   -0.42    1.72
  13   6   1   30.39   12.61
 -13  -6   1    3.40    6.05
 -13   6  -1   56.52    7.67
 -13  -6   1   52.26    7.93
 -13  -6   3   18.70    6.64
  13   6   3    8.45   14.10
 -13  -6   3   -2.70    6.59
   6  13   3    0.38    2.71
 -13  -6   3   18.40    3.07
  13   6   5   28.56   19.33
  13   6   5   36.63    9.60
 -13  -6   5   -2.81    8.30
 -13   6  -5    0.82    5.20
 -13  -6   5   50.40    6.78
 -13  -6   5   61.14    4.58
 -13  -7  -4   31.27   12.57
  13   7  -4   36.69    4.00
 -13  -7  -4   33.85    8.50
 -13  -7  -2    4.46    5.64
  13   7  -2    4.36    8.39
 -13  -7  -2    7.56    8.77
  13  -7   2   -0.30    5.58
   7 -13   2    0.10    5.14
 -13  -7   0    0.92    1.44
   7 -13   0  495.17   22.21
 -13   7   0    1.04    4.91
  -7  13   0  378.20   16.84
  13   7   0  319.70   21.20
 -13  -7   0  422.57   17.87
 -13  -7   2    7.34    5.04
  13   7   2    1.72   13.26
 -13  -7   2    3.89    2.29
 -13  -7   2    0.91    8.55
   7  13   2    3.31    4.46
  13   7   4   30.00   18.17
  13   7   4   24.59    6.69
 -13  -7   4    3.18    9.78
 -13  -7   4   34.92    3.86
 -13  -7   4   35.21    6.08
 -13  -8  -5   -1.92    6.97
 -13  -8  -5   16.43   14.50
   8  13  -5    5.84   14.17
  13   8  -5   13.36    3.22
 -13  -8  -3   -5.38    6.24
 -13  -8  -3   14.63   14.54
  13   8  -3   19.75    3.10
  13  -8   3   -0.42    4.96
 -13  -8  -1  383.06   20.32
 -13  -8  -1    0.48    1.18
 -13  -8  -1   -0.88    4.52
   8 -13   1  332.14   16.13
  -8 -13  -1  369.31   12.19
  -8  13   1    2.55    4.62
 -13  -8   1  394.97    5.53
 -13   8  -1  389.28   16.69
  13   8   3    7.96   15.97
 -13  -8   3   -0.28    4.25
 -13  -8   3   14.01   10.21
   8  13   3   -1.72    3.43
 -13  -8   3   19.96    3.30
  13   8   5   14.44   21.58
 -13  -8   5    0.24    4.19
 -13  -8   5    0.95   11.62
 -13  -9  -4   84.60   18.07
   9  13  -4   51.62   15.12
  13   9  -4   86.92    4.25
 -13  -9  -2    0.00    1.00
 -13  -9  -2    4.11    5.15
 -13  -9  -2   29.06   12.91
  13   9  -2   31.35    3.32
  13  -9   2   32.70    7.67
   9 -13   2    0.96    5.62
 -13  -9   0    2.24    1.93
  13   9   0    0.05    5.87
 -13  -9   0    3.58   10.34
 -13   9   0   -2.10    6.17
  -9  13   0    0.10    6.24
 -13  -9   2   38.01    6.55
 -13  -9   2   29.91   10.65
   9  13   2   42.11    1.37
 -13  -9   2   35.98    3.22
 -13  -9   4   49.19   14.10
  10  13  -3    1.09   11.04
  13  10  -3  142.75    4.59
  13 -10   3   -0.59    4.85
  10 -13   3   -6.70    6.21
 -13 -10  -3  116.49   18.46
 -13 -10  -3    0.19    0.77
  13  10  -1   71.70   10.85
  13  10  -1  128.77    3.87
  13 -10   1  118.40   13.68
 -10 -13  -1   83.91    5.58
 -13 -10  -1  109.87    2.72
  10 -13   1  114.07   12.13
 -13 -10  -1   66.74   13.29
 -13  10  -1   90.15   10.80
 -10  13  -1  103.95   13.52
  10  13   1  111.42    2.52
 -13 -10   1   79.45   11.91
 -13 -10   3  153.91    9.11
  10  13   3  120.14    6.58
 -11 -13  -4    0.24    8.43
 -13 -11  -4    6.12   13.85
  13  11  -4    2.57    3.05
  13  11  -4    7.70   14.46
  11  13  -4    5.97   13.96
 -13 -11  -2    2.84   10.99
  13  11  -2   17.15   11.63
  11  13  -2   -0.04    1.78
  11  13  -2   -3.27    8.33
  13  11  -2   10.91    3.02
  13 -11   2   17.02    8.13
  11 -13   2   16.76    7.61
 -13 -11  -2   15.81    1.47
 -13 -11   0    2.17    9.48
  13  11   0   44.97    7.96
  13  11   0   83.83    3.03
 -11  13   0   70.50    9.64
  11  13   0   83.73    2.78
 -13  11   0   -1.41    6.14
 -13 -11   2    1.58    8.04
 -13 -11   4    0.88    4.28
 -13 -11   4   -0.51   13.94
 -13 -12  -3    4.21   12.16
  13  12  -3    7.71   12.87
  12  13  -3    0.47    2.13
  13 -12   3   -2.82    5.72
  12 -13   3   -2.22    6.77
 -13 -12  -1    4.05    9.71
  13  12  -1   17.55    9.07
  13  12  -1   24.68    2.79
 -13  12   1   -0.12    3.92
  13 -12   1   32.70   11.19
 -12  13   1    0.12    5.06
  12 -13   1   28.61   10.22
  12  13  -1   25.39    2.47
 -12 -13  -1   -0.92    3.13
  12  13   1   26.61    1.98
 -13  12  -1   27.11    8.38
 -12  13  -1   32.39    9.57
 -13 -12   3    1.65    6.71
  13  13  -2   36.36   11.88
  13 -13   2   51.81    9.84
 -13 -13   0    2.40    7.57
  13  13   0    0.08    1.92
 -13  13   0   -2.22    6.27
 -13 -13   2   -1.40    6.07
  14   0   0 1352.24   20.16
  14   0   0 1313.99   18.49
  14   0   2  378.99   14.95
  14   0  -2  357.48   14.21
  14   0  -4    0.69    2.81
 -14   0   4    0.96    1.96
  14   0   4    0.82    5.29
  14   0  -4   26.14    8.29
 -14   0  -4   -1.04    6.30
  14   0   4   22.56    8.32
  14  -1   5   -1.14    5.12
  14   1  -5    0.05    3.61
 -14   1   5   -0.43    2.52
 -14  -1  -5    9.45    9.65
  14   1  -5   18.62    8.94
  14  -1   5   21.65    8.22
 -14   1   5   18.31    8.12
  14  -1   3    3.45    3.74
  14   1  -3    1.76    4.24
  14   1  -3    0.15    5.83
 -14   1   3    2.85    6.35
  14  -1   3   -0.05    3.68
  14  -1   3    1.72    6.33
  14   1  -1    0.09    4.22
  -1  14   1  104.21    9.48
 -14   1   1   80.73    7.07
  14   1  -1   93.67    4.40
  -1 -14  -1   97.96    9.68
 -14  -1  -1    0.41    3.14
   1 -14   1   -4.30    5.30
  14   1  -1   80.51    6.91
  14   1   1   89.84    4.76
  14  -1  -1   92.19    7.24
 -14   1  -1   85.88    7.16
  14   1   1   84.45    7.13
   1 -14  -1   91.92    9.92
   1  14   1   82.32    7.69
 -14   1  -1   97.98    7.21
  14   1   3    0.20    4.81
  14  -1  -3    0.83    6.38
 -14   1  -3    0.23    6.25
  14   1   3    2.76    6.27
  14   1   3    0.90    3.09
  14   1   5   -1.20    8.92
 -14  -1   5    0.04    2.91
  14   1   5   22.69    3.53
 -14   1  -5    1.23    8.55
  14   1   5    0.93    5.62
  14  -1  -5   15.04    9.23
 -14   1  -5   16.86    8.51
  14   1   5   17.92    8.03
 -14   2   4   89.89    9.90
  14   2  -4  114.44    9.10
  14   2  -4   98.24    9.85
  14   2  -2   46.92    6.49
  14  -2   2   49.18    6.60
  14   2  -2   62.90    8.31
 -14   2   2   41.17    6.42
 -14   2   0  265.48    9.00
   2 -14   0  261.79   13.55
  -2 -14   0  281.80   12.91
  14   2   0  305.60   14.99
 -14   2   0  280.16    9.31
  14   2   2   65.20    9.29
 -14   2  -2   47.82    7.27
  14   2   2   59.28   10.00
 -14  -2   4   -0.24    2.57
  14   2   4    5.92    6.74
 -14   2  -4  159.03   17.82
  14   2   4   93.50   11.63
  14   2   4  111.40   12.60
  14   3  -5   15.67    3.71
 -14   3   5    1.06    4.02
 -14   3   5   14.02    8.53
 -14   3   5   -0.20    1.48
  14   3  -5   -0.62    6.37
  14   3  -3    0.24    4.65
 -14  -3  -3   65.21    7.14
 -14   3   3   41.56    6.87
  14  -3   3    3.09    3.93
 -14  -3  -3  120.69   13.65
  14   3  -3   95.32    8.63
  -3  14   1  206.63   12.49
 -14   3   1    8.87    3.82
  -3 -14  -1  221.68   12.25
   3 -14   1   78.32    8.99
 -14  -3  -1  277.15   17.16
  14   3  -1  238.63   13.25
 -14   3  -1    0.92    1.93
 -14   3  -1  213.39   10.42
   3  14   1  249.46   12.82
 -14   3  -1   11.34    4.34
  14   3   1  263.36   15.67
 -14  -3   3   -0.22    2.11
  14   3   3    0.36    5.78
 -14   3  -3   92.86    9.17
  14   3   3    0.47    4.28
  14   3   3   94.78    5.13
  14   3   3  110.09   11.67
  14   3   5   20.43    9.57
  14   3   5    1.04   11.97
  14   3   5   -4.86   10.17
 -14  -3   5   16.29    3.71
 -14   3  -5   20.69    9.89
 -14   3  -5    0.63    2.55
 -14   4   4    1.42    5.10
  14   4  -4   -0.55    4.50
  14   4  -2  198.87   12.44
  14  -4   2  178.71   10.78
  -4  14   2    0.50    3.22
 -14   4   2    2.19    3.49
 -14  -4  -2  219.41   15.52
   4 -14   0   91.61   10.25
  -4  14   0  123.79   11.68
 -14  -4   0  122.49   11.88
  14   4   0  113.10   11.02
 -14  -4   2    0.21    1.48
  14   4   2   -0.99    6.83
   4  14   2  190.43   10.53
 -14   4  -2    0.19    3.57
 -14  -4   2  222.79   14.12
  14   4   2  211.24   14.45
  14   4   4   47.75   10.62
  14   4   4    5.01   11.78
  14   4   4    0.19    4.18
 -14  -4   4   50.46    3.73
 -14   4  -4   -2.33    5.27
 -14  -5  -5   38.25   11.44
 -14   5   5    2.26    5.77
   5  14  -5   -0.22   11.95
  14   5  -5   36.53    3.73
  14   5  -5    5.63    4.68
 -14  -5  -3    7.00    7.80
 -14   5   3    0.48    3.25
  14  -5   3   -1.08    4.37
  14   5  -1    1.03    4.76
  -5 -14  -1  106.21    8.52
   5 -14   1   99.53   10.55
  -5  14   1   11.84    5.97
 -14  -5  -1  116.98   11.59
  14   5   1  116.27   11.71
  14   5   1  104.86   13.93
 -14   5  -1   93.95    8.50
 -14  -5   1  110.94   10.56
 -14  -5   3    7.07    6.05
  14   5   3   10.23    7.85
 -14  -5   3    7.75    2.38
  14   5   3    7.83   13.23
   5  14   3   -0.33    3.28
 -14   5  -3    2.19    4.04
  14   5   5   24.08   17.97
  14   5   5   19.87    9.54
   5  14   5   38.69    1.50
  14   5   5    4.68    4.71
 -14   5  -5   -1.43    5.77
 -14  -5   5   34.46    3.69
  14   6  -4    2.85    3.82
 -14  -6  -4    0.70    8.20
  14   6  -4   -0.04    5.03
 -14   6   4    3.34    3.62
  14  -6   2   85.17    9.29
 -14  -6  -2   97.43   11.75
  14   6  -2   69.19    9.39
 -14  -6   0  567.27   14.71
   6 -14   0  778.11   25.23
  -6  14   0  664.83   20.99
 -14  -6   0  851.77   26.02
  14   6   0  632.98   25.79
 -14  -6   2    5.82    2.35
 -14  -6   2   -1.22    6.21
   6  14   2   67.56    6.39
 -14  -6   2   87.76   10.00
  14   6   2   53.48   14.40
 -14  -6   4    0.71    5.51
  14   6   4   -1.96   15.96
 -14  -6   4    1.97    3.31
  14   7  -3   32.59    3.53
  14   7  -3   31.66    8.32
 -14  -7  -3   41.86    9.52
  14   7  -1   26.41   10.75
   7 -14   1   43.62    8.70
  -7 -14  -1   52.11    6.27
 -14  -7  -1   47.51    9.09
 -14  -7   1   30.79    9.00
  14   7   1   33.38   14.76
 -14   7  -1   49.15    8.13
 -14  -7   1   44.42    7.74
  14   7   3   18.06   16.08
 -14  -7   3    3.03    8.58
   7  14   3   -1.79    3.79
 -14  -7   3   34.28    3.08
 -14  -7   3   42.01    7.26
 -14  -8  -4   89.04   15.22
 -14  -8  -4    0.48    6.09
   8  14  -4   -0.57   10.90
  14   8  -4   94.90    4.67
 -14  -8  -2  106.21   13.77
 -14  -8  -2    1.64    5.82
  14  -8   2   99.07   10.31
   8 -14   2    1.62    5.40
  14   8  -2   56.56   11.17
 -14  -8   0    0.19    5.37
  14   8   0  -18.64   15.70
 -14  -8   0   -0.20    1.63
   8 -14   0   -1.00    8.37
 -14   8   0   -0.80    4.45
  -8  14   0    1.21    7.04
 -14  -8   2  105.48    3.92
  14   8   2   95.16   18.79
 -14  -8   4    0.84    4.92
  14   8   4    7.31    5.72
 -14  -8   4   -3.10   11.33
  14   9  -3    2.49    3.11
 -14  -9  -3   -1.19    5.57
 -14  -9  -3    3.66   13.48
   9  14  -3   -3.12    9.59
  14  -9   3   -1.51    5.44
 -14  -9  -1    0.15    1.50
 -14  -9  -1    2.89    4.72
 -14  -9  -1    2.22   10.13
  -9  14   1    0.64    4.81
   9 -14   1   -1.15    8.69
  -9 -14  -1    5.18    4.31
 -14  -9   1   -0.18    4.65
 -14  -9   1    4.81    2.35
 -14  -9   1    2.46    6.62
 -14   9  -1    5.90    6.94
  -9  14  -1   12.56   10.05
 -14  -9   3   11.45   11.08
 -14 -10  -4    0.89    5.95
 -14 -10  -4   15.18   15.47
  10  14  -4    0.56   12.65
  14  10  -4   20.02    3.76
  14  10  -2   85.15    3.96
  14 -10   2   85.67   11.07
  10 -14   2   90.71   11.14
 -14 -10  -2   65.49   15.04
  14  10   0   25.32    7.49
 -14 -10   0   28.70   11.28
 -10  14   0   33.71    9.82
 -14 -10   0   36.49    2.36
 -14 -10   2   72.12    8.37
  10  14   2   88.31    1.89
 -14 -10   4   11.10   12.54
 -14 -11  -3    0.14    1.02
 -14 -11  -3   -0.21   13.23
  11  14  -3   -1.62   11.55
  14 -11   3    0.69    6.24
  11 -14   3    1.34    6.32
  14  11  -1   34.09    9.84
 -14 -11  -1    8.55   11.58
  11  14  -1   -0.20    1.66
  14  11  -1   66.12    3.38
  14 -11   1   63.18   11.48
  11 -14   1   59.97   11.12
 -11 -14  -1   55.70    5.61
 -11  14   1    3.10    4.95
 -14 -11  -1   62.23    2.48
 -14  11  -1   47.77    9.46
  11  14   1   61.37    2.16
 -11  14  -1   58.60   11.12
 -14 -11   1   43.42   11.28
 -14 -11   3   13.68    6.20
  11  14   3    1.22    3.68
 -12 -14  -2   -1.04    5.14
 -14 -12  -2    0.79   11.13
  14  12  -2   19.96   11.13
  12  14  -2   -0.01    2.05
  12  14  -2   -0.27    9.05
  14 -12   2   39.70    9.87
  12 -14   2   35.46    8.86
 -14 -12   0   -2.19   10.48
  14  12   0   42.39    8.30
 -12  14   0  244.56   16.27
  12  14   0  275.32    4.43
 -14  12   0    3.34    5.97
 -14 -12   2   -1.19    8.43
 -13 -14  -1   -0.38    6.73
 -14 -13  -1    6.21   10.52
  14  13  -1    6.72    8.51
  14 -13   1   24.00   10.16
  13 -14   1   20.72   11.14
 -14  13   1   -3.87    5.84
 -13  14   1    1.58    5.24
 -13 -14  -1   -0.25    3.25
 -14 -13   1    1.29    8.38
  13  14   1   21.21    2.02
 -14  13  -1   14.06    8.43
 -13  14  -1   22.15    9.49
 -14 -14   0    2.93    8.39
 -14  14   0    0.58    6.96
  15   0  -1   -0.29    3.35
  15   0   1    3.16    4.51
  15   0   1  202.61    6.77
  15   0  -1  219.17   10.59
  15   0   1  196.92    9.66
   0 -15  -1  264.65   16.03
   0  15   1  208.37   12.53
 -15   0  -1    3.91    3.39
  15   0  -3    0.08    3.02
  15   0   3    1.33    4.84
  15   0  -3   18.50    7.63
  15   0   3   31.84    7.89
  15   0   3   26.05    4.98
  15   0  -5    0.26    3.47
  15   0   5    0.35    5.72
 -15   0   5   -0.37    1.79
 -15   0  -5    1.27    9.04
  15   0   5    2.26    8.90
  15   0  -5    3.30    7.58
  15  -1   4    4.78    5.19
  15   1  -4   -0.13    4.01
 -15   1   4   27.77    8.76
 -15  -1  -4   -2.32    6.62
  15   1  -4   26.43    8.16
  15  -1   4   20.87    7.80
  15   1  -2    0.08    4.16
 -15   1   2   81.25    8.73
  -1  15   2    1.97    4.56
  15   1  -2   78.86    8.45
 -15   1   0  179.37    8.09
  15   1   0  182.90    7.97
   1 -15   0  189.37   12.66
  -1 -15   0  183.70   11.77
  15   1   0  176.41    8.04
  15   1   2   -1.15    5.33
  15  -1  -2   92.21    8.97
 -15   1  -2   86.20    8.41
  15   1   2   81.87    7.99
   1  15   2    2.38    4.91
 -15  -1   4    0.47    2.20
  15   1   4    4.62    6.85
  15  -1  -4   31.54    8.74
 -15   1  -4   31.93    8.57
  15   1   4   27.23    8.36
 -15   2   5    0.58    2.06
  15  -2   5    0.84    4.07
  15   2  -5   -1.34    4.59
 -15   2   5   17.99    7.49
 -15  -2  -5   14.01    9.76
  15   2  -5   23.58    3.68
  15   2  -5   25.50    9.10
 -15   2   5    0.43    2.45
  15   2  -3  121.71   10.15
 -15   2   3  139.23   10.55
  15  -2   3  137.49    8.92
 -15   2   1  132.16    8.36
  15   2  -1    9.63    5.46
  15   2  -1  129.49    8.48
  15   2  -1  115.86    5.28
 -15   2   1  120.13    5.38
  -2 -15  -1  134.45   11.31
  -2  15   1  138.02   11.32
   2 -15   1   -1.23    5.34
 -15   2  -1  141.46    5.89
 -15   2  -1  145.29    9.54
 -15   2  -1  136.35    8.84
  15   2   3  176.51   13.95
  15   2   3  164.49   14.27
  15   2   5   22.70   10.18
 -15  -2   5    0.47    2.97
  15   2   5    4.53    7.47
 -15   2  -5   29.38   11.52
  15   2   5   22.12    3.31
 -15   3   4   59.07    9.34
  15   3  -4   58.36    7.47
  15  -3   2   61.80    9.44
 -15   3   2   32.66    5.98
  -3  15   2    0.10    4.34
 -15  -3  -2   62.47   12.23
  15   3  -2   -0.40    3.87
  15   3  -2   42.24    7.85
 -15   3   0   63.55    5.58
   3 -15   0  475.92   19.60
  -3 -15   0  380.28   14.35
  -3  15   0  505.23   20.78
 -15   3   0    0.63    2.86
  15   3   0  531.16   21.11
 -15   3  -2   51.13    6.78
   3  15   2   48.08    7.16
  15   3   2   52.83    9.52
 -15  -3   4    0.30    2.55
  15   3   4   -6.25    9.37
 -15   3  -4   53.03    9.31
  15   3   4   -1.89    7.76
  15   3   4   51.55    9.97
  15   4  -5   -2.46    6.92
 -15   4   5   -1.42    6.21
  15   4  -3  241.43   13.35
  15  -4   3  230.36   12.09
 -15  -4  -1   37.63    9.99
  -4 -15  -1   38.49    7.12
  -4  15   1   36.97    7.84
   4 -15   1   35.18    7.97
  15   4  -1   42.28    8.25
 -15   4  -1   33.65    6.35
 -15  -4   1   43.64    9.90
  15   4   1   41.79    9.07
 -15  -4   3    0.25    2.32
  15   4   3   -1.36    8.71
   4  15   3   -1.55    3.90
 -15   4  -3   -2.13    5.47
  15   4   5   92.55   12.94
  15   4   5    8.30   13.93
  15   4   5    0.88    7.92
 -15   4  -5   -0.05    2.25
 -15  -4   5   80.36    4.68
 -15   4  -5    5.25    7.16
 -15   5   4    2.90    5.38
 -15  -5  -4   59.27   11.56
 -15   5   2   -0.77    2.70
  15  -5   2  172.07   12.06
  -5  15   2    0.12    4.32
   5 -15   2    1.67    5.27
 -15  -5  -2  158.02   14.09
 -15  -5   0    1.77    7.03
  15   5   0    0.55    6.65
  15   5   0    0.47    5.70
   5 -15   0    0.98    7.97
  -5  15   0    4.53    7.74
  -5 -15   0    1.25    4.50
  15   5   2  158.06   13.69
   5  15   2  153.07    9.60
 -15  -5   2  168.17   13.15
  15   5   4   61.57   12.03
  15   5   4   38.56   15.63
 -15  -5   4   57.57    3.97
 -15  -5   4   65.91    9.25
  15   6  -3   91.58    9.20
 -15  -6  -3  104.37   12.67
  15   6  -1   51.46   10.84
  -6 -15  -1   50.78    6.58
   6 -15   1   60.29   10.14
 -15  -6  -1   75.64   12.69
 -15  -6   1   -0.01    1.69
 -15  -6   1    0.61    5.58
 -15   6  -1   62.28    8.63
 -15  -6   1   65.40   10.43
  15   6   1   49.33   13.20
 -15  -6   3   88.19    3.87
 -15  -6   3   96.59    9.86
  15   7  -4   10.65    3.76
 -15  -7  -4    9.49    8.43
  15   7  -4   11.28    6.50
  15  -7   4   -0.58    4.69
  15  -7   2  252.62   14.30
  -7  15   2    0.82    3.45
   7 -15   2    0.42    5.76
  15   7  -2  136.27   14.33
 -15  -7  -2  285.00   18.33
 -15  -7   0    0.11    1.21
 -15  -7   0   66.61    7.11
   7 -15   0  104.53   12.52
  -7  15   0   92.33   11.25
 -15   7   0    0.92    4.94
  15   7   0   53.22   13.76
 -15  -7   0  116.19   12.20
 -15  -7   2  145.09    4.20
   7  15   2  260.76   12.37
  15   7   2  180.50   21.86
 -15  -7   2  268.09   15.38
 -15  -7   4   16.47    6.72
  15   7   4    4.68   18.51
 -15  -7   4   -5.22    9.18
 -15  -7   4   15.13    3.83
 -15  -8  -3   -0.37    7.01
 -15  -8  -3    2.82    9.19
  15   8  -3    8.59    3.69
  15  -8   3    1.24    6.13
 -15  -8  -1    3.84    7.30
  15   8  -1   22.65   12.59
  -8  15   1    3.64    6.15
   8 -15   1   21.45    8.68
  -8 -15  -1   22.48    5.78
 -15  -8   1    4.00    6.02
  15   8   1   23.70   14.78
 -15  -8   1    1.79    2.18
 -15  -8   1   13.84    7.74
 -15   8  -1   20.07    7.69
 -15  -8   3   10.01    6.00
  15   8   3   13.54   18.50
 -15  -8   3    0.95    9.71
   8  15   3    0.10    3.93
 -15  -8   3   12.25    3.34
 -15  -9  -2  115.94   14.68
 -15  -9  -2   -3.54    6.41
  15  -9   2  104.17   11.74
  -9  15   2   -6.59    4.19
   9 -15   2    0.42    5.75
  15   9   0   -4.81   13.71
 -15  -9   0    2.97    5.45
 -15  -9   0    0.34    1.85
 -15  -9   0   -3.08    7.37
   9 -15   0    6.22    8.82
 -15   9   0   -0.20    5.02
  -9  15   0   -2.22    6.93
 -15  -9   2   82.62   12.52
 -15  -9   2  123.54    4.24
  15   9   2   91.51   20.71
 -15 -10  -3    0.51    5.46
 -15 -10  -3   20.90   14.28
  10  15  -3    0.51    9.18
  15 -10   3    1.12    6.35
  10 -15   3   -2.66    6.08
 -15 -10  -1  155.96   17.49
 -15 -10  -1   -0.11    4.40
 -15 -10  -1    2.29    1.76
  10 -15   1  143.48   14.15
 -10 -15  -1  141.36    7.97
 -10  15   1    2.60    5.85
 -15 -10   1  144.00   12.44
 -15  10  -1  129.23   11.73
 -10  15  -1  163.54   15.46
 -15 -10   1  153.48    4.19
 -15 -10   3   15.88   11.64
  10  15   3    9.68    3.98
  15  11  -2   -0.11    3.05
 -15 -11  -2    2.56    1.51
 -15 -11  -2    1.12   12.67
  15 -11   2   -1.18    8.48
  11 -15   2    2.62    8.39
 -15 -11   0   85.08   14.53
  15  11   0   67.65    8.84
 -11  15   0  101.21   12.29
 -15 -11   0  103.97    3.39
  11  15   2    0.02    1.28
 -15 -11   2   -0.65    6.33
  15  12  -1   60.70   11.38
 -15 -12  -1    5.27   11.49
  12  15  -1    0.72    1.95
  12 -15   1   84.19   12.51
 -15  12   1    3.84    4.40
 -12 -15  -1   -0.35    3.90
 -15 -12  -1   96.04    2.83
  12  15   1   93.20    2.73
 -15  12  -1   84.79   10.92
 -12  15  -1   98.59   13.79
 -15 -13   0    4.46   10.73
  15  13   0    1.66    6.91
  13  15   0   17.53    2.22
 -15  13   0    1.70    7.21
 -13  15   0    5.69    7.33
  16   0   0  118.85    7.14
   0 -16   0  134.29   11.49
  16   0  -2    3.40    3.55
  16   0  -2    3.32    5.82
  16   0   2    1.84    4.91
   0  16   2    0.94    5.10
  16   0   2    4.26    5.99
 -16   0  -2    2.49    4.92
  16   0  -4   -1.01    3.92
  16   0   4   -0.79    6.22
  16   0   4   -3.10    8.07
  16   0   4   -2.89    3.92
 -16   0   4    0.07    1.35
  16   0  -4    3.82    7.69
  16  -1   3    1.62    3.34
  16   1  -3   -0.78    4.27
  16   1  -3    9.01    6.67
  16  -1   3   11.53    4.78
 -16   1   3   12.16    7.45
  16   1  -1    0.59    4.52
  16   1  -1  107.75    5.33
  -1 -16  -1  167.58   14.02
  -1  16   1  113.23   10.47
 -16  -1  -1   -0.15    3.16
  16   1  -1  112.20    8.57
   1 -16   1   -1.28    5.50
  16   1   1    5.02    5.88
 -16   1  -1  120.90    8.57
  16   1   1   96.70    8.17
   1 -16  -1  126.49   12.29
   1  16   1  114.89   11.48
 -16   1  -1    0.72    3.79
  16   1   1   93.56    5.74
  16   1   3    0.91    5.09
  16  -1  -3   10.75    7.32
 -16   1  -3   11.85    7.03
   1  16   3   -1.03    3.37
  16   1   3   11.12    6.54
  16   1   3    7.53    3.99
  16   2  -4   -0.15    5.11
 -16   2   4    3.51    7.32
 -16  -2  -4    2.17    6.80
  16   2  -4    5.62    7.24
  16  -2   4   -3.48    4.24
  16   2  -2    2.54    5.75
  16   2  -2   31.13    6.16
 -16   2   2   29.15    6.44
  -2  16   2    0.56    5.24
  16   2   0   -2.35    5.59
 -16   2   0   11.53    4.12
  16   2   0   15.56    5.49
 -16   2   0   15.66    5.36
   2 -16   0   13.74    7.46
  -2 -16   0   10.26    5.66
  16   2   0   10.83    3.79
 -16   2  -2   44.03   11.35
  16   2   2   37.99    8.50
   2  16   2   25.19    6.30
 -16   2  -2   28.60    7.11
  16   2   4    3.02    9.17
 -16  -2   4   -0.19    2.41
 -16   2  -4    5.73   10.40
  16   2   4    6.65    7.01
  16   2   4    0.46    2.99
  16   3  -3   13.40    6.08
 -16  -3  -3    0.05    4.75
  16   3  -3   -2.29    5.21
 -16   3   3   13.23    6.46
  16  -3   3   13.48    5.42
  16   3  -1   17.30    7.21
 -16   3   1   14.53    5.09
  -3 -16  -1   13.03    7.29
  -3  16   1   23.08    8.04
 -16   3   1   -0.32    2.14
   3 -16   1   -0.56    6.25
  16   3   1   23.71    8.95
  16   3   1   -0.06    3.23
 -16   3  -1   19.47    5.33
 -16   3  -1   12.12    4.67
 -16  -3   3   -0.01    1.64
  16   3   3   14.53    8.26
  16   3   3   -2.29    6.17
  16   3   3   -2.63    6.39
 -16   3  -3   11.30    6.67
  16   3   3    0.69    3.08
   3  16   3   -2.52    4.13
  16   4  -4   80.08    8.66
 -16   4   4    0.87    5.86
  16   4  -4    0.80    5.64
  16  -4   4   -0.79    4.49
 -16  -4  -4   90.57   14.20
 -16  -4  -2    5.07   11.12
  16   4  -2   11.67    7.49
 -16   4   2    3.21    4.26
  16  -4   2    9.36    6.51
  -4  16   2    0.30    4.24
   4 -16   0  271.16   16.25
 -16   4   0   -1.78    2.93
  -4 -16   0   29.22    6.03
  -4  16   0  314.98   18.23
 -16  -4   0  321.92   19.36
  16   4   0  249.16   15.12
  16   4   2    9.78    8.40
  16   4   2    0.59    5.94
 -16   4  -2   -0.66    4.97
   4  16   2    7.99    5.17
 -16   4  -2   11.73    7.68
 -16  -4   2    0.34    1.48
 -16  -4   4    0.32    2.44
  16   4   4    2.23   11.50
  16   4   4    0.49    4.87
 -16   4  -4   -0.93    6.36
 -16  -5  -3   28.73   10.65
  16  -5   3   15.82    5.97
 -16   5   3    1.11    4.19
  16   5  -1   97.15   10.79
  -5 -16  -1   99.02    9.29
  -5  16   1   97.15   10.19
   5 -16   1  107.71   12.16
 -16  -5  -1  114.49   13.16
  16   5   1   99.55   11.96
 -16   5  -1   82.43    8.47
 -16  -5   1  114.81   12.44
 -16  -5   3   27.19    8.80
  16   5   3   23.64    9.92
 -16  -5   3    0.58    2.17
  16   5   3   -0.94   11.27
   5  16   3   -1.95    4.36
 -16   5  -3    1.22    5.00
  16   6  -4   -0.05    4.40
 -16   6   4    2.78    4.15
  16  -6   4   -5.35    5.96
  16   6  -2   -0.80    6.24
  16  -6   2   41.52    9.01
  -6  16   2    0.69    4.54
   6 -16   2    2.21    6.03
 -16  -6  -2   42.92   10.89
  16   6   0   99.32   13.48
 -16  -6   0   -0.54    4.69
   6 -16   0  120.12   13.26
  -6  16   0  105.73   12.04
 -16   6   0    0.09    3.24
  -6 -16   0   -0.15    4.26
 -16  -6   0  112.95   12.00
 -16  -6   2    0.40    1.99
  16   6   2   24.29   13.11
   6  16   2   37.55    7.30
 -16   6  -2   36.38    9.12
 -16  -6   2   32.46    8.39
  16   6   4   29.15   18.06
 -16  -6   4   34.73    3.79
 -16   6  -4   -1.14    4.12
  16   6   4    1.01    2.17
 -16  -6   4   36.65    8.15
 -16  -7  -3   23.99   10.91
  16   7  -3   15.71    8.29
  16  -7   3   25.00    7.12
 -16  -7  -1   28.15    9.40
  16   7  -1    9.01   10.14
  -7  16   1    2.37    5.81
  -7 -16  -1   10.10    5.21
   7 -16   1   -1.06    9.31
 -16  -7   1   12.34    8.30
 -16  -7   1   -0.10    1.79
  16   7   1   12.77   13.96
 -16  -7   1   -0.55    6.62
 -16   7  -1   11.97    6.87
 -16  -7   3   26.76    9.18
  16   7   3   13.59   16.56
 -16  -7   3    1.50    6.87
 -16  -7   3   21.54    3.02
   7  16   3   -2.11    4.30
  16  -8   2   74.43   10.56
  -8  16   2   -2.06    4.21
   8 -16   2   -2.19    6.67
  16   8  -2   49.93   12.49
 -16  -8   0    0.17    1.54
   8 -16   0  129.99   15.22
  -8  16   0  116.42   12.94
 -16   8   0   -1.00    4.82
  16   8   0   94.52   17.35
 -16  -8   0  114.77   12.14
 -16  -8   2   71.85    3.60
  16   8   2   54.01   18.24
 -16  -8   2   66.45    9.47
 -16  -9  -3   -2.18    7.08
 -16  -9  -3    9.26   11.30
  16  -9   3    6.38    6.63
   9 -16   3    0.54    6.46
 -16  -9  -1    0.03    1.30
 -16  -9  -1    1.52    6.08
   9 -16   1  165.73   14.86
  -9 -16  -1  163.00    9.83
  -9  16   1   -0.93    6.14
  16   9  -1  120.02   16.34
 -16  -9   1   -2.80    6.29
 -16  -9   1   51.31    3.02
 -16   9  -1  157.34   12.87
  16   9   1  132.44   20.22
 -16  -9   3   -2.16    5.76
  16   9   3    8.17   17.63
 -16  -9   3    8.37    3.00
 -16  -9   3   -0.97   10.36
   9  16   3    1.81    4.04
 -16 -10  -2    0.21    1.16
 -16 -10  -2   -0.63    6.51
 -16 -10  -2    4.02   11.35
 -10  16   2    1.49    3.74
  16 -10   2    5.52    8.35
  10 -16   2    0.73    7.53
 -16 -10   0    0.34    5.36
 -16 -10   0    0.53    2.03
 -16 -10   0   15.37    9.19
 -16  10   0   -3.29    5.76
 -10  16   0   11.05    8.31
 -16 -10   2   -3.01    5.16
 -16 -10   2    8.01    2.97
 -16 -10   2    1.81    9.63
 -16 -11  -1   -4.87    5.24
 -16 -11  -1    0.42    1.85
 -16 -11  -1    9.65   12.51
  11 -16   1   10.97    9.67
 -11 -16  -1   13.44    4.40
 -16 -11   1   13.18    8.51
 -16  11  -1   15.65    7.95
 -11  16  -1   22.94   12.38
 -16 -11   1   16.62    2.76
  16  12   0    9.21    7.64
 -16 -12   0    4.57   10.88
  12  16   0    0.27    1.68
 -16  12   0   -1.04    6.48
 -12  16   0    9.36    7.61
 -16 -12   0   10.48    2.48
  17   0  -1   -2.70    4.06
  17   0   1    1.56    4.23
  17   0  -1   70.85    7.16
   0 -17  -1   97.49   13.20
  17   0   1   63.31    6.97
   0  17   1   89.44   10.38
 -17   0  -1    2.13    3.80
   0 -17   1   -0.41    5.29
  17   0  -3    2.42    3.81
  17   0   3   -1.36    4.98
  17   0  -3   31.69    7.75
  17   0   3   29.86    8.35
  17   0   3   36.59    5.94
   0  17   3   -2.89    4.47
  17  -1   4   -1.29    4.81
  17   1  -4    0.97    4.37
  17   1  -4   24.82    8.85
 -17  -1  -4    0.17    6.01
 -17   1   4   23.77    8.85
  17  -1   4   -2.88    4.10
  17  -1   2   -0.81    3.31
  17   1  -2    1.55    4.88
 -17   1   2  159.89   10.73
  17   1  -2  160.32   10.83
 -17  -1  -2  189.72    9.38
  -1  17   2    1.17    5.16
  17   1   0   27.67    5.01
  -1 -17   0   28.74    7.63
  17   1   0   30.03    5.04
   1 -17   0   25.96    7.80
  17   1   2   -1.17    5.49
  17  -1  -2  159.75   11.17
 -17   1  -2  167.98   10.95
  17   1   2  153.95   10.26
 -17   1  -2  176.48   10.49
   1  17   2   11.42    6.41
 -17  -1   4   -0.29    1.70
  17   1   4    1.03    6.72
  17  -1  -4   23.12    8.19
 -17   1  -4   19.48    8.88
  17   1   4   18.90    7.41
  17   1   4   -0.84    3.15
  17   2  -3    0.68    6.10
 -17   2   3   61.02    8.62
  17  -2   3   65.80    7.19
  -2  17   3    0.85    2.95
  17   2  -3   61.12    9.40
  17   2  -1   -1.07    5.62
  17   2  -1   67.93    7.08
 -17   2   1   76.45    7.10
 -17   2   1   98.25    6.46
  17   2  -1   98.76    6.64
  -2 -17  -1   80.62   10.24
  -2  17   1   80.20    9.69
   2 -17   1    3.40    5.10
  17   2   1    1.88    6.60
  17   2   1   20.81    3.70
 -17   2  -1  102.51   10.03
  17   2   1  103.69    9.88
   2 -17  -1   87.40   11.92
   2  17   1   91.20   10.90
 -17   2  -1    1.46    4.16
  17   2   3   -0.14    8.25
 -17   2  -3   91.09   13.01
  17   2   3   66.59    9.35
   2  17   3   -0.43    4.00
  17   3  -4   14.89    6.11
 -17  -3  -4    1.71    6.62
  17  -3   4    1.11    4.42
  17   3  -4    0.68    6.15
 -17  -3  -2   55.74    5.43
  -3  17   2    1.41    5.25
  17   3  -2   -2.21    5.01
 -17   3   2   35.53    6.75
  17   3  -2   57.24    9.56
   3 -17   0   54.25    9.70
  -3 -17   0   57.37    7.84
 -17   3   0   50.53    5.65
  17   3   0   52.99    9.08
 -17   3  -2   41.36    7.11
   3  17   2   47.74    7.57
 -17   3  -2   49.80    8.42
  17   3   2   60.28   10.69
  17   3   4   20.27    9.18
 -17  -3   4    0.14    2.47
  17   3   4    3.25    6.85
  17   3   4    1.75    8.27
 -17   3  -4   26.22   10.25
  17   4  -3   23.81    7.66
 -17  -4  -3   28.48   11.96
  17   4  -3    1.37    4.83
 -17  -4  -3    2.91    4.64
 -17   4   3    3.75    5.85
  17  -4   3   25.93    6.63
 -17  -4  -1   14.32   10.38
  17   4  -1   10.20    6.96
 -17   4   1   -0.35    3.93
  -4 -17  -1   10.15    7.17
  -4  17   1    9.98    7.84
   4 -17   1   12.92    7.49
  17   4   1   10.84    7.79
 -17   4  -1   -0.83    2.49
 -17   4  -1    5.12    5.50
 -17   4  -1   -0.30    3.99
 -17  -4   3    0.46    2.17
  17   4   3   18.95    9.75
  17   4   3   -3.03    8.35
  17   4   3    0.35    4.49
 -17   4  -3   -2.99    6.24
   4  17   3   -1.38    4.37
  17   5  -2  103.55   11.01
  -5  17   2    1.22    5.69
 -17   5   2    2.04    3.59
   5 -17   2   -1.08    5.54
 -17  -5  -2  123.57   14.75
  17   5   0  108.74   12.15
  17   5   0   -0.09    5.14
   5 -17   0   94.70   11.84
  -5  17   0  117.40   12.94
  -5 -17   0   -0.15    4.92
 -17  -5   0  118.89   13.84
  17   5   2  122.14   13.69
 -17  -5   2   -0.89    1.79
  17   5   2   -2.10    7.99
   5  17   2  107.54    9.39
 -17   5  -2  119.01   11.76
 -17   5  -2    3.06    4.43
 -17  -5   2  135.33   13.91
 -17  -6  -3   22.71   10.61
  17   6  -3    0.06    5.02
 -17   6   3   -0.26    3.56
  17  -6   3   21.33    6.79
  17   6  -1    0.49    6.72
  -6 -17  -1   50.55    8.09
  -6  17   1   16.95    7.75
 -17  -6  -1   46.03   10.31
  17   6   1    3.97   10.76
 -17   6  -1   40.93    7.01
 -17  -6   1   50.52    9.56
 -17  -6   1    0.12    1.43
 -17  -6   3   21.94    9.12
 -17  -6   3   -0.27    2.33
  17   6   3   16.62   14.65
   6  17   3   -0.82    4.66
 -17   6  -3   -1.43    4.29
 -17  -7  -2    7.14    9.30
  17   7  -2    5.93    9.26
  17  -7   2    8.68    7.72
  -7  17   2   -1.65    4.86
   7 -17   2   -0.72    5.32
 -17  -7   0    1.55    8.56
  17   7   0    4.14   12.24
 -17  -7   0   -0.05    5.48
 -17   7   0    2.43    4.54
   7 -17   0   14.66   10.66
  -7  17   0    2.12    7.89
  -7 -17   0   -0.56    4.89
 -17  -7   2    8.42    7.60
 -17  -7   2    0.55    2.35
  17   7   2    6.34   13.94
 -17  -7   2   -0.33    6.54
 -17   7  -2   10.55    8.66
 -17  -8  -1   31.25   10.00
  17   8  -1   21.24   13.11
  -8 -17  -1   26.16    6.45
   8 -17   1   29.11    9.91
  -8  17   1   -1.07    6.39
 -17  -8   1   29.69    9.38
 -17  -8   1    0.05    2.01
  17   8   1   27.15   15.64
 -17   8  -1   22.32    7.55
 -17  -9  -2    0.39    7.12
  17   9  -2    3.36   11.07
  17  -9   2    1.90    8.95
  -9  17   2    0.66    5.30
   9 -17   2    1.33    6.85
 -17  -9   0   -2.97    6.23
 -17  -9   0   -0.26    1.89
  17   9   0   10.76   15.47
   9 -17   0    6.80    9.89
 -17   9   0   -0.21    5.70
  -9  17   0    8.07    8.40
 -17  -9   2    1.11    6.46
  17   9   2   -1.06   16.67
 -17  -9   2    4.38    2.75
 -17  -9   2    0.33    8.94
 -17   9  -2    1.19    8.64
  17  10  -1   -2.77   12.92
 -17 -10  -1   -1.38    6.01
 -17 -10  -1   -0.08    1.70
  10 -17   1    2.40    9.53
 -10  17   1   -3.11    6.99
 -10 -17  -1    4.09    4.87
  17  10   1    8.26   16.39
 -17 -10   1   -2.47    6.06
 -17 -10   1    2.00    2.43
 -17  10  -1    4.42    7.11
  18   0   0  178.86    9.03
   0 -18   0  189.35   14.12
  18   0  -2   -1.25    4.13
  18   0   2    4.52    5.77
   0  18   2   -0.18    6.05
  18   0   2   14.92    6.63
 -18   0  -2   17.84    5.62
  18   0  -2   13.65    6.39
  18  -1   3    2.75    5.22
  18   1  -3   -1.17    4.85
  18   1  -3    8.56    7.36
  18  -1   3   15.45    6.52
  -1  18   3    2.27    4.49
  18   1  -1   -2.44    5.10
  18   1  -1   10.95    5.53
 -18  -1  -1   -0.96    3.49
  -1 -18  -1   15.08    8.81
   1 -18   1   -2.67    6.19
  -1  18   1   10.45    7.53
  18   1   1    0.47    5.04
  18   1   1   17.47    3.90
   1 -18  -1   12.67    9.63
 -18   1  -1    1.11    3.93
  18   1   1   11.56    5.25
  -1 -18   1   -1.19    5.45
   1  18   1   18.18    8.69
  18   1   3    0.25    5.93
  18  -1  -3   15.14    8.00
 -18   1  -3   10.54    7.21
   1  18   3    2.67    4.96
  18   1   3    5.18    6.58
  18   2  -2   -1.83    5.55
 -18   2   2   80.27    8.71
 -18  -2  -2   90.60    6.79
  -2  18   2    3.94    5.97
  18   2  -2   77.52    8.61
  18   2   0  279.35   10.86
 -18   2   0  282.40   10.52
 -18   2   0  277.64   10.50
  18   2   0  298.95   11.33
   2 -18   0  303.14   16.75
  -2 -18   0  285.61   15.55
  18   2   2   68.96    4.12
 -18   2  -2   92.74   11.20
  18   2   2   71.88    8.77
   2  18   2   72.77    9.03
 -18   2  -2   85.29    9.01
 -18   3   3   42.01    7.87
  18   3  -3    0.87    5.83
  18   3  -3    4.76    5.90
  18  -3   3   46.29    7.48
  -3  18   3   -1.21    3.74
 -18   3   1   41.52    6.17
  18   3  -1   25.76    8.32
  18   3  -1   -0.87    3.78
  18   3  -1    0.60    2.66
  -3 -18  -1   32.37    8.82
  -3  18   1   36.58    8.35
 -18   3   1    4.19    2.82
   3 -18   1    2.95    6.02
 -18   3  -1   37.64    4.20
 -18   3  -1   33.31    6.20
  18   3   1    0.06    4.10
 -18   3  -1    1.47    4.62
  18   3   1   40.78    9.51
 -18  -3   3   -0.01    1.52
 -18   3  -3   65.91   11.70
  18   3   3   -4.84    9.44
   3  18   3   -1.87    4.85
  18   3   3   44.62   10.65
  18   4  -2   -0.48    7.06
  18   4  -2   -0.45    4.01
 -18   4   2   -0.89    4.59
  -4  18   2   -0.66    4.95
 -18  -4  -2    1.25    3.38
   4 -18   2   -3.07    5.66
 -18   4   0    1.07    3.70
   4 -18   0   44.74    9.93
  -4  18   0   52.87   11.42
 -18   4   0    0.19    3.42
  -4 -18   0    3.73    5.71
  18   4   0   44.40    9.89
 -18   4  -2   -0.04    2.04
  18   4   2    3.54    8.37
  18   4   2   -1.91    5.91
  18   4   2    1.97    3.73
 -18   4  -2   -0.36    5.25
   4  18   2    0.48    5.89
 -18   4  -2    4.22    7.41
  18   5  -1   34.42    9.82
 -18  -5  -1   48.17   12.53
  -5 -18  -1   44.70    8.26
   5 -18   1   40.60   10.15
  -5  18   1   38.00    8.94
  18   5   1   50.42   11.22
  18   5   1    1.77    6.87
 -18   5  -1   -0.86    5.35
 -18   5  -1   -0.54    3.64
 -18  -5   1   48.52   11.91
 -18  -6  -2    7.61    9.64
  18   6  -2   -0.47    4.87
 -18   6   2    1.32    3.08
  -6  18   2   -1.43    5.39
   6 -18   2   -2.53    6.62
 -18  -6   0    0.74    8.86
  18   6   0    2.57    8.73
  18   6   0    1.13    8.42
 -18   6   0   -1.43    3.86
   6 -18   0   -2.84    9.89
  -6 -18   0   -0.85    5.47
  -6  18   0    0.49    9.76
 -18  -6   2    9.05    9.77
 -18  -6   2    0.10    1.97
  18   6   2    5.88   10.16
  18   6   2   -5.21   12.38
 -18   6  -2    5.12    7.72
 -18  -7  -1    2.96    8.82
  18   7  -1   12.06   10.02
  -7 -18  -1    9.47    5.98
   7 -18   1    7.17    9.31
  -7  18   1   -3.38    8.43
 -18  -7   1   -0.43    1.72
 -18  -7   1   13.38    8.54
  18   7   1    3.70   12.51
 -18  -7   1   -0.08    5.91
 -18   7  -1    5.59    6.36
 -18  -8   0    0.18    1.45
 -18  -8   0   10.97    8.99
  18   8   0    4.95   12.67
 -18  -8   0   -1.66    5.38
   8 -18   0   15.43   12.23
 -18   8   0   -0.64    4.80
  -8  18   0    6.03    8.37
  -8 -18   0   -2.72    4.71
  19   0  -1   -1.68    4.50
  19   0   1   -0.14    5.50
  19   0  -1    0.78    5.20
   0 -19  -1    1.08   10.08
 -19   0  -1    1.75    3.95
   0 -19   1    0.21    6.05
  19  -1   2    0.75    4.14
  19   1  -2   -0.21    4.64
  19   1  -2   -2.68    6.15
  -1  19   2    0.84    6.75
 -19  -1  -2   -0.24    4.62
  19   1   0   -0.70    5.26
  19   1   0    2.70    4.43
   1 -19   0    7.93    8.25
  -1 -19   0    5.25    7.53
  19   1   0    2.65    4.17
  19   1   2    0.25    5.36
  19   1   2   -2.44    6.36
   1  19   2    1.41    6.57
 -19   1  -2    0.18    5.27
  19   2  -1   -1.97    6.37
 -19   2   1    2.49    4.92
  19   2  -1    2.64    3.21
  -2 -19  -1    1.72    8.12
  19   2  -1    0.24    4.70
   2 -19   1    2.23    6.22
  -2  19   1    6.01    7.84
  19   2   1   -0.74    6.74
 -19   2  -1    4.06    5.19
   2 -19  -1    5.11    8.91
  19   2   1    2.62    5.15
 -19   2  -1    2.51    4.89
  -2 -19   1    2.22    5.44
  19   2   1    0.97    3.17
 -19   3   2   56.29    7.62
  19   3  -2    4.15    7.11
  19   3  -2    2.07    5.37
  19   3  -2    0.26    2.25
 -19  -3  -2   63.40    5.82
  -3  19   2    0.81    6.00
   3 -19   2   -1.05    5.48
  19   3   0    1.16    3.42
  19   3   0   -1.35    7.64
 -19   3   0   16.48    4.58
  19   3   0   -1.64    5.18
 -19   3   0   10.87    5.06
   3 -19   0   18.37    8.88
  -3 -19   0   15.41    7.19
  19   3   2   -2.71    9.07
 -19   3  -2   67.14   10.53
  19   3   2   -1.65    8.55
   3  19   2   53.37    7.70
 -19   3  -2   61.48    8.79
  19   4  -1   22.87    8.18
 -19   4   1   -1.33    4.45
  -4 -19  -1   18.55    8.30
 -19   4   1    1.67    2.78
   4 -19   1   15.56    8.25
  -4  19   1   18.66    7.91
 -19   4  -1   -1.13    3.28
  19   4   1   -0.58    3.51
 -19   4  -1   -1.32    4.26
 -19   4  -1   -0.48    5.19
 -19  -5   0    5.53   11.47
  19   5   0   10.52    9.55
   5 -19   0    4.13   10.02
 -19   5   0   -0.40    2.85
  -5 -19   0   -1.84    5.80
  -5  19   0   15.96   10.55
 -19  -6  -1   13.46   11.36
  19   6  -1   -0.83    6.26
 -19   6   1    0.67    2.69
  -6 -19  -1    6.04    6.62
   6 -19   1    6.58    8.51
  -6  19   1    5.56    8.01
 -19  -6   1   10.28   10.25
  19   6   1   10.08    8.85
  19   6   1    1.63    8.97
 -19   6  -1   -2.04    5.94
  20   0   0   55.20    6.51
   0 -20   0   64.84    9.98
  20   2   0   -0.25    6.72
 -20   2   0    0.19    3.78
  20   2   0   -0.85    4.43
  20   2   0    0.05    4.40
   2 -20   0    2.19    8.65
  -2 -20   0    1.03    7.35
   0   0   0    0.00    0.00


TITL merge_250429 in I-42d
REM I-42d (#122 in standard setting)
CELL 0.28960  20.196624  20.196624   7.891245  90.0000  90.0000  90.0000
ZERR  176.00   0.001619   0.001619   0.000551   0.0000   0.0000   0.0000
LATT -2
SYMM -x,-y, z
SYMM  y,-x,-z
SYMM -y, x,-z
SYMM -x+1/2, y,-z+3/4
SYMM  x+1/2,-y,-z+3/4
SYMM -y+1/2,-x, z+3/4
SYMM  y+1/2, x, z+3/4
SFAC O
UNIT 176.00
TREF
HKLF 4
END
_computing_structure_solution     'SHELXT 2018/2 (Sheldrick, 2018)'
_computing_structure_solution     'SHELXT 2018/2 (Sheldrick, 2018)'
_computing_structure_solution     'SHELXT 2018/2 (Sheldrick, 2018)'
_computing_structure_solution     'SHELXT 2018/2 (Sheldrick, 2018)'
;
_shelx_hkl_checksum                58692
loop_
  _axis.id
  _axis.type
  _axis.equipment
  _axis.parity
  _axis.depends_on
  _axis.zero
  _axis.vector[1]
  _axis.vector[2]
  _axis.vector[3]
 source . source . . . 1.00000000 0.00000000 0.00000000
 omega rotation goniometer -1 . 0.00000000 0.00000000 0.00000000 1.00000000
 kappa rotation goniometer -1 omega 0.00000000 -0.76604444 0.00000000 0.64278761
 phi rotation goniometer -1 kappa . 0.00000000 0.00000000 1.00000000
 theta rotation goniometer -1 . -0.19277000 0.00000000 0.00000000 1.00000000
 matrixX general general . phi . 1.00000000 0.00000000 0.00000000
 matrixY general general . phi . 0.00000000 1.00000000 0.00000000
 matrixZ general general . phi . 0.00000000 0.00000000 1.00000000
 dacX translation general . phi . 0.00000000 1.00000000 0.00000000
 dacY translation general . phi . -1.00000000 0.00000000 0.00000000
 dacZ translation general . phi . 0.00000000 0.00000000 1.00000000

_olex2_submission_special_instructions  'No special instructions were received'
_oxdiff_exptl_absorpt_empirical_details
;
Empirical correction (ABSPACK) includes:
- Frame scaling
;
_oxdiff_exptl_absorpt_empirical_full_max  1.751
_oxdiff_exptl_absorpt_empirical_full_min  0.112
