# Supplementary material for: Multiple freezing–melting pathways of high-density ice through ice XXI phase at room temperature
Source: Nat Mater. 2025 Oct 10;25(2):302–9. doi: 10.1038/s41563-025-02364-x (PMC12867761; doi:10.1038/s41563-025-02364-x)
Supplement: Supplementary file 3 — Source data for Fig. 1. [file 41563_2025_2364_MOESM3_ESM.xlsx]

## Sheet: Fig 1a
time (s)	Pressure (GPa)
	type 1	type 2	type 3	type 4	type 5
0	0.71951	0.70919	0.70248	0.71157	0.70178
0.05	0.71067	0.70884	0.71066	0.71408	0.7072
0.1	0.70897	0.70842	0.71246	0.71407	0.71045
0.15	0.71944	0.70991	0.70516	0.71598	0.70523
0.2	0.72194	0.70481	0.71551	0.72079	0.70577
0.25	0.72253	0.71081	0.71854	0.71936	0.71566
0.3	0.72029	0.71547	0.72103	0.72306	0.71607
0.35	0.72104	0.72005	0.71365	0.72429	0.70915
0.4	0.72363	0.72303	0.71175	0.7258	0.71134
0.45	0.72576	0.72219	0.72437	0.73072	0.71555
0.5	0.72298	0.72078	0.72259	0.73017	0.71425
0.55	0.72924	0.72329	0.72407	0.73041	0.7165
0.6	0.73371	0.72293	0.7237	0.73598	0.72134
0.65	0.72957	0.72706	0.7251	0.73725	0.72069
0.7	0.73061	0.73074	0.72608	0.73592	0.72552
0.75	0.7358	0.74146	0.72815	0.734	0.72788
0.8	0.73813	0.73892	0.73208	0.73679	0.72753
0.85	0.7373	0.73553	0.7369	0.74016	0.72735
0.9	0.73951	0.73653	0.73492	0.74331	0.7345
0.95	0.74468	0.74302	0.73279	0.74649	0.73519
1	0.74668	0.74451	0.73495	0.74528	0.73287
1.05	0.74247	0.74632	0.7374	0.74953	0.73695
1.1	0.74346	0.74103	0.74048	0.75545	0.73987
1.15	0.74425	0.75012	0.74025	0.75776	0.74352
1.2	0.74607	0.7575	0.74283	0.75637	0.74197
1.25	0.74761	0.75798	0.74997	0.7576	0.74498
1.3	0.75282	0.75533	0.75031	0.7583	0.75142
1.35	0.75478	0.75558	0.74853	0.76103	0.7505
1.4	0.75888	0.75697	0.75051	0.76922	0.75094
1.45	0.75884	0.75891	0.75233	0.76852	0.75577
1.5	0.76022	0.76695	0.75819	0.77206	0.76098
1.55	0.76742	0.77145	0.75994	0.77613	0.75787
1.6	0.77408	0.77034	0.76022	0.78227	0.76144
1.65	0.77447	0.77777	0.7621	0.78028	0.76448
1.7	0.77654	0.77662	0.76618	0.78135	0.76592
1.75	0.77721	0.77562	0.76918	0.78507	0.76661
1.8	0.77908	0.7816	0.77309	0.78615	0.76803
1.85	0.78222	0.78422	0.77514	0.78825	0.77569
1.9	0.78264	0.78619	0.77841	0.79534	0.7751
1.95	0.78965	0.79106	0.78134	0.80282	0.77473
2	0.79375	0.78852	0.7855	0.80264	0.78533
2.05	0.7925	0.79597	0.7856	0.80195	0.78749
2.1	0.79887	0.80213	0.79372	0.80434	0.7928
2.15	0.80502	0.80014	0.79632	0.81038	0.79564
2.2	0.8075	0.79572	0.79947	0.81473	0.79478
2.25	0.80605	0.80257	0.79942	0.81835	0.79824
2.3	0.80612	0.80595	0.80369	0.82201	0.80342
2.35	0.81301	0.81171	0.8075	0.82801	0.80745
2.4	0.81775	0.82012	0.81578	0.83027	0.8143
2.45	0.8222	0.82248	0.82083	0.83333	0.8166
2.5	0.83019	0.82769	0.82401	0.83681	0.8179
2.55	0.83313	0.83345	0.82829	0.84061	0.83078
2.6	0.83672	0.83856	0.83258	0.84655	0.83343
2.65	0.84045	0.84526	0.83636	0.85054	0.83264
2.7	0.84673	0.84753	0.84008	0.85436	0.84113
2.75	0.85374	0.84992	0.84289	0.86172	0.84561
2.8	0.85914	0.85494	0.84623	0.86613	0.85262
2.85	0.86559	0.8613	0.86266	0.87308	0.85649
2.9	0.86474	0.86851	0.86537	0.87819	0.86132
2.95	0.87248	0.87622	0.86398	0.88475	0.86721
3	0.8835	0.88172	0.86625	0.88894	0.87525
3.05	0.88034	0.88751	0.87128	0.89266	0.88175
3.1	0.89128	0.89287	0.87698	0.90202	0.8848
3.15	0.89684	0.89871	0.88208	0.90564	0.88547
3.2	0.90085	0.9038	0.88989	0.9096	0.89416
3.25	0.90972	0.90945	0.89798	0.91192	0.89984
3.3	0.92121	0.90892	0.90811	0.91737	0.90902
3.35	0.92354	0.91881	0.91384	0.92512	0.91042
3.4	0.9257	0.92891	0.91749	0.93412	0.91771
3.45	0.92787	0.93565	0.9284	0.94293	0.92375
3.5	0.93242	0.94382	0.93085	0.9459	0.93229
3.55	0.94282	0.94783	0.93308	0.9516	0.93719
3.6	0.95015	0.95546	0.93893	0.96031	0.94523
3.65	0.95569	0.96351	0.94869	0.96969	0.95155
3.7	0.96246	0.96781	0.95449	0.97479	0.95695
3.75	0.96571	0.9698	0.9611	0.97819	0.96163
3.8	0.97965	0.97684	0.96399	0.98631	0.9686
3.85	0.98384	0.98633	0.97002	0.98782	0.97606
3.9	0.9871	0.99338	0.97461	0.99633	0.97941
3.95	0.99558	0.99786	0.98306	1.00454	0.98577
4	0.99889	1.00872	0.99318	1.00697	0.99206
4.05	1.007	1.01391	0.99952	1.01929	0.9983
4.1	1.01322	1.01495	1.00685	1.02426	1.00405
4.15	1.01627	1.02688	1.01025	1.03196	1.00979
4.2	1.02477	1.03079	1.01763	1.0373	1.01728
4.25	1.0315	1.03514	1.02989	1.04722	1.02648
4.3	1.03964	1.04443	1.03443	1.05492	1.03277
4.35	1.04822	1.05149	1.04126	1.06046	1.03653
4.4	1.05442	1.06378	1.04826	1.06689	1.04591
4.45	1.06123	1.07217	1.05376	1.07232	1.04953
4.5	1.06767	1.07872	1.0636	1.08647	1.06314
4.55	1.07204	1.0828	1.06909	1.09171	1.07058
4.6	1.07686	1.09093	1.07648	1.0935	1.07519
4.65	1.08924	1.10074	1.08323	1.10141	1.08269
4.7	1.09802	1.10733	1.08826	1.11379	1.0866
4.75	1.10823	1.11358	1.09691	1.11763	1.09349
4.8	1.11507	1.12183	1.10961	1.12616	1.10333
4.85	1.12225	1.13433	1.11551	1.13363	1.11019
4.9	1.1308	1.13806	1.11959	1.13914	1.11431
4.95	1.13524	1.14568	1.12869	1.15088	1.12508
5	1.14058	1.15121	1.1346	1.15816	1.13178
5.05	1.14977	1.16061	1.14491	1.16656	1.13961
5.1	1.15689	1.1707	1.15429	1.17584	1.14609
5.15	1.16693	1.17853	1.15942	1.18118	1.15654
5.2	1.17572	1.18107	1.16574	1.19099	1.16694
5.25	1.18083	1.1889	1.17391	1.1963	1.17304
5.3	1.19022	1.20216	1.18721	1.20223	1.17854
5.35	1.19665	1.20813	1.19312	1.21518	1.1868
5.4	1.15761	1.21351	1.20142	1.21985	1.19543
5.45	1.05798	1.22139	1.20503	1.22866	1.20217
5.5	0.96947	1.23471	1.2112	1.2406	1.21181
5.55	0.95656	1.24092	1.223	1.25051	1.22069
5.6	0.95478	1.25278	1.23072	1.25742	1.22539
5.65	0.95765	1.2633	1.23657	1.26773	1.2375
5.7	0.9568	1.27176	1.24767	1.27758	1.24501
5.75	0.95453	1.27321	1.25648	1.28805	1.25201
5.8	0.95846	1.28198	1.26828	1.2968	1.25985
5.85	0.95857	1.29697	1.2778	1.30533	1.27066
5.9	0.95962	1.30169	1.28201	1.31485	1.28104
5.95	0.96223	1.3138	1.28677	1.32351	1.28574
6	0.96105	1.32365	1.29683	1.33253	1.30013
6.05	0.95913	1.33322	1.31113	1.34227	1.30442
6.1	0.96005	1.34186	1.31917	1.3531	1.31327
6.15	0.96338	1.35209	1.32762	1.36396	1.32019
6.2	0.96852	1.35792	1.33618	1.37439	1.33356
6.25	0.96644	1.36776	1.34422	1.38408	1.34009
6.3	0.97123	1.37741	1.35666	1.39335	1.35032
6.35	0.97319	1.39039	1.36321	1.40359	1.36053
6.4	0.97369	1.40245	1.37168	1.41725	1.37131
6.45	0.97316	1.41139	1.38475	1.42445	1.38271
6.5	0.97703	1.418	1.39181	1.43665	1.38756
6.55	0.97994	1.42994	1.40073	1.44885	1.40062
6.6	0.98164	1.44175	1.4134	1.45749	1.40991
6.65	0.98219	1.45523	1.42039	1.46684	1.41695
6.7	0.98761	1.46206	1.43371	1.48131	1.42786
6.75	0.99233	1.47025	1.44387	1.48958	1.44001
6.8	0.99169	1.48389	1.45108	1.49921	1.44684
6.85	0.99284	1.48931	1.46166	1.51053	1.45722
6.9	0.99985	1.49736	1.47497	1.52221	1.4678
6.95	1.00277	1.51355	1.48752	1.53276	1.47784
7	1.00405	1.52091	1.49478	1.54055	1.48818
7.05	1.00791	1.53516	1.50066	1.55143	1.50171
7.1	1.00776	1.54692	1.5128	1.56214	1.50928
7.15	1.01274	1.55748	1.52339	1.57737	1.51963
7.2	1.01997	1.56593	1.53601	1.58998	1.52899
7.25	1.02163	1.57444	1.54724	1.59622	1.53847
7.3	1.02461	1.58461	1.5581	1.60639	1.55249
7.35	1.03094	1.59931	1.56866	1.62036	1.56011
7.4	1.03375	1.61216	1.58111	1.63075	1.57256
7.45	1.03901	1.61884	1.59349	1.64368	1.58366
7.5	1.04048	1.63013	1.60485	1.65243	1.59621
7.55	1.04225	1.64291	1.61402	1.65986	1.60286
7.6	1.04923	1.64881	1.62247	1.67524	1.61707
7.65	1.052	1.661	1.6309	1.68662	1.63176
7.7	1.05643	1.67299	1.64599	1.69594	1.63954
7.75	1.06316	1.68834	1.6575	1.70966	1.64782
7.8	1.06553	1.69717	1.66946	1.71832	1.66077
7.85	1.07034	1.70175	1.68004	1.733	1.66877
7.9	1.07581	1.71103	1.69196	1.73996	1.67985
7.95	1.079	1.72837	1.70091	1.74854	1.69331
8	1.08133	1.73935	1.71258	1.75978	1.70651
8.05	1.08848	1.75003	1.71842	1.77185	1.71764
8.1	1.09324	1.76226	1.73237	1.78221	1.72812
8.15	1.09632	1.77822	1.74466	1.79423	1.73896
8.2	1.10243	1.78761	1.75022	1.81138	1.74847
8.25	1.1071	1.79717	1.76293	1.82349	1.76184
8.3	1.10945	1.80529	1.77842	1.83295	1.77683
8.35	1.11435	1.81618	1.78927	1.83869	1.78398
8.4	1.11762	1.83093	1.80212	1.85081	1.79409
8.45	1.11887	1.8373	1.81295	1.86722	1.80598
8.5	1.12644	1.85149	1.82728	1.87893	1.81959
8.55	1.13233	1.8627	1.83508	1.88907	1.8309
8.6	1.13676	1.87506	1.84217	1.8973	1.83694
8.65	1.14151	1.88435	1.85547	1.90782	1.84825
8.7	1.14671	1.89971	1.86649	1.92163	1.86076
8.75	1.14885	1.91228	1.87604	1.93496	1.87517
8.8	1.15101	1.92179	1.88818	1.95056	1.88642
8.85	1.15695	1.93152	1.89809	1.93351	1.89626
8.9	1.16103	1.94124	1.9102	1.7848	1.90779
8.95	1.16368	1.95464	1.92506	1.60536	1.91817
9	1.16776	1.96744	1.94075	1.57451	1.92958
9.05	1.17383	1.98208	1.94985	1.57021	1.89597
9.1	1.17755	1.98931	1.95693	1.57239	1.74625
9.15	1.18	1.81851	1.96732	1.57273	1.61106
9.2	1.18406	1.55795	1.84911	1.57354	1.58733
9.25	1.18693	1.45024	1.673	1.57283	1.58467
9.3	1.19042	1.44406	1.5907	1.57823	1.58501
9.35	1.19938	1.45412	1.57764	1.57809	1.58467
9.4	1.20132	1.45403	1.57656	1.58412	1.58407
9.45	1.20433	1.45921	1.57757	1.58552	1.58651
9.5	1.21113	1.46724	1.57979	1.58611	1.58604
9.55	1.21908	1.47353	1.57776	1.59012	1.58313
9.6	1.21967	1.47685	1.58055	1.58616	1.58457
9.65	1.22451	1.48062	1.58102	1.58758	1.58511
9.7	1.22932	1.48648	1.57904	1.59291	1.58543
9.75	1.23292	1.49393	1.58086	1.58971	1.58618
9.8	1.23767	1.50471	1.58034	1.58677	1.58618
9.85	1.24141	1.50871	1.57979	1.58575	1.58569
9.9	1.24953	1.51267	1.58188	1.58969	1.58662
9.95	1.26545	1.51973	1.58431	1.59397	1.58451
10	1.27463	1.51891	1.58338	1.59014	1.58399
10.05	1.27974	1.51813	1.58188	1.58788	1.58488
10.1	1.28049	1.52201	1.58171	1.58803	1.58485
10.15	1.28114	1.52308	1.5836	1.5872	1.5805
10.2	1.28714	1.52227	1.58595	1.587	1.5785
10.25	1.29027	1.51924	1.58196	1.58599	1.58104
10.3	1.28921	1.51592	1.57855	1.58845	1.58109
10.35	1.28491	1.51418	1.57523	1.58965	1.57874
10.4	1.28391	1.51364	1.57479	1.59001	1.57628
10.45	1.28333	1.51413	1.57226	1.59365	1.57822
10.5	1.28378	1.5135	1.57231	1.59591	1.57782
10.55	1.28152	1.51159	1.574	1.59456	1.57838
10.6	1.27932	1.50906	1.57079	1.59173	1.58151
10.65	1.27688	1.50456	1.57145	1.59554	1.58034
10.7	1.28102	1.50059	1.57664	1.59481	1.58042
10.75	1.28292	1.50261	1.57307	1.5937	1.57784
10.8	1.27395	1.50189	1.56907	1.59752	1.5775
10.85	1.27132	1.50042	1.57176	1.59471	1.57606
10.9	1.27312	1.4978	1.57139	1.59291	1.57663
10.95	1.27132	1.49842	1.57434	1.59157	1.57617
11	1.27062	1.49381	1.5742	1.59182	1.57819
11.05	1.26802	1.49406	1.57611	1.58988	1.57933
11.1	1.26776	1.49201	1.5739	1.58988	1.58125
11.15	1.26609	1.48943	1.57466	1.58708	1.57896
11.2	1.26057	1.48425	1.57831	1.59009	1.57883
11.25	1.25939	1.48236	1.57816	1.58951	1.5811
11.3	1.25744	1.48507	1.57272	1.58561	1.57995
11.35	1.25904	1.4821	1.57242	1.5869	1.57699
11.4	1.25951	1.479	1.57448	1.58942	1.57618
11.45	1.25668	1.47475	1.57599	1.59186	1.57775
11.5	1.25233	1.47482	1.58249	1.58925	1.58045
11.55	1.25118	1.47675	1.5807	1.58816	1.57946
11.6	1.24972	1.4737	1.57611	1.58557	1.70964
11.65	1.24747	1.4684	1.57593	1.58626	1.92953
11.7	1.24458	1.46715	1.57325	1.58541	2.00069
11.75	1.24292	1.46657	1.57135	1.58582	2.00539
11.8	1.2424	1.46296	1.57709	1.586	2.00773
11.85	1.23832	1.46267	1.57737	1.57923	2.01008
11.9	1.23957	1.45957	1.57263	1.57747	2.01018
11.95	1.23959	1.45813	1.56837	1.57714	2.0095
12	1.23373	1.45359	1.57026	1.57759	2.00463
12.05	1.23229	1.44919	1.56954	1.58291	2.00563
12.1	1.23202	1.45009	1.57026	1.5883	2.00493
12.15	1.22874	1.4463	1.57119	1.58472	2.00603
12.2	1.22816	1.44505	1.57368	1.58553	2.00534
12.25	1.22539	1.44211	1.57925	1.58357	1.99656
12.3	1.21891	1.43743	1.57578	1.58157	1.99604
12.35	1.21885	1.43687	1.57194	1.58441	1.99772
12.4	1.21478	1.43398	1.57153	1.58716	1.99738
12.45	1.21216	1.43299	1.5764	1.58704	1.99135
12.5	1.20911	1.43114	1.58229	1.58297	1.99273
12.55	1.20749	1.4269	1.57923	1.58284	1.99579
12.6	1.20752	1.42468	1.58083	1.58362	1.99037
12.65	1.20466	1.42308	1.58037	1.58334	1.98699
12.7	1.20155	1.41687	1.57991	1.58351	1.98492
12.75	1.19778	1.42068	1.58451	1.58148	1.98015
12.8	1.19775	1.41468	1.58436	1.58309	1.98246
12.85	1.19982	1.4097	1.58546	1.5819	1.97666
12.9	1.19748	1.40374	1.58758	1.58153	1.9751
12.95	1.18927	1.40503	1.58673	1.58374	1.97553
13	1.19082	1.40311	1.58595	1.57944	1.97543
13.05	1.18918	1.4003	1.58231	1.5787	1.97159
13.1	1.18533	1.39933	1.58014	1.57956	1.97042
13.15	1.18189	1.39487	1.57989	1.58221	1.96905
13.2	1.18183	1.39392	1.5815	1.58192	1.96591
13.25	1.18051	1.39034	1.57886	1.57861	1.95956
13.3	1.17476	1.38695	1.57887	1.58216	1.96154
13.35	1.17373	1.38351	1.58327	1.57979	1.96131
13.4	1.17117	1.38339	1.58253	1.57843	1.95775
13.45	1.16939	1.38296	1.58273	1.58131	1.95843
13.5	1.16588	1.37651	1.58078	1.57847	1.95833
13.55	1.16246	1.37412	1.5822	1.57576	1.95084
13.6	1.16357	1.37147	1.58225	1.5763	1.95073
13.65	1.16391	1.36876	1.58428	1.58025	1.95416
13.7	1.15741	1.36497	1.58125	1.58034	1.94946
13.75	1.15803	1.35703	1.58165	1.57894	1.94925
13.8	1.1566	1.35897	1.58291	1.57915	1.94879
13.85	1.15557	1.35575	1.58479	1.5774	1.94233
13.9	1.1538	1.35061	1.58441	1.5785	1.93589
13.95	1.15125	1.34855	1.58419	1.57883	1.93884
14	1.15084	1.34739	1.57963	1.57578	1.93068
14.05	1.14784	1.34659	1.57762	1.57371	1.92165
14.1	1.14686	1.34054	1.57976	1.57526	1.91386
14.15	1.14227	1.33389	1.58599	1.57311	1.90329
14.2	1.14053	1.33234	1.58797	1.57204	1.89772
14.25	1.13516	1.33481	1.58323	1.48829	1.8947
14.3	1.13465	1.33179	1.58502	1.36863	1.88665
14.35	1.13791	1.32933	1.58307	1.329	1.86853
14.4	1.13293	1.32272	1.5829	1.3198	1.85841
14.45	1.12888	1.32018	1.58155	1.32067	1.84487
14.5	1.12753	1.31955	1.58374	1.3186	1.83202
14.55	1.12278	1.31622	1.58346	1.31226	1.81596
14.6	1.12236	1.31652	1.58311	1.30825	1.80153
14.65	1.12143	1.31205	1.58423	1.30468	1.78621
14.7	1.11729	1.30959	1.58024	1.30479	1.77345
14.75	1.11707	1.30957	1.57725	1.30338	1.75822
14.8	1.11194	1.30701	1.57835	1.29857	1.74111
14.85	1.11126	1.3045	1.58399	1.29656	1.72298
14.9	1.10829	1.30102	1.5823	1.29241	1.7064
14.95	1.10617	1.30015	1.57949	1.2873	1.68626
15	1.1028	1.29711	1.57926	1.28287	1.66741
15.05	1.10325	1.29868	1.58234	1.28182	1.64255
15.1	1.09929	1.29946	1.57923	1.28097	1.6243
15.15	1.09382	1.29348	1.57635	1.27645	1.60241
15.2	1.0943	1.2881	1.56622	1.27702	1.57876
15.25	1.09192	1.28657	1.55466	1.27484	1.55292
15.3	1.08609	1.28649	1.54475	1.26852	1.52532
15.35	1.08569	1.28235	1.53332	1.26651	1.50423
15.4	1.083	1.27912	1.52089	1.26237	1.47752
15.45	1.08124	1.27508	1.5152	1.25998	1.45005
15.5	1.07735	1.27082	1.50398	1.25672	1.41806
15.55	1.07092	1.26751	1.49253	1.25536	1.38923
15.6	1.06793	1.26292	1.48366	1.25367	1.35929
15.65	1.06529	1.25679	1.47419	1.24805	1.33668
15.7	1.06534	1.25245	1.45985	1.23709	1.30972
15.75	1.06213	1.24517	1.45047	1.23107	1.28324
15.8	1.05931	1.2368	1.44205	1.22662	1.25445
15.85	1.05407	1.23094	1.43089	1.22462	1.23066
15.9	1.04708	1.2201	1.42124	1.21654	1.20163
15.95	1.04526	1.21146	1.40916	1.20478	1.16713
16	1.04036	1.19517	1.39677	1.18962	1.12257
16.05	1.03711	1.18355	1.3856	1.17357	1.08775
16.1	1.03234	1.16662	1.37678	1.15966	1.05513
16.15	1.0235	1.14623	1.3685	1.14692	1.02536
16.2	1.01721	1.11742	1.35474	1.12576	1.0034
16.25	1.00774	1.08932	1.34407	1.09523	0.99056
16.3	1.00248	1.05575	1.33681	1.06019	0.97636
16.35	0.98536	1.011	1.32164	1.02095	0.97311
16.4	0.97492	0.99011	1.31227	0.99811	0.97449
16.45	0.9651	0.97338	1.30612	0.97971	0.97121
16.5	0.96281	0.96662	1.29442	0.96823	0.97138
16.55	0.96224	0.96536	1.28688	0.96265	0.96863
16.6	0.95949	0.96178	1.27138	0.96057	0.97118
16.65	0.95911	0.96304	1.26177	0.96026	0.96955
16.7	0.96002	0.96106	1.25577	0.95505	0.97048
16.75	0.9582	0.95697	1.24552	0.95354	0.96806
16.8	0.95584	0.96095	1.23728	0.95124	0.96748
16.85	0.95704	0.95639	1.22766	0.9537	0.96634
16.9	0.95955	0.9538	1.21379	0.95899	0.96271
16.95	0.95434	0.95587	1.20197	0.9624	0.96308
17	0.95962	0.96108	1.19543	0.96673	0.96478
17.05	0.96243	0.95974	1.18842	0.9657	0.96364
17.1	0.96564	0.95814	1.18014	0.96633	0.9599
17.15	0.9655	0.9582	1.16924	0.96743	0.96255
17.2	0.96152	0.95831	1.15893	0.96512	0.96582
17.25	0.95995	0.95996	1.14871	0.96297	0.9679
17.3	0.96075	0.96254	1.13913	0.96363	0.97209
17.35	0.95974	0.96753	1.12783	0.96295	0.97024
17.4	0.95466	0.96852	1.12323	0.96516	0.96555
17.45	0.95343	0.96211	1.11304	0.96355	0.96124
17.5	0.952	0.96384	1.10695	0.95995	0.96291
17.55	0.95237	0.96339	1.09468	0.95501	0.96199
17.6	0.95921	0.96461	1.08749	0.95477	0.9586
17.65	0.96151	0.96404	1.07659	0.95909	0.95355
17.7	0.95865	0.96416	1.06787	0.96224	0.9554
17.75	0.95662	0.95995	1.06099	0.96021	0.95734
17.8	0.95825	0.95738	1.05006	0.95929	0.95762
17.85	0.96129	0.9573	1.0412	0.95891	0.95219
17.9	0.9623	0.95663	1.03141	0.95873	0.95226
17.95	0.96098	0.95762	1.02409	0.95226	0.96213
18	0.96545	0.9593	1.01815	0.95836	0.95861
18.05	0.9682	0.96207	1.00684	0.96038	0.9574
18.1	0.96326	0.95814	0.99722	0.96074	0.95492
18.15	0.96767	0.95643	0.98849	0.95898	0.95569
18.2	0.96401	0.95399	0.9828	0.95771	0.95654
18.25	0.9589	0.96046	0.97692	0.95653	0.95653
18.3	0.9603	0.96129	0.96925	0.95642	0.95663
18.35	0.95924	0.95943	0.96003	0.95458	0.95527
18.4	0.96364	0.95887	0.9526	0.95691	0.95288
18.45	0.96212	0.95752	0.94456	0.95539	0.94093
18.5	0.95461	0.94971	0.93287	0.9479	0.93225
18.55	0.95131	0.9406	0.92217	0.93802	0.92499
18.6	0.93772	0.9322	0.91424	0.93296	0.91319
18.65	0.92882	0.92294	0.90726	0.92452	0.9063
18.7	0.91639	0.91406	0.90526	0.91262	0.90044
18.75	0.91026	0.9061	0.89173	0.90412	0.89302
18.8	0.90426	0.89974	0.88518	0.90294	0.88048
18.85	0.89539	0.89146	0.87605	0.88974	0.87466
18.9	0.88877	0.88309	0.86665	0.88282	0.87094
18.95	0.88262	0.87286	0.85985	0.87151	0.86142
19	0.87305	0.864	0.85615	0.86296	0.85256
19.05	0.86774	0.85853	0.84855	0.86117	0.84278
19.1	0.8559	0.8539	0.83624	0.85436	0.83537
19.15	0.84461	0.83854	0.83127	0.84303	0.83107
19.2	0.83732	0.82721	0.82441	0.83719	0.82057
19.25	0.83736	0.82103	0.81741	0.83181	0.81233
19.3	0.8242	0.81728	0.81246	0.81973	0.80321
19.35	0.81285	0.80735	0.80326	0.81031	0.79521
19.4	0.81192	0.79807	0.7937	0.80183	0.79053
19.45	0.8076	0.79112	0.78956	0.79589	0.78172
19.5	0.79205	0.78411	0.77815	0.78835	0.78071
19.55	0.78605	0.7743	0.7641	0.78087	0.76262
19.6	0.78017	0.7626	0.75866	0.77487	0.75564
19.65	0.77111	0.75919	0.75338	0.76858	0.74493
19.7	0.76895	0.74833	0.74325	0.76177	0.74634
19.75	0.76237	0.73631	0.737	0.75338	0.73381
19.8	0.75282	0.73529	0.72457	0.74158	0.7256
19.85	0.74636	0.73309	0.71835	0.73263	0.71942
19.9	0.73701	0.72259	0.71514	0.72041	0.71221
19.95	0.73067	0.71504	0.71235	0.71447	0.70535

## Sheet: Fig 1b
liquid water - ice VI			liquid water - ice VII			liquid water - ms ice VII			ice VI - ice VII
Pressure (GPa)	Temperature (ºC)		Pressure (GPa)	Temperature (ºC)		Pressure (GPa)	Temperature (ºC)		Pressure (GPa)	Temperature (ºC)
0.67393	0.28314		2.21	81.88		2.216	83.0867		2.12	5.15757
0.67642	0.51522		2.21259	82.13		2.215	82.9933		2.1205	5.56123
0.68119	0.95948		2.21518	82.38		2.21	82.5258		2.121	5.96485
0.68597	1.40109		2.21777	82.63		2.205	82.0574		2.1215	6.36843
0.69074	1.84009		2.22036	82.88		2.2	81.5881		2.122	6.77198
0.69552	2.27651		2.22295	83.13		2.195	81.118		2.1225	7.17549
0.7003	2.71038		2.22554	83.38		2.19	80.647		2.123	7.57897
0.70508	3.14174		2.22813	83.63		2.185	80.1752		2.1235	7.9824
0.70986	3.57061		2.23072	83.88		2.18	79.7024		2.124	8.38581
0.71464	3.99704		2.23331	84.13		2.175	79.2288		2.1245	8.78917
0.71943	4.42106		2.2359	84.38		2.17	78.7543		2.125	9.1925
0.72421	4.84269		2.23849	84.63		2.165	78.279		2.1255	9.59579
0.729	5.26196		2.24108	84.88		2.16	77.8027		2.126	9.99904
0.73379	5.67892		2.24367	85.13		2.155	77.3255		2.1265	10.4023
0.73858	6.09357		2.24626	85.38		2.15	76.8475		2.127	10.8054
0.74337	6.50596		2.24885	85.63		2.145	76.3685		2.1275	11.2086
0.74816	6.91611		2.25144	85.88		2.14	75.8886		2.128	11.6117
0.75295	7.32404		2.25403	86.13		2.135	75.4078		2.1285	12.0148
0.75774	7.7298		2.25662	86.38		2.13	74.9261		2.129	12.4178
0.76254	8.13339		2.25921	86.63		2.125	74.4435		2.1295	12.8208
0.76733	8.53485		2.2618	86.88		2.12	73.96		2.13	13.2238
0.77213	8.93421		2.26439	87.13		2.115	73.4755		2.1305	13.6267
0.77693	9.33148		2.26698	87.38		2.11	72.9901		2.131	14.0296
0.78173	9.7267		2.26957	87.63		2.105	72.5037		2.1315	14.4324
0.78653	10.1199		2.27216	87.88		2.1	72.0164		2.132	14.8352
0.79133	10.511		2.27475	88.13		2.095	71.5282		2.1325	15.238
0.79613	10.9002		2.27734	88.38		2.09	71.039		2.133	15.6408
0.80093	11.2874		2.27993	88.63		2.085	70.5489		2.1335	16.0435
0.80574	11.6727		2.28252	88.88		2.08	70.0578		2.134	16.4461
0.81054	12.0561		2.28511	89.13		2.075	69.5657		2.1345	16.8488
0.81535	12.4375		2.2877	89.38		2.07	69.0726		2.135	17.2514
0.82016	12.8171		2.29029	89.63		2.065	68.5786		2.1355	17.6539
0.82496	13.1949		2.29288	89.88		2.06	68.0836		2.136	18.0565
0.82977	13.5708		2.29547	90.13		2.055	67.5876		2.1365	18.4589
0.83458	13.9448		2.29806	90.38		2.05	67.0907		2.137	18.8614
0.83939	14.3171		2.30065	90.63		2.045	66.5927		2.1375	19.2638
0.8442	14.6876		2.30324	90.88		2.04	66.0938		2.138	19.6662
0.84902	15.0563					2.035	65.5938		2.1385	20.0685
0.85383	15.4233					2.03	65.0928		2.139	20.4708
0.85864	15.7886					2.025	64.5908		2.1395	20.8731
0.86346	16.1522					2.02	64.0878		2.14	21.2753
0.86827	16.5141					2.015	63.5838		2.1405	21.6775
0.87309	16.8743					2.01	63.0787		2.141	22.0797
0.87791	17.2329					2.005	62.5726		2.1415	22.4818
0.88273	17.5898					2	62.0655		2.142	22.8839
0.88754	17.9452					1.995	61.5573		2.1425	23.2859
0.89236	18.2989					1.99	61.0481		2.143	23.688
0.89719	18.651					1.985	60.5378		2.1435	24.0899
0.90201	19.0016					1.98	60.0265		2.144	24.4919
0.90683	19.3506					1.975	59.5141		2.1445	24.8938
0.91165	19.6981					1.97	59.0006		2.145	25.2956
0.91648	20.044					1.965	58.4861		2.1455	25.6975
0.9213	20.3885					1.96	57.9704		2.146	26.0993
0.92613	20.7314					1.955	57.4537		2.1465	26.501
0.93095	21.0729					1.95	56.9359		2.147	26.9028
0.93578	21.4129					1.945	56.417		2.1475	27.3044
0.94061	21.7515					1.94	55.897		2.148	27.7061
0.94544	22.0886					1.935	55.3758		2.1485	28.1077
0.95027	22.4243					1.93	54.8536		2.149	28.5093
0.95509	22.7586					1.925	54.3302		2.1495	28.9108
0.95993	23.0915					1.92	53.8058		2.15	29.3123
0.96476	23.423					1.915	53.2801		2.1505	29.7138
0.96959	23.7531					1.91	52.7534		2.151	30.1152
0.97442	24.0819					1.905	52.2255		2.1515	30.5166
0.97925	24.4093					1.9	51.6964		2.152	30.918
0.98409	24.7354					1.895	51.1662		2.1525	31.3193
0.98892	25.0602					1.89	50.6348		2.153	31.7206
0.99376	25.3837					1.885	50.1023		2.1535	32.1219
0.99859	25.7058					1.88	49.5686		2.154	32.5231
1.00343	26.0267					1.875	49.0336		2.1545	32.9243
1.00827	26.3463					1.87	48.4975		2.155	33.3254
1.01311	26.6647					1.865	47.9603		2.1555	33.7265
1.01795	26.9818					1.86	47.4218		2.156	34.1276
1.02278	27.2976					1.855	46.8821		2.1565	34.5286
1.02762	27.6122					1.85	46.3412		2.157	34.9296
1.03246	27.9256					1.845	45.7991		2.1575	35.3306
1.03731	28.2378					1.84	45.2557		2.158	35.7315
1.04215	28.5488					1.835	44.7111		2.1585	36.1324
1.04699	28.8586					1.83	44.1653		2.159	36.5333
1.05183	29.1672					1.825	43.6182		2.1595	36.9341
1.05668	29.4746					1.82	43.0699		2.16	37.3349
1.06152	29.7809					1.815	42.5203		2.1605	37.7356
1.06637	30.0861					1.81	41.9694		2.161	38.1364
1.07121	30.39					1.805	41.4173		2.1615	38.537
1.07606	30.6929					1.8	40.8639		2.162	38.9377
1.0809	30.9946					1.795	40.3092		2.1625	39.3383
1.08575	31.2952					1.79	39.7532		2.163	39.7388
1.0906	31.5948					1.785	39.1959		2.1635	40.1394
1.09545	31.8932					1.78	38.6373		2.164	40.5399
1.10029	32.1905					1.775	38.0773		2.1645	40.9403
1.10514	32.4868					1.77	37.5161		2.165	41.3408
1.10999	32.782					1.765	36.9535		2.1655	41.7411
1.11484	33.0761					1.76	36.3895		2.166	42.1415
1.11969	33.3692					1.755	35.8243		2.1665	42.5418
1.12455	33.6612					1.75	35.2576		2.167	42.9421
1.1294	33.9522					1.745	34.6896		2.1675	43.3424
1.13425	34.2422					1.74	34.1203		2.168	43.7426
1.1391	34.5311					1.735	33.5495		2.1685	44.1427
1.14396	34.8191					1.73	32.9774		2.169	44.5429
1.14881	35.106					1.725	32.4038		2.1695	44.943
1.15366	35.3919					1.72	31.8289		2.17	45.343
1.15852	35.6769					1.715	31.2525		2.1705	45.7431
1.16337	35.9608					1.71	30.6748		2.171	46.1431
1.16823	36.2438					1.705	30.0956		2.1715	46.543
1.17309	36.5258					1.7	29.5149		2.172	46.943
1.17794	36.8069					1.695	28.9329		2.1725	47.3428
1.1828	37.087					1.69	28.3493		2.173	47.7427
1.18766	37.3661					1.685	27.7643		2.1735	48.1425
1.19252	37.6444					1.68	27.1779		2.174	48.5423
1.19738	37.9217					1.675	26.5899		2.1745	48.9421
1.20224	38.198					1.67	26.0005		2.175	49.3418
1.2071	38.4735					1.665	25.4096		2.1755	49.7414
1.21196	38.748					1.66	24.8171		2.176	50.1411
1.21682	39.0216					1.655	24.2232		2.1765	50.5407
1.22168	39.2944					1.65	23.6277		2.177	50.9402
1.22654	39.5662					1.645	23.0307		2.1775	51.3398
1.2314	39.8371					1.64	22.4321		2.178	51.7393
1.23626	40.1072					1.635	21.832		2.1785	52.1387
1.24113	40.3764					1.63	21.2303		2.179	52.5382
1.24599	40.6447					1.625	20.6271		2.1795	52.9376
1.25085	40.9122					1.62	20.0223		2.18	53.3369
1.25572	41.1788					1.615	19.4158		2.1805	53.7362
1.26058	41.4446					1.61	18.8078		2.181	54.1355
1.26545	41.7095					1.605	18.1982		2.1815	54.5348
1.27031	41.9736					1.6	17.5869		2.182	54.934
1.27518	42.2368					1.595	16.9741		2.1825	55.3332
1.28005	42.4992					1.59	16.3595		2.183	55.7323
1.28491	42.7608					1.585	15.7434		2.1835	56.1314
1.28978	43.0216					1.58	15.1255		2.184	56.5305
1.29465	43.2816					1.575	14.506		2.1845	56.9295
1.29952	43.5408					1.57	13.8848		2.185	57.3285
1.30439	43.7991					1.565	13.2619		2.1855	57.7275
1.30925	44.0567					1.56	12.6373		2.186	58.1264
1.31412	44.3135					1.555	12.011		2.1865	58.5253
1.31899	44.5695					1.55	11.383		2.187	58.9241
1.32386	44.8247					1.545	10.7532		2.1875	59.323
1.32873	45.0792					1.54	10.1217		2.188	59.7218
1.3336	45.3329					1.535	9.48838		2.1885	60.1205
1.33848	45.5858					1.53	8.85332		2.189	60.5192
1.34335	45.8379					1.525	8.21647		2.1895	60.9179
1.34822	46.0894					1.52	7.57783		2.19	61.3165
1.35309	46.34					1.515	6.93739		2.1905	61.7152
1.35796	46.5899					1.51	6.29512		2.191	62.1137
1.36284	46.8391					1.505	5.65102		2.1915	62.5123
1.36771	47.0875					1.5	5.00507		2.192	62.9108
1.37259	47.3353					1.495	4.35727		2.1925	63.3092
1.37746	47.5822					1.49	3.7076		2.193	63.7077
1.38233	47.8285					1.485	3.05605		2.1935	64.1061
1.38721	48.0741					1.48	2.40261		2.194	64.5044
1.39208	48.3189					1.475	1.74726		2.1945	64.9027
1.39696	48.563					1.47	1.08999		2.195	65.3011
1.40184	48.8065					1.465	0.43079		2.1955	65.6993
1.40671	49.0492								2.196	66.0975
1.41159	49.2912								2.1965	66.4957
1.41647	49.5326								2.197	66.8939
1.42134	49.7732								2.1975	67.292
1.42622	50.0132								2.198	67.6901
1.4311	50.2525								2.1985	68.0881
1.43598	50.4911								2.199	68.4861
1.44086	50.7291								2.1995	68.8841
1.44574	50.9664								2.2	69.282
1.45062	51.203								2.2005	69.6799
1.4555	51.439								2.201	70.0778
1.46038	51.6743								2.2015	70.4756
1.46526	51.909								2.202	70.8734
1.47014	52.143								2.2025	71.2712
1.47502	52.3764								2.203	71.6689
1.4799	52.6091								2.2035	72.0666
1.48478	52.8412								2.204	72.4643
1.48967	53.0727								2.2045	72.8619
1.49455	53.3035								2.205	73.2595
1.49943	53.5338								2.2055	73.657
1.50431	53.7634								2.206	74.0546
1.5092	53.9923								2.2065	74.452
1.51408	54.2207								2.207	74.8495
1.51896	54.4485								2.2075	75.2469
1.52385	54.6756								2.208	75.6443
1.52873	54.9022								2.2085	76.0416
1.53362	55.1281								2.209	76.4389
1.5385	55.3535								2.2095	76.8362
1.54339	55.5783								2.21	77.2334
1.54828	55.8024								2.2105	77.6306
1.55316	56.026								2.211	78.0278
1.55805	56.249								2.2115	78.4249
1.56294	56.4714								2.212	78.822
1.56782	56.6933								2.2125	79.2191
1.57271	56.9146								2.213	79.6161
1.5776	57.1353								2.2135	80.0131
1.58249	57.3554								2.214	80.4101
1.58737	57.575								2.2145	80.807
1.59226	57.794								2.215	81.2039
1.59715	58.0124								2.2155	81.6008
1.60204	58.2303								2.216	81.9976
1.60693	58.4477
1.61182	58.6645
1.61671	58.8807
1.6216	59.0964
1.62649	59.3116
1.63138	59.5262
1.63627	59.7403
1.64116	59.9538
1.64605	60.1668
1.65095	60.3794
1.65584	60.5913
1.66073	60.8028
1.66562	61.0137
1.67052	61.2241
1.67541	61.434
1.6803	61.6434
1.6852	61.8523
1.69009	62.0607
1.69498	62.2686
1.69988	62.4759
1.70477	62.6828
1.70967	62.8892
1.71456	63.0951
1.71946	63.3005
1.72435	63.5054
1.72925	63.7098
1.73415	63.9137
1.73904	64.1172
1.74394	64.3202
1.74884	64.5227
1.75373	64.7247
1.75863	64.9262
1.76353	65.1273
1.76843	65.328
1.77333	65.5281
1.77822	65.7278
1.78312	65.927
1.78802	66.1258
1.79292	66.3241
1.79782	66.522
1.80272	66.7194
1.80762	66.9163
1.81252	67.1128
1.81742	67.3089
1.82232	67.5045
1.82722	67.6997
1.83212	67.8944
1.83702	68.0887
1.84192	68.2826
1.84682	68.476
1.85173	68.669
1.85663	68.8616
1.86153	69.0537
1.86643	69.2455
1.87134	69.4367
1.87624	69.6276
1.88114	69.8181
1.88604	70.0081
1.89095	70.1977
1.89585	70.3869
1.90076	70.5757
1.90566	70.7641
1.91056	70.952
1.91547	71.1396
1.92037	71.3268
1.92528	71.5135
1.93018	71.6999
1.93509	71.8858
1.93999	72.0714
1.9449	72.2565
1.94981	72.4413
1.95471	72.6257
1.95962	72.8097
1.96453	72.9932
1.96943	73.1764
1.97434	73.3593
1.97925	73.5417
1.98415	73.7237
1.98906	73.9054
1.99397	74.0867
1.99888	74.2676
2.00378	74.4481
2.00869	74.6283
2.0136	74.808
2.01851	74.9875
2.02342	75.1665
2.02833	75.3452
2.03324	75.5235
2.03815	75.7014
2.04306	75.879
2.04797	76.0562
2.05288	76.2331
2.05779	76.4095
2.0627	76.5857
2.06761	76.7614
2.07252	76.9369
2.07743	77.1119
2.08234	77.2866
2.08725	77.461
2.09216	77.635
2.09707	77.8087
2.10199	77.982
2.1069	78.155
2.11181	78.3276
2.11672	78.4999
2.12164	78.6718
2.12655	78.8434
2.13146	79.0147
2.13637	79.1856
2.14129	79.3562
2.1462	79.5265
2.15111	79.6964
2.15603	79.866
2.16094	80.0352
2.16586	80.2042
2.17077	80.3728
2.17568	80.541
2.1806	80.709
2.18551	80.8766
2.19043	81.0439
2.19534	81.2109
2.20026	81.3775
2.20517	81.5439
2.21009	81.7099
2.215	81.8756
2.21599	81.9087

## Sheet: Fig 1c
Type 1
time (s)	Pressure (GPa)
0.05	0.71581	0.69593	0.70627	0.69771	0.72829	0.72654	0.70876	0.69316	0.72654	0.70268	0.72273
0.1	0.70706	0.6983	0.69679	0.69867	0.73123	0.72744	0.70186	0.69762	0.72436	0.70107	0.71773
0.15	0.70538	0.69128	0.69713	0.70052	0.72873	0.72321	0.69415	0.69757	0.72062	0.70564	0.71832
0.2	0.71575	0.69071	0.69868	0.6966	0.72307	0.72155	0.70058	0.70239	0.71716	0.7005	0.72143
0.25	0.71822	0.69629	0.70736	0.69851	0.73101	0.72725	0.69956	0.70644	0.71974	0.69945	0.72452
0.3	0.7188	0.70089	0.70862	0.69682	0.73572	0.7354	0.70137	0.70783	0.721	0.70336	0.7294
0.35	0.71659	0.70153	0.70975	0.69808	0.72958	0.73917	0.69914	0.70192	0.72012	0.70672	0.73043
0.4	0.71733	0.71016	0.70741	0.6981	0.73353	0.73159	0.69751	0.70606	0.73023	0.70686	0.72415
0.45	0.71989	0.71113	0.71065	0.70676	0.73339	0.726	0.7038	0.71049	0.73423	0.70709	0.72146
0.5	0.722	0.70705	0.70979	0.71192	0.73647	0.72647	0.70936	0.70992	0.73338	0.70856	0.72905
0.55	0.71925	0.70487	0.71504	0.71072	0.73849	0.7306	0.71031	0.71108	0.73648	0.71485	0.73278
0.6	0.72545	0.7128	0.71789	0.71319	0.74137	0.73443	0.70967	0.70996	0.73928	0.71139	0.73669
0.65	0.72987	0.71675	0.71629	0.71033	0.74258	0.73371	0.71201	0.70853	0.74287	0.7141	0.7355
0.7	0.72577	0.70754	0.71907	0.72013	0.74628	0.73759	0.71344	0.71081	0.74098	0.71803	0.73955
0.75	0.7268	0.71148	0.72194	0.7192	0.74732	0.74246	0.71204	0.71984	0.73936	0.72314	0.74391
0.8	0.73194	0.72195	0.72309	0.719	0.74552	0.74394	0.71738	0.72194	0.74037	0.71952	0.74258
0.85	0.73425	0.72375	0.72697	0.72825	0.74808	0.75228	0.72362	0.71915	0.74071	0.72003	0.73906
0.9	0.73343	0.71864	0.7294	0.72916	0.75655	0.74808	0.72743	0.7248	0.74705	0.72	0.74387
0.95	0.73561	0.71532	0.72934	0.72319	0.75775	0.7501	0.72798	0.72472	0.7474	0.72268	0.74526
1	0.74073	0.7248	0.73315	0.72541	0.75514	0.75279	0.72483	0.72008	0.75123	0.72935	0.74545
1.05	0.74271	0.72582	0.73613	0.73079	0.75789	0.754	0.73152	0.72076	0.75236	0.72898	0.74897
1.1	0.73855	0.72861	0.73999	0.73478	0.76292	0.74867	0.73252	0.72293	0.75376	0.73273	0.75379
1.15	0.73953	0.72707	0.73702	0.73521	0.76609	0.75313	0.73258	0.72296	0.75797	0.73545	0.76172
1.2	0.74031	0.72783	0.73915	0.73419	0.76922	0.75819	0.7377	0.72299	0.75848	0.73649	0.76259
1.25	0.74211	0.72553	0.73982	0.73638	0.76867	0.76281	0.73833	0.72731	0.76035	0.74181	0.75728
1.3	0.74363	0.7289	0.74018	0.74002	0.77012	0.76464	0.73943	0.73382	0.76152	0.74218	0.76326
1.35	0.74879	0.73387	0.74286	0.74219	0.77465	0.75953	0.73869	0.73389	0.76307	0.73882	0.76584
1.4	0.75073	0.74044	0.75207	0.74346	0.77492	0.76125	0.74091	0.74363	0.76968	0.73745	0.7679
1.45	0.75479	0.74233	0.75952	0.74841	0.77405	0.77239	0.74416	0.7445	0.77535	0.7414	0.76481
1.5	0.75475	0.74779	0.75766	0.7528	0.77409	0.77014	0.75219	0.74222	0.77374	0.74964	0.77284
1.55	0.75612	0.74582	0.75698	0.75396	0.77994	0.7737	0.75509	0.74133	0.77634	0.74928	0.77375
1.6	0.76325	0.74349	0.75864	0.75389	0.78541	0.77171	0.75115	0.74557	0.7827	0.75786	0.7739
1.65	0.76984	0.75376	0.75984	0.75715	0.79212	0.77332	0.75424	0.75222	0.78363	0.75977	0.77715
1.7	0.77023	0.75347	0.76127	0.76462	0.79998	0.77863	0.75951	0.75768	0.78876	0.76109	0.7824
1.75	0.77227	0.75774	0.76621	0.76125	0.80035	0.78594	0.76158	0.75864	0.78938	0.76067	0.78292
1.8	0.77294	0.76175	0.7663	0.76809	0.79966	0.79055	0.7577	0.7641	0.78794	0.76374	0.78371
1.85	0.77479	0.75989	0.77186	0.76581	0.79789	0.78341	0.76579	0.76921	0.79077	0.76702	0.79142
1.9	0.7779	0.76874	0.77415	0.77112	0.80385	0.79072	0.76651	0.76644	0.79614	0.76944	0.79482
1.95	0.77831	0.77147	0.77466	0.77185	0.80878	0.79097	0.77081	0.76446	0.80207	0.77573	0.7951
2	0.78525	0.77343	0.78113	0.77747	0.80998	0.79464	0.77395	0.7645	0.80422	0.77618	0.8
2.05	0.78931	0.77735	0.78304	0.78119	0.81306	0.79804	0.77542	0.76897	0.80737	0.77718	0.80572
2.1	0.78807	0.77525	0.78799	0.7812	0.81719	0.80183	0.77928	0.77673	0.80701	0.78718	0.80937
2.15	0.79438	0.77746	0.7936	0.78609	0.8171	0.80713	0.78128	0.7807	0.81354	0.79038	0.8179
2.2	0.80047	0.78272	0.7932	0.79363	0.82079	0.80443	0.78883	0.78373	0.81798	0.796	0.81565
2.25	0.80292	0.79007	0.79527	0.7943	0.82661	0.81412	0.79598	0.78804	0.8205	0.79837	0.81737
2.3	0.80149	0.79276	0.79224	0.80118	0.82661	0.81698	0.79602	0.79339	0.8206	0.80175	0.81322
2.35	0.80156	0.79199	0.79916	0.80977	0.83194	0.82002	0.797	0.79394	0.82407	0.80924	0.81779
2.4	0.80838	0.80248	0.80414	0.81152	0.83919	0.82185	0.80226	0.79508	0.83037	0.80782	0.82594
2.45	0.81307	0.80952	0.81109	0.81323	0.83928	0.827	0.81028	0.79933	0.83026	0.8059	0.8296
2.5	0.81748	0.80885	0.81672	0.81597	0.8419	0.83006	0.81178	0.8077	0.83402	0.81406	0.83492
2.55	0.82539	0.80944	0.82064	0.81521	0.85019	0.83883	0.81279	0.81113	0.83955	0.81732	0.83777
2.6	0.8283	0.81522	0.82771	0.82291	0.85324	0.84571	0.81593	0.81423	0.84372	0.82239	0.84852
2.65	0.83185	0.82627	0.83068	0.8227	0.85898	0.8462	0.82354	0.82113	0.85065	0.83392	0.85468
2.7	0.83555	0.83416	0.8336	0.82952	0.86534	0.85532	0.82806	0.82316	0.85528	0.84057	0.85607
2.75	0.84176	0.83839	0.83868	0.83675	0.86873	0.865	0.82999	0.83006	0.85598	0.84108	0.86204
2.8	0.8487	0.84323	0.84105	0.84623	0.87263	0.8686	0.83455	0.83583	0.86365	0.84697	0.8633
2.85	0.85405	0.84632	0.85132	0.84763	0.87579	0.87209	0.84209	0.84393	0.8722	0.85454	0.86918
2.9	0.86043	0.84599	0.85385	0.85214	0.87947	0.87409	0.84235	0.85006	0.87838	0.85706	0.88138
2.95	0.85959	0.86409	0.86281	0.85563	0.88778	0.88101	0.85307	0.85189	0.88513	0.86385	0.88449
3	0.86726	0.86713	0.86804	0.86218	0.89118	0.88911	0.86273	0.85776	0.88585	0.86852	0.89113
3.05	0.87816	0.87053	0.87595	0.86845	0.89438	0.89127	0.86394	0.86059	0.89034	0.87957	0.89489
3.1	0.87504	0.87245	0.87718	0.87453	0.90577	0.89079	0.86863	0.86719	0.89544	0.88025	0.90276
3.15	0.88587	0.88077	0.88334	0.88302	0.90933	0.90184	0.8704	0.87647	0.90149	0.88364	0.90785
3.2	0.89137	0.89037	0.889	0.88725	0.91217	0.91034	0.87978	0.88219	0.90612	0.88536	0.917
3.25	0.89534	0.8939	0.89457	0.89233	0.91642	0.90942	0.88363	0.88337	0.90964	0.89526	0.91785
3.3	0.90412	0.90177	0.90052	0.89954	0.92218	0.9137	0.89131	0.89107	0.91896	0.90478	0.92648
3.35	0.9155	0.90974	0.90988	0.90697	0.9268	0.92065	0.90243	0.89609	0.92899	0.90712	0.93234
3.4	0.9178	0.91328	0.9123	0.91512	0.93416	0.92805	0.90502	0.90097	0.93343	0.91398	0.93462
3.45	0.91994	0.91812	0.91959	0.92113	0.93952	0.93526	0.90872	0.90593	0.93827	0.92095	0.9405
3.5	0.92209	0.92718	0.92579	0.92567	0.94437	0.94361	0.91922	0.91421	0.94299	0.92269	0.94509
3.55	0.9266	0.93443	0.93265	0.92975	0.95171	0.94795	0.92558	0.9208	0.94782	0.93102	0.95242
3.6	0.93689	0.94099	0.93913	0.93197	0.95585	0.95872	0.93014	0.92462	0.95645	0.93996	0.95821
3.65	0.94415	0.94096	0.94358	0.94337	0.96314	0.96682	0.9384	0.93158	0.96545	0.94405	0.96365
3.7	0.94963	0.9522	0.95092	0.9539	0.97328	0.97515	0.94203	0.9405	0.96821	0.95373	0.97012
3.75	0.95634	0.95783	0.95422	0.95553	0.97611	0.98066	0.95005	0.94686	0.97233	0.95857	0.97463
3.8	0.95955	0.96553	0.96148	0.95944	0.98236	0.98542	0.9548	0.94779	0.97685	0.9659	0.98335
3.85	0.97335	0.9729	0.97077	0.96924	0.98979	0.99245	0.96077	0.95361	0.9854	0.9671	0.98976
3.9	0.9775	0.97659	0.97388	0.975	0.998	0.99754	0.96724	0.95871	0.99318	0.9744	0.99638
3.95	0.98073	0.98331	0.97949	0.98431	1.00445	1.0004	0.97603	0.96686	0.99834	0.97882	1.00609
4	0.98912	0.98859	0.98937	0.99128	1.00974	1.00597	0.98429	0.97468	1.00213	0.98461	1.00883
4.05	0.9924	0.99637	0.99679	0.99573	1.01704	1.01031	0.98798	0.98306	1.0088	0.99174	1.01631
4.1	1.00043	1.00111	1.00281	0.99815	1.02821	1.02045	0.99834	0.99068	1.01769	1.00213	1.02492
4.15	1.00659	1.00706	1.00946	1.00551	1.0301	1.02607	1.00077	0.99545	1.02468	1.00802	1.02975
4.2	1.00961	1.01969	1.01391	1.01427	1.03166	1.03496	1.00554	1.00269	1.03355	1.01358	1.03728
4.25	1.01802	1.02175	1.02471	1.02601	1.04434	1.04266	1.01444	1.01114	1.04229	1.02308	1.04364
4.3	1.02469	1.02958	1.03023	1.03059	1.05166	1.05176	1.01787	1.01379	1.05039	1.02487	1.04633
4.35	1.03274	1.03382	1.03957	1.0375	1.05896	1.05518	1.02653	1.02068	1.05565	1.03568	1.0563
4.4	1.04124	1.04168	1.04376	1.04368	1.06851	1.05814	1.03158	1.02784	1.05961	1.042	1.06438
4.45	1.04738	1.05554	1.04814	1.04974	1.07226	1.06823	1.03744	1.03667	1.06537	1.04755	1.06859
4.5	1.05412	1.06398	1.05472	1.0578	1.08095	1.07242	1.04582	1.04612	1.06917	1.05218	1.07786
4.55	1.06049	1.0692	1.06341	1.06359	1.08844	1.07631	1.05437	1.05517	1.07962	1.06044	1.08425
4.6	1.06482	1.07542	1.07409	1.07011	1.09258	1.08681	1.06186	1.06005	1.08649	1.07195	1.09266
4.65	1.06959	1.08198	1.07844	1.07444	1.0993	1.09332	1.06894	1.06477	1.09495	1.0743	1.09844
4.7	1.08185	1.09523	1.08443	1.08325	1.10803	1.09651	1.07306	1.07502	1.10476	1.08081	1.10444
4.75	1.09054	1.09704	1.0933	1.09036	1.11384	1.10609	1.08223	1.08242	1.10871	1.08896	1.11543
4.8	1.10065	1.10152	1.10058	1.09736	1.12353	1.11473	1.08746	1.08941	1.11495	1.0956	1.12225
4.85	1.10742	1.11269	1.10472	1.10581	1.12994	1.12112	1.10259	1.09418	1.12476	1.10411	1.12724
4.9	1.11453	1.12114	1.11403	1.11799	1.13591	1.12991	1.10306	1.10133	1.13053	1.10927	1.13847
4.95	1.12299	1.13286	1.12066	1.12091	1.14399	1.13561	1.11294	1.11073	1.13752	1.11597	1.1452
5	1.12739	1.14282	1.12878	1.12398	1.15328	1.14105	1.12053	1.11428	1.15186	1.12263	1.1521
5.05	1.13267	1.14812	1.13298	1.13367	1.1604	1.1539	1.13033	1.12625	1.15611	1.13061	1.15743
5.1	1.14177	1.15362	1.1423	1.14382	1.16933	1.15594	1.13563	1.13471	1.16578	1.14592	1.16366
5.15	1.14882	1.163	1.14907	1.15223	1.17441	1.16421	1.14321	1.14187	1.17363	1.15379	1.17138
5.2	1.15876	1.16978	1.15934	1.16153	1.18639	1.17175	1.15313	1.14825	1.17878	1.15833	1.17741
5.25	1.16746	1.17582	1.16561	1.16657	1.19695	1.17668	1.15789	1.15743	1.18628	1.16539	1.19117
5.3	1.17252	1.18656	1.17784	1.17423	1.20198	1.19164	1.16551	1.16308	1.19536	1.17224	1.19814
5.35	1.18182	1.19551	1.18515	1.17689	1.20854	1.19837	1.17726	1.17317	1.2023	1.1804	1.20664
5.4	1.18818	1.20325	1.19136	1.18865	1.21702	1.1996	1.18488	1.18022	1.21257	1.19009	1.21658
5.45	1.14953	1.21122	1.19688	1.20259	1.22806	1.20981	1.19322	1.18873	1.21716	1.19735	1.22164
5.5	1.0509	1.22173	1.20524	1.20727	1.23541	1.21686	1.20235	1.19997	1.23145	1.2031	1.22922
5.55	0.96328	1.23125	1.21263	1.21281	1.24197	1.22538	1.21209	1.20505	1.24199	1.21027	1.23656
5.6	0.95049	1.23675	1.22605	1.22405	1.25035	1.23325	1.21927	1.2138	1.24447	1.22331	1.24632
5.65	0.94873	1.24472	1.23511	1.23222	1.25683	1.24065	1.22796	1.22324	1.25578	1.22746	1.25511
5.7	0.95157	1.25581	1.24381	1.24069	1.26528	1.25469	1.23497	1.23241	1.26314	1.23626	1.26599
5.75	0.95073	1.26472	1.25019	1.24898	1.272	1.26078	1.24635	1.2429	1.27116	1.24667	1.27373
5.8	0.94848	1.25464	1.25898	1.2553	1.2856	1.27403	1.2568	1.24776	1.27785	1.25677	1.28456
5.85	0.95238	1.1225	1.26767	1.26714	1.29473	1.28404	1.26518	1.25873	1.28408	1.26405	1.29374
5.9	0.95248	0.99103	1.27455	1.2742	1.29903	1.29139	1.27446	1.26416	1.29401	1.27055	1.3003
5.95	0.95352	0.96424	1.28504	1.28442	1.30774	1.30111	1.28175	1.27369	1.30656	1.27793	1.3102
6	0.95611	0.96175	1.29486	1.29326	1.32336	1.30589	1.29201	1.28636	1.32041	1.28661	1.32219
6.05	0.95494	0.96016	1.30561	1.301	1.3296	1.31294	1.30547	1.29521	1.32957	1.29656	1.33116
6.1	0.95304	0.9597	1.30427	1.31567	1.33965	1.32463	1.316	1.30482	1.33842	1.30199	1.33519
6.15	0.95395	0.96061	1.2087	1.32363	1.34738	1.33487	1.32243	1.31259	1.34358	1.31649	1.34678
6.2	0.95725	0.96237	1.01195	1.33451	1.35658	1.34715	1.32523	1.32215	1.35148	1.32982	1.35559
6.25	0.96233	0.96893	0.96622	1.34454	1.36115	1.34839	1.33438	1.32864	1.36074	1.33507	1.36706
6.3	0.96028	0.97009	0.96502	1.35345	1.37015	1.35615	1.35003	1.33875	1.3725	1.34194	1.37565
6.35	0.96502	0.97009	0.96961	1.35978	1.38205	1.37452	1.35717	1.34792	1.38364	1.35431	1.3853
6.4	0.96696	0.97292	0.97463	1.25677	1.3957	1.38262	1.36546	1.35755	1.39778	1.36322	1.39457
6.45	0.96745	0.97262	0.9777	1.08102	1.40755	1.38701	1.37309	1.36791	1.40511	1.37471	1.40594
6.5	0.96693	0.97695	0.97951	0.97601	1.41388	1.39966	1.39006	1.37258	1.41559	1.38187	1.41535
6.55	0.97076	0.97471	0.98272	0.96465	1.41034	1.40658	1.39889	1.38685	1.42208	1.39081	1.42777
6.6	0.97364	0.98086	0.98616	0.97121	1.274	1.42064	1.40928	1.39399	1.43637	1.40382	1.43613
6.65	0.97532	0.98761	0.99133	0.97148	1.01442	1.4307	1.42138	1.40473	1.44497	1.41288	1.44319
6.7	0.97587	0.98486	0.99742	0.97836	0.96587	1.40829	1.42938	1.41251	1.45011	1.42257	1.45673
6.75	0.98123	0.98518	1.00149	0.9825	0.97006	1.19458	1.43805	1.42488	1.4627	1.43232	1.47163
6.8	0.98591	0.98734	1.00306	0.98364	0.97254	1.02012	1.41185	1.43254	1.4753	1.44565	1.4807
6.85	0.98527	0.98756	1.00437	0.98649	0.97713	1.00149	1.23766	1.42629	1.43467	1.45251	1.48835
6.9	0.98641	0.98716	1.0099	0.99277	0.9821	1.00688	1.01961	1.29965	1.25807	1.40814	1.49655
6.95	0.99335	0.99001	1.01131	0.99518	0.98665	1.0103	0.97059	1.04986	1.03675	1.22242	1.50908
7	0.99624	0.99571	1.01214	0.99616	0.99208	1.01682	0.97519	0.98712	0.97989	1.029	1.30498
7.05	0.99751	0.9987	1.01489	0.99428	0.99294	1.01791	0.9859	0.99533	0.98271	0.98309	1.03287
7.1	1.00133	0.99768	1.0187	1.00065	0.99796	1.01779	0.98966	0.99986	0.98905	0.99089	0.98012
7.15	1.00118	0.99905	1.01979	1.00123	1.00397	1.02027	0.99042	1.00551	0.99509	0.99256	0.98368
7.2	1.00611	1.00921	1.02313	1.00639	1.00905	1.02372	0.99459	1.01192	0.9986	0.99081	0.99122
7.25	1.01327	1.01031	1.0263	1.0117	1.01241	1.02989	0.99379	1.01462	1.00803	0.99966	0.99942
7.3	1.01491	1.00862	1.02889	1.01278	1.01282	1.03405	1.00629	1.01782	1.01215	1.00412	1.00245
7.35	1.01786	1.01247	1.03175	1.01758	1.01515	1.03548	1.01214	1.02269	1.01355	1.00718	1.00355
7.4	1.02413	1.02043	1.03571	1.0224	1.02085	1.04068	1.01385	1.02939	1.01611	1.0092	1.00884
7.45	1.02691	1.02726	1.04159	1.02751	1.02508	1.04117	1.0168	1.03195	1.02046	1.0126	1.01194
7.5	1.03212	1.02707	1.0438	1.02977	1.02636	1.04518	1.02319	1.03285	1.02392	1.01929	1.01633
7.55	1.03358	1.02612	1.0468	1.03168	1.03124	1.05222	1.02331	1.03797	1.02688	1.0218	1.02447
7.6	1.03533	1.02936	1.05265	1.03493	1.03545	1.05565	1.02882	1.03974	1.03271	1.02873	1.0279
7.65	1.04224	1.03743	1.05358	1.03471	1.04044	1.05465	1.03139	1.04405	1.03574	1.03147	1.03256
7.7	1.04498	1.04119	1.05662	1.04094	1.04919	1.0567	1.03398	1.04827	1.04108	1.03834	1.03854
7.75	1.04937	1.04488	1.05959	1.04517	1.04968	1.06086	1.03852	1.05165	1.04398	1.04161	1.0404
7.8	1.05603	1.04884	1.06413	1.04813	1.05085	1.06243	1.04254	1.05571	1.05049	1.04439	1.04084
7.85	1.05837	1.04991	1.07042	1.05418	1.05228	1.06786	1.04899	1.06001	1.05616	1.04637	1.0466
7.9	1.06314	1.0517	1.0736	1.06091	1.0615	1.07156	1.05348	1.0662	1.05799	1.05213	1.0526
7.95	1.06855	1.06046	1.07584	1.06574	1.0661	1.08139	1.05923	1.06989	1.06112	1.05542	1.05941
8	1.07171	1.06367	1.08112	1.06883	1.0686	1.08027	1.06057	1.07265	1.06666	1.05833	1.0617
8.05	1.07402	1.07006	1.08718	1.07255	1.07192	1.07944	1.06584	1.0743	1.07029	1.0617	1.06332
8.1	1.0811	1.0728	1.09184	1.07961	1.0789	1.08305	1.07142	1.07888	1.0727	1.06309	1.06552
8.15	1.08581	1.07668	1.09011	1.08372	1.08246	1.09111	1.07751	1.08379	1.07637	1.06848	1.07402
8.2	1.08886	1.08395	1.0953	1.08715	1.0841	1.08803	1.07919	1.08948	1.08505	1.07607	1.07852
8.25	1.09491	1.0875	1.09973	1.08765	1.09199	1.10034	1.08474	1.0909	1.08596	1.07706	1.07955
8.3	1.09953	1.08866	1.10399	1.09668	1.09187	1.1047	1.08776	1.09418	1.08506	1.08327	1.08228
8.35	1.10186	1.09537	1.10497	1.0994	1.09621	1.10673	1.09133	1.09955	1.08633	1.08602	1.08825
8.4	1.10671	1.09972	1.11072	1.10457	1.10459	1.10649	1.09841	1.10273	1.09915	1.08891	1.09148
8.45	1.10994	1.10369	1.11725	1.10711	1.10958	1.11172	1.10474	1.10788	1.10092	1.09362	1.09601
8.5	1.11118	1.10993	1.12303	1.11151	1.11312	1.11434	1.10794	1.10946	1.10307	1.09799	1.10436
8.55	1.11868	1.1163	1.12481	1.11616	1.1157	1.11664	1.1114	1.1128	1.11007	1.10234	1.10778
8.6	1.12451	1.1166	1.13236	1.11897	1.11859	1.12024	1.11615	1.11735	1.11337	1.10837	1.11362
8.65	1.12889	1.11563	1.13464	1.12672	1.12332	1.13257	1.11638	1.12318	1.11647	1.11093	1.11734
8.7	1.13359	1.12559	1.13918	1.13259	1.12677	1.13803	1.12115	1.12686	1.11846	1.11485	1.12334
8.75	1.13874	1.13004	1.14398	1.13425	1.1346	1.13535	1.12989	1.12924	1.12509	1.11966	1.12883
8.8	1.14086	1.13816	1.14962	1.14023	1.1383	1.14219	1.1349	1.13542	1.1259	1.12406	1.13194
8.85	1.143	1.13832	1.15222	1.14619	1.1398	1.14512	1.13896	1.13866	1.13389	1.12692	1.13217
8.9	1.14888	1.1453	1.15834	1.15131	1.14676	1.14969	1.14308	1.1459	1.13451	1.13459	1.1396
8.95	1.15292	1.14891	1.16654	1.15657	1.15244	1.14972	1.14938	1.14786	1.13905	1.13853	1.14038
9	1.15554	1.15061	1.16994	1.16177	1.15627	1.15765	1.15181	1.14738	1.14616	1.14532	1.14492
9.05	1.15958	1.15983	1.17349	1.16354	1.15952	1.16373	1.1554	1.15158	1.15311	1.14519	1.15265
9.1	1.16559	1.16315	1.17464	1.16958	1.16764	1.1671	1.16204	1.15835	1.16141	1.14926	1.15553
9.15	1.16927	1.16714	1.17863	1.17586	1.17151	1.16702	1.16617	1.16299	1.16214	1.15433	1.15997
9.2	1.1717	1.17105	1.18361	1.17909	1.17325	1.17399	1.16817	1.16463	1.16442	1.15948	1.16459
9.25	1.17572	1.17081	1.19087	1.18186	1.18055	1.18163	1.17313	1.17349	1.17165	1.16395	1.16863
9.3	1.17856	1.17417	1.19885	1.18833	1.18588	1.18817	1.17796	1.17559	1.17638	1.17083	1.17458
9.35	1.18202	1.18135	1.20231	1.19821	1.19008	1.19248	1.18535	1.1817	1.17634	1.17522	1.18116
9.4	1.19089	1.18732	1.207	1.19908	1.19416	1.19829	1.19307	1.18587	1.18232	1.18375	1.18562
9.45	1.19281	1.19354	1.20818	1.20382	1.1977	1.20352	1.19742	1.18816	1.18894	1.18474	1.18925
9.5	1.19579	1.19581	1.21205	1.21407	1.20036	1.20264	1.20094	1.19601	1.19374	1.18763	1.19315
9.55	1.20252	1.19969	1.21748	1.21887	1.20793	1.20703	1.20615	1.19991	1.19773	1.19463	1.19919
9.6	1.21039	1.2052	1.22207	1.22316	1.21298	1.21107	1.21181	1.2037	1.20715	1.19917	1.20482
9.65	1.21097	1.20539	1.22817	1.22473	1.21746	1.22177	1.21601	1.21078	1.21444	1.20164	1.21052
9.7	1.21576	1.20849	1.23219	1.23164	1.22477	1.23136	1.22148	1.21493	1.21806	1.2055	1.21544
9.75	1.22053	1.21865	1.23441	1.23516	1.23774	1.23164	1.22263	1.21913	1.22182	1.21208	1.22145
9.8	1.22409	1.22285	1.24219	1.23777	1.23935	1.23736	1.23005	1.22172	1.22824	1.21611	1.2257
9.85	1.22879	1.22653	1.24493	1.24792	1.24666	1.24088	1.23459	1.2244	1.23443	1.21925	1.23288
9.9	1.2325	1.23364	1.25086	1.25269	1.2529	1.24118	1.23683	1.22943	1.24072	1.22718	1.23814
9.95	1.24053	1.23749	1.25502	1.26047	1.2604	1.24599	1.24472	1.23524	1.24693	1.23444	1.24255
10	1.2563	1.24388	1.26289	1.26949	1.26956	1.2541	1.2512	1.23816	1.24972	1.23398	1.25076
10.05	1.26538	1.24714	1.2659	1.27284	1.27396	1.26455	1.25419	1.23971	1.25078	1.23643	1.25822
10.1	1.27044	1.24971	1.26559	1.27477	1.27745	1.26831	1.25799	1.24301	1.25339	1.24251	1.25965
10.15	1.27119	1.24784	1.26311	1.27415	1.27618	1.26849	1.26093	1.24156	1.25662	1.2418	1.26067
10.2	1.27183	1.24371	1.26483	1.27779	1.27599	1.26531	1.25916	1.24005	1.25814	1.24158	1.26192
10.25	1.27777	1.24706	1.26509	1.27668	1.27912	1.26338	1.25834	1.24125	1.25551	1.24207	1.25839
10.3	1.28087	1.24977	1.26548	1.27636	1.28036	1.26595	1.2557	1.24046	1.25346	1.24013	1.25698
10.35	1.27982	1.24767	1.26567	1.27262	1.27842	1.26434	1.25558	1.23725	1.25445	1.24005	1.25724
10.4	1.27556	1.24601	1.26409	1.26909	1.27697	1.26508	1.25477	1.23545	1.25483	1.23931	1.25712
10.45	1.27457	1.24447	1.2643	1.27001	1.27776	1.26818	1.2526	1.23195	1.2533	1.23939	1.25696
10.5	1.274	1.24326	1.26251	1.27321	1.27267	1.26523	1.25366	1.23279	1.25168	1.23883	1.25528
10.55	1.27444	1.24315	1.26162	1.27174	1.27452	1.26255	1.25539	1.23405	1.25385	1.23704	1.2531
10.6	1.2722	1.24739	1.26084	1.26923	1.2729	1.26375	1.25463	1.22971	1.24936	1.2402	1.25425
10.65	1.27003	1.24432	1.2605	1.26767	1.2702	1.26425	1.24928	1.23313	1.24664	1.24014	1.25379
10.7	1.26761	1.23837	1.26059	1.2673	1.27356	1.25883	1.25	1.23241	1.24607	1.23847	1.2511
10.75	1.27171	1.23866	1.25777	1.26949	1.27306	1.2564	1.24933	1.23055	1.24587	1.23874	1.25544
10.8	1.27359	1.23909	1.25741	1.26847	1.27135	1.25453	1.24759	1.22806	1.24669	1.23689	1.25309
10.85	1.26471	1.23821	1.256	1.26421	1.27022	1.25307	1.24581	1.22796	1.24243	1.23351	1.24918
10.9	1.26211	1.23968	1.25661	1.26266	1.26407	1.25604	1.24481	1.22991	1.24175	1.2343	1.24656
10.95	1.26389	1.23656	1.25526	1.26642	1.26392	1.25626	1.24515	1.23047	1.23907	1.2343	1.24974
11	1.26211	1.23344	1.25246	1.2666	1.26481	1.25242	1.24509	1.22988	1.24232	1.23244	1.24963
11.05	1.26141	1.23429	1.25056	1.26476	1.26639	1.25113	1.24161	1.23118	1.24027	1.23192	1.2468
11.1	1.25884	1.23294	1.24906	1.25964	1.26366	1.2583	1.24078	1.22798	1.24032	1.23208	1.24642
11.15	1.25858	1.23352	1.24808	1.25898	1.26012	1.25791	1.23859	1.22448	1.24038	1.22975	1.24407
11.2	1.25693	1.23186	1.24541	1.26041	1.25759	1.25644	1.23758	1.22522	1.23921	1.23159	1.23886
11.25	1.25146	1.23136	1.24692	1.25833	1.2561	1.25178	1.23528	1.22391	1.23396	1.22762	1.24063
11.3	1.2503	1.23276	1.24725	1.25494	1.25316	1.25038	1.23635	1.22528	1.23503	1.22469	1.24296
11.35	1.24837	1.2278	1.24668	1.25059	1.25217	1.24907	1.236	1.2245	1.23316	1.22601	1.23562
11.4	1.24995	1.22666	1.24284	1.24947	1.24763	1.24615	1.23133	1.22345	1.23192	1.22481	1.23576
11.45	1.25041	1.23038	1.24168	1.24795	1.24567	1.2501	1.2315	1.22206	1.22893	1.22305	1.23449
11.5	1.24761	1.22722	1.24048	1.25011	1.24465	1.24938	1.23122	1.22277	1.22559	1.22224	1.23257
11.55	1.24331	1.22408	1.23734	1.24928	1.24495	1.23985	1.23055	1.22423	1.22732	1.22056	1.23094
11.6	1.24217	1.22188	1.2337	1.24414	1.24379	1.23999	1.22903	1.22022	1.22498	1.21911	1.22999
11.65	1.24072	1.21982	1.23347	1.24549	1.23939	1.24055	1.22703	1.22007	1.22477	1.21949	1.22632
11.7	1.2385	1.21994	1.23444	1.24463	1.23824	1.2434	1.22414	1.21983	1.22212	1.21925	1.22264
11.75	1.23563	1.22217	1.23602	1.24245	1.24179	1.2362	1.22103	1.21715	1.21812	1.21546	1.22475
11.8	1.23399	1.22233	1.23022	1.24149	1.2358	1.22775	1.22231	1.21531	1.21933	1.2109	1.22257
11.85	1.23348	1.21608	1.22744	1.23774	1.22877	1.23152	1.22028	1.21512	1.21984	1.21385	1.22088
11.9	1.22944	1.21435	1.22784	1.2326	1.22885	1.23355	1.21682	1.21757	1.2167	1.21201	1.21888
11.95	1.23067	1.21452	1.22608	1.23265	1.23262	1.22968	1.21241	1.21287	1.21432	1.20907	1.2201
12	1.23069	1.20597	1.2229	1.23006	1.2289	1.22652	1.21234	1.21109	1.21378	1.21132	1.2166
12.05	1.22489	1.202	1.22011	1.2264	1.22646	1.22636	1.2152	1.20823	1.2106	1.20761	1.21034
12.1	1.22347	1.20197	1.22052	1.2239	1.22474	1.22541	1.21534	1.20606	1.20809	1.20588	1.2065
12.15	1.2232	1.20239	1.21832	1.223	1.21847	1.22099	1.21181	1.20765	1.20579	1.20488	1.20682
12.2	1.21995	1.19972	1.21679	1.21873	1.22036	1.22012	1.20837	1.20735	1.20473	1.20554	1.20672
12.25	1.21938	1.1925	1.21784	1.21649	1.22121	1.22038	1.20672	1.20695	1.19952	1.20334	1.20046
12.3	1.21664	1.19562	1.21404	1.22034	1.21502	1.21762	1.20277	1.20301	1.19979	1.20059	1.19943
12.35	1.21022	1.19628	1.21384	1.21787	1.21704	1.20959	1.19967	1.19952	1.19984	1.20109	1.20174
12.4	1.21016	1.19062	1.21213	1.21419	1.21376	1.20804	1.20082	1.19743	1.19554	1.19969	1.19752
12.45	1.20613	1.18981	1.21081	1.21291	1.20928	1.20682	1.19959	1.19935	1.19203	1.19668	1.19536
12.5	1.20354	1.19424	1.20605	1.2088	1.20896	1.21213	1.19419	1.199	1.18883	1.19087	1.19416
12.55	1.20052	1.1848	1.20534	1.2039	1.20947	1.21062	1.19228	1.19583	1.19041	1.19236	1.19097
12.6	1.19892	1.1822	1.2039	1.20127	1.20511	1.20578	1.18972	1.19017	1.18548	1.18897	1.18894
12.65	1.19894	1.18314	1.20152	1.20254	1.20117	1.20098	1.18954	1.18955	1.18678	1.18414	1.18982
12.7	1.19611	1.18	1.19782	1.20107	1.2017	1.20003	1.1899	1.19136	1.18366	1.18399	1.18868
12.75	1.19303	1.17653	1.19484	1.19898	1.2015	1.20062	1.18476	1.18617	1.18552	1.18559	1.18711
12.8	1.1893	1.1733	1.19447	1.19606	1.2011	1.19661	1.18282	1.18598	1.1828	1.18181	1.18272
12.85	1.18927	1.17177	1.19519	1.19244	1.19709	1.18982	1.17838	1.18734	1.1773	1.18167	1.18213
12.9	1.19132	1.17268	1.19333	1.18723	1.19228	1.19445	1.181	1.18359	1.17422	1.18125	1.18234
12.95	1.18901	1.17099	1.18827	1.18298	1.18945	1.19527	1.17497	1.1846	1.17418	1.17915	1.18159
13	1.18088	1.16462	1.18703	1.18442	1.18972	1.19054	1.17134	1.18279	1.17175	1.17534	1.17498
13.05	1.18241	1.16402	1.1886	1.18226	1.18706	1.18737	1.16983	1.1801	1.16541	1.17435	1.17114
13.1	1.18079	1.16369	1.18762	1.18025	1.1826	1.18517	1.16966	1.18042	1.16509	1.1719	1.16906
13.15	1.17698	1.16144	1.18389	1.17777	1.17941	1.18736	1.16811	1.17706	1.16515	1.16969	1.16637
13.2	1.17357	1.16388	1.1829	1.17531	1.17909	1.18326	1.1633	1.17185	1.1648	1.16641	1.1649
13.25	1.17351	1.15841	1.18029	1.1766	1.17779	1.17869	1.16257	1.17184	1.16144	1.16286	1.16418
13.3	1.1722	1.15428	1.17663	1.17308	1.17808	1.17554	1.16194	1.16801	1.15816	1.16281	1.16378
13.35	1.16651	1.15497	1.17499	1.16804	1.1744	1.1751	1.1577	1.16736	1.1565	1.16055	1.15731
13.4	1.16549	1.15032	1.17364	1.16625	1.17023	1.17352	1.1543	1.16659	1.15477	1.15962	1.15491
13.45	1.16296	1.14584	1.17029	1.16428	1.16925	1.17335	1.15258	1.16568	1.15183	1.16007	1.15452
13.5	1.1612	1.14764	1.16707	1.16431	1.16351	1.16891	1.1512	1.16231	1.15249	1.1572	1.15005
13.55	1.15772	1.14096	1.16671	1.15942	1.16001	1.1625	1.15066	1.15958	1.14862	1.15168	1.14625
13.6	1.15434	1.1379	1.16423	1.15589	1.15999	1.1626	1.14909	1.15647	1.14498	1.14816	1.14727
13.65	1.15543	1.14007	1.16052	1.15303	1.15952	1.15524	1.14418	1.15439	1.14411	1.14735	1.14824
13.7	1.15577	1.13105	1.15655	1.14935	1.15362	1.1563	1.14055	1.15333	1.14191	1.1445	1.14432
13.75	1.14934	1.13126	1.15482	1.14863	1.15241	1.1567	1.13731	1.14776	1.14099	1.1395	1.1407
13.8	1.14995	1.12833	1.15481	1.14588	1.15075	1.15503	1.13871	1.14676	1.13995	1.14037	1.14177
13.85	1.14853	1.12533	1.1531	1.14226	1.15336	1.15167	1.13757	1.14518	1.13692	1.13875	1.13823
13.9	1.14751	1.12184	1.15317	1.14389	1.14951	1.14587	1.13578	1.14499	1.13373	1.13486	1.13737
13.95	1.14576	1.11892	1.15241	1.14018	1.14662	1.14595	1.13297	1.13961	1.13332	1.13287	1.13542
14	1.14324	1.11517	1.14669	1.13657	1.14465	1.15223	1.13033	1.13826	1.13276	1.13225	1.13343
14.05	1.14283	1.11929	1.14393	1.13739	1.14094	1.1482	1.12749	1.13589	1.13056	1.1308	1.13192
14.1	1.13986	1.12445	1.1399	1.13648	1.13615	1.14033	1.12915	1.13653	1.12911	1.12944	1.13055
14.15	1.13889	1.11823	1.13817	1.13568	1.13693	1.14393	1.12575	1.13448	1.12787	1.1278	1.12757
14.2	1.13435	1.11389	1.13844	1.13274	1.13873	1.13974	1.12435	1.13125	1.12515	1.12432	1.12645
14.25	1.13262	1.10891	1.13647	1.1262	1.13308	1.13407	1.11885	1.12922	1.12329	1.12146	1.12741
14.3	1.12731	1.11089	1.13036	1.1255	1.13124	1.13366	1.11834	1.12815	1.11905	1.11924	1.12379
14.35	1.1268	1.1076	1.12862	1.1265	1.13191	1.13222	1.11607	1.12606	1.11917	1.11664	1.12058
14.4	1.13003	1.10342	1.12602	1.12741	1.13049	1.12997	1.11209	1.12359	1.12078	1.11647	1.11851
14.45	1.1251	1.10387	1.12464	1.1244	1.12779	1.12975	1.11212	1.11946	1.11992	1.11705	1.11605
14.5	1.12109	1.09849	1.12173	1.12232	1.1242	1.12754	1.11065	1.11449	1.11701	1.10996	1.11465
14.55	1.11975	1.09905	1.11966	1.12084	1.12322	1.1231	1.10756	1.11331	1.11335	1.10802	1.11247
14.6	1.11505	1.10021	1.11984	1.11522	1.12069	1.12618	1.10461	1.11241	1.11071	1.10975	1.11029
14.65	1.11464	1.09448	1.1183	1.11123	1.11912	1.12283	1.10186	1.11158	1.10561	1.10243	1.10735
14.7	1.11372	1.09471	1.11416	1.10976	1.11799	1.12381	1.0968	1.11005	1.10296	1.10266	1.10668
14.75	1.10962	1.08767	1.11213	1.1094	1.11803	1.11815	1.09385	1.1093	1.10234	1.09961	1.10714
14.8	1.1094	1.08403	1.1118	1.1052	1.11216	1.11699	1.09323	1.10343	1.09989	1.09781	1.09982
14.85	1.10432	1.08474	1.10976	1.10409	1.10763	1.12241	1.08864	1.09954	1.09933	1.09901	1.09901
14.9	1.10365	1.08165	1.10376	1.10226	1.10551	1.11555	1.08655	1.10034	1.09559	1.09651	1.09771
14.95	1.10071	1.08153	1.10036	1.09978	1.10673	1.10465	1.08704	1.09731	1.09124	1.09345	1.09475
15	1.09861	1.07635	1.09934	1.09625	1.10542	1.10283	1.08509	1.09283	1.09101	1.09081	1.0924
15.05	1.09527	1.07232	1.0979	1.09483	1.09747	1.1082	1.08117	1.09198	1.08667	1.08633	1.08888
15.1	1.09572	1.07632	1.09046	1.09504	1.09647	1.10713	1.08242	1.08725	1.08342	1.08578	1.08889
15.15	1.0918	1.07658	1.09072	1.09037	1.09586	1.10219	1.07761	1.08553	1.08077	1.08263	1.0859
15.2	1.08638	1.078	1.09002	1.09186	1.09439	1.10224	1.0693	1.08303	1.0788	1.08012	1.08314
15.25	1.08686	1.07306	1.08481	1.08671	1.08919	1.09686	1.07076	1.07905	1.0741	1.07822	1.08073
15.3	1.0845	1.06839	1.08045	1.0842	1.08107	1.0938	1.06987	1.07618	1.07046	1.07411	1.08048
15.35	1.07873	1.06504	1.07859	1.07889	1.07935	1.08995	1.0648	1.07198	1.06932	1.07245	1.07389
15.4	1.07833	1.06599	1.07638	1.0749	1.08127	1.08546	1.06225	1.07351	1.06579	1.06822	1.0707
15.45	1.07567	1.06558	1.07246	1.07586	1.07696	1.07928	1.05728	1.06581	1.06229	1.06727	1.07129
15.5	1.07393	1.05887	1.07228	1.06788	1.07111	1.07992	1.05333	1.06337	1.06266	1.06527	1.07195
15.55	1.07008	1.05865	1.06714	1.06677	1.07184	1.07532	1.05006	1.0634	1.0623	1.06071	1.06592
15.6	1.06371	1.05315	1.06224	1.06286	1.06545	1.07305	1.04764	1.05821	1.05602	1.05613	1.06229
15.65	1.06075	1.04785	1.05935	1.05907	1.06029	1.06705	1.04565	1.05486	1.04987	1.0532	1.05398
15.7	1.05814	1.04389	1.05498	1.05599	1.05796	1.05917	1.0382	1.05194	1.04569	1.04658	1.05192
15.75	1.05819	1.03968	1.04982	1.05064	1.05613	1.06109	1.03501	1.04729	1.04349	1.04127	1.05129
15.8	1.05501	1.03491	1.0418	1.04422	1.04811	1.0593	1.03006	1.04132	1.04281	1.03721	1.04607
15.85	1.05222	1.03678	1.03763	1.03853	1.0447	1.05216	1.0259	1.03579	1.03844	1.03587	1.03918
15.9	1.04703	1.03545	1.03294	1.0379	1.03955	1.04037	1.02383	1.02935	1.03205	1.03183	1.0353
15.95	1.04011	1.02382	1.02732	1.03181	1.03152	1.03474	1.02157	1.02801	1.02945	1.02539	1.02981
16	1.03831	1.01448	1.02177	1.02811	1.01752	1.02515	1.01371	1.02456	1.02359	1.02054	1.03093
16.05	1.03346	1.01079	1.01616	1.02332	1.01438	1.02683	1.00631	1.01684	1.01963	1.01584	1.02892
16.1	1.03024	1.00659	1.00554	1.01485	1.01308	1.03006	1.00457	1.01161	1.01212	1.01087	1.02219
16.15	1.02552	1.00207	0.9986	1.00768	1.00452	1.01395	0.99847	1.00768	1.00833	1.00363	1.01217
16.2	1.01677	0.99247	0.98879	1.00002	0.99221	1.00428	0.99166	1.00193	1.00227	1.00125	1.0043
16.25	1.01054	0.98434	0.97789	0.99244	0.98843	1.00092	0.98853	0.99475	0.99503	0.99458	1.00346
16.3	1.00116	0.97264	0.97675	0.98397	0.98078	0.9986	0.98099	0.99122	0.99018	0.98627	0.99853
16.35	0.99596	0.96856	0.97094	0.97487	0.97422	0.99059	0.9755	0.98512	0.9821	0.98135	0.99412
16.4	0.97901	0.9702	0.96191	0.97199	0.97141	0.97604	0.97375	0.98167	0.97793	0.9793	0.98698
16.45	0.96867	0.97362	0.96248	0.96618	0.96381	0.98094	0.96892	0.97933	0.97687	0.97456	0.97759
16.5	0.95895	0.97135	0.96516	0.96078	0.95738	0.97451	0.96195	0.97575	0.96947	0.97165	0.96896
16.55	0.95668	0.97216	0.96531	0.96004	0.9519	0.96482	0.96299	0.97624	0.9632	0.97066	0.96447
16.6	0.95612	0.97029	0.9626	0.95758	0.95403	0.96241	0.9656	0.97694	0.96523	0.96678	0.96442
16.65	0.9534	0.97167	0.96277	0.9504	0.95502	0.9629	0.95973	0.97478	0.96854	0.96729	0.95966
16.7	0.95302	0.97407	0.96255	0.94991	0.95014	0.95884	0.95873	0.96847	0.96623	0.96816	0.96282
16.75	0.95392	0.97138	0.96167	0.95245	0.95111	0.95946	0.95811	0.97084	0.96252	0.97202	0.96335
16.8	0.95212	0.97424	0.96209	0.95364	0.9531	0.9665	0.95576	0.97421	0.96107	0.96877	0.961
16.85	0.94978	0.96898	0.95857	0.94456	0.94889	0.97257	0.95446	0.9715	0.95862	0.96869	0.95664
16.9	0.95097	0.96834	0.96076	0.94574	0.94684	0.95657	0.9545	0.97141	0.96407	0.96664	0.95511
16.95	0.95345	0.97107	0.9643	0.94644	0.95018	0.96763	0.95788	0.97229	0.96193	0.96433	0.95739
17	0.9483	0.96888	0.96307	0.94832	0.95292	0.96692	0.95779	0.9704	0.96029	0.96948	0.95535
17.05	0.95352	0.97021	0.9615	0.94925	0.95187	0.97048	0.95992	0.96796	0.96244	0.9674	0.95093
17.1	0.95631	0.96991	0.96242	0.95356	0.95505	0.96653	0.95983	0.96636	0.96522	0.9618	0.95336
17.15	0.95948	0.96919	0.96222	0.94839	0.95671	0.96704	0.96371	0.97084	0.96314	0.95991	0.95368
17.2	0.95935	0.97411	0.96193	0.9614	0.95461	0.96144	0.96607	0.96679	0.96792	0.95575	0.95578
17.25	0.9554	0.96876	0.95891	0.95827	0.95579	0.95591	0.96554	0.96287	0.96601	0.95838	0.95142
17.3	0.95385	0.97601	0.96076	0.96102	0.95786	0.95964	0.96236	0.9665	0.96312	0.96204	0.9478
17.35	0.95464	0.97465	0.95871	0.96341	0.95645	0.95625	0.96833	0.9649	0.96338	0.9617	0.95121
17.4	0.95364	0.97622	0.95554	0.9621	0.96121	0.96128	0.96861	0.96112	0.95799	0.96181	0.95139
17.45	0.94861	0.97612	0.95075	0.96034	0.96245	0.96391	0.97125	0.96115	0.9577	0.96122	0.95179
17.5	0.9474	0.96608	0.94801	0.96382	0.96238	0.96244	0.96921	0.96214	0.95862	0.95529	0.95284
17.55	0.94598	0.96399	0.949	0.9675	0.96244	0.95771	0.96627	0.96013	0.95581	0.95239	0.95778
17.6	0.94635	0.97115	0.94776	0.96565	0.96427	0.95163	0.96764	0.95767	0.95222	0.95683	0.96254
17.65	0.95312	0.96297	0.95282	0.96699	0.96527	0.94902	0.96941	0.95146	0.9549	0.95864	0.95634
17.7	0.95539	0.96475	0.95532	0.96796	0.96595	0.94795	0.96648	0.94806	0.95392	0.95906	0.95293
17.75	0.95256	0.9647	0.96095	0.96991	0.96657	0.94482	0.9648	0.94603	0.95551	0.95769	0.95105
17.8	0.95055	0.965	0.96232	0.972	0.96629	0.94936	0.96021	0.94998	0.9588	0.95748	0.94869
17.85	0.95217	0.96944	0.96362	0.97551	0.97074	0.95245	0.95508	0.95528	0.96017	0.95779	0.95719
17.9	0.95518	0.96329	0.96341	0.95966	0.96678	0.95542	0.95295	0.95458	0.95676	0.95677	0.96267
17.95	0.95618	0.97032	0.96059	0.9601	0.96598	0.95746	0.95106	0.95308	0.96126	0.95396	0.96566
18	0.95487	0.96635	0.96043	0.96497	0.96793	0.96806	0.94955	0.95219	0.96113	0.95673	0.9644
18.05	0.9593	0.96633	0.96352	0.96454	0.96503	0.96716	0.95773	0.95161	0.96001	0.95502	0.95103
18.1	0.96202	0.96446	0.96445	0.96342	0.9648	0.96444	0.95135	0.95158	0.9624	0.95425	0.94871
18.15	0.95713	0.96778	0.96602	0.96386	0.96689	0.95608	0.95397	0.95231	0.95677	0.95684	0.9517
18.2	0.96149	0.96152	0.96871	0.96439	0.96216	0.96182	0.95244	0.94764	0.958	0.95692	0.95176
18.25	0.95787	0.9604	0.96989	0.96085	0.9615	0.96208	0.94775	0.94713	0.9583	0.95441	0.95348
18.3	0.95281	0.96407	0.96656	0.95913	0.96546	0.96539	0.9509	0.94532	0.95873	0.95249	0.95276
18.35	0.9542	0.9656	0.96895	0.9635	0.96599	0.97442	0.95226	0.94345	0.95878	0.95545	0.95201
18.4	0.95315	0.96292	0.96274	0.95971	0.96403	0.97094	0.95427	0.93923	0.95435	0.95336	0.95497
18.45	0.9575	0.95416	0.95336	0.96109	0.96236	0.96728	0.95012	0.93458	0.95575	0.94539	0.95233
18.5	0.956	0.93864	0.94786	0.954	0.96246	0.95673	0.94486	0.92976	0.95501	0.93692	0.94734
18.55	0.94856	0.93014	0.93798	0.9442	0.95505	0.93914	0.94365	0.91711	0.94982	0.92814	0.9437
18.6	0.9453	0.92844	0.93005	0.94116	0.94907	0.9352	0.92961	0.90966	0.9441	0.92395	0.93708
18.65	0.93184	0.91871	0.92462	0.93464	0.93811	0.93179	0.9179	0.89599	0.93224	0.91452	0.9274
18.7	0.92303	0.90716	0.91322	0.92574	0.92825	0.92134	0.91384	0.89134	0.92231	0.90495	0.92117
18.75	0.91073	0.89508	0.90646	0.9124	0.92042	0.90688	0.9075	0.88432	0.91729	0.89753	0.91559
18.8	0.90466	0.89128	0.90074	0.90353	0.91285	0.90281	0.89598	0.8745	0.90749	0.88746	0.90514
18.85	0.89872	0.88738	0.89025	0.89746	0.90609	0.89628	0.88837	0.86784	0.90006	0.88029	0.89439
18.9	0.88994	0.87572	0.888	0.89264	0.89707	0.88439	0.88355	0.85959	0.88779	0.86915	0.88569
18.95	0.88338	0.86915	0.88135	0.88213	0.88866	0.87545	0.87614	0.86049	0.8819	0.87083	0.88465
19	0.87729	0.85847	0.87469	0.87594	0.87973	0.87075	0.85893	0.85028	0.8766	0.85939	0.8746
19.05	0.86782	0.85076	0.86179	0.86879	0.87894	0.85862	0.85397	0.84408	0.86308	0.84473	0.86624
19.1	0.86256	0.84784	0.85834	0.8631	0.87134	0.85541	0.85282	0.83142	0.85607	0.84174	0.85532
19.15	0.85084	0.84039	0.84463	0.85524	0.86288	0.84939	0.84124	0.82477	0.8553	0.83583	0.84038
19.2	0.83966	0.82693	0.84173	0.84064	0.84953	0.84021	0.82956	0.81858	0.84874	0.82496	0.84009
19.25	0.83245	0.81859	0.8311	0.83374	0.84335	0.82171	0.82019	0.81279	0.83524	0.81313	0.83514
19.3	0.83249	0.81154	0.81923	0.82577	0.83204	0.81451	0.81369	0.80181	0.82535	0.80855	0.82314
19.35	0.81946	0.80526	0.81409	0.81658	0.82849	0.80432	0.809	0.79597	0.81999	0.80302	0.81684
19.4	0.80822	0.79528	0.81083	0.80964	0.8276	0.79456	0.80135	0.78941	0.80966	0.79895	0.81301
19.45	0.8073	0.78793	0.80056	0.80547	0.81678	0.80001	0.79598	0.78264	0.8005	0.78522	0.80379
19.5	0.80302	0.78527	0.79714	0.79589	0.80224	0.78402	0.78523	0.77397	0.79578	0.77744	0.79156
19.55	0.78763	0.7728	0.78809	0.79057	0.79554	0.78147	0.77599	0.77082	0.79271	0.7691	0.78419
19.6	0.78169	0.76098	0.78065	0.77917	0.78919	0.7767	0.77231	0.76292	0.78385	0.76157	0.77898
19.65	0.77587	0.75665	0.77269	0.77185	0.78055	0.75877	0.76404	0.75372	0.77275	0.7588	0.77035
19.7	0.7669	0.7457	0.75838	0.76677	0.77003	0.7549	0.75356	0.74534	0.75887	0.74533	0.7689
19.75	0.76476	0.73949	0.75336	0.75991	0.76292	0.74276	0.74385	0.73974	0.75474	0.73967	0.74941
19.8	0.75825	0.72904	0.74396	0.74945	0.75471	0.72434	0.73792	0.72442	0.74691	0.73719	0.74437
19.85	0.74879	0.72133	0.73646	0.73865	0.74576	0.71798	0.73479	0.7273	0.74278	0.72454	0.7395
19.9	0.7424	0.71793	0.72375	0.73394	0.74358	0.71723	0.72384	0.72538	0.73206	0.71438	0.73231
19.95	0.73314	0.71214	0.7216	0.73075	0.7327	0.70958	0.71384	0.70964	0.72572	0.71101	0.7272
20	0.72686	0.70363	0.71918	0.72721	0.72552	0.70015	0.71132	0.70428	0.71778	0.70145	0.72255

## Sheet: Fig 1d
Type 2
time (s)	Pressure (GPa)
0.05	0.70688	0.71312	0.71398	0.70837	0.70806	0.70052	0.69944	0.70584	0.69562	0.69124	0.70395	0.71713
0.1	0.69864	0.70967	0.71131	0.70798	0.71206	0.7019	0.70055	0.70468	0.69969	0.68733	0.70224	0.71152
0.15	0.70284	0.71035	0.71201	0.71007	0.71268	0.70206	0.70091	0.7048	0.69699	0.6859	0.70394	0.7081
0.2	0.70637	0.71358	0.71764	0.71137	0.71068	0.70318	0.70438	0.70671	0.70034	0.69083	0.70458	0.71309
0.25	0.70816	0.71204	0.71883	0.71701	0.71041	0.70469	0.7015	0.7103	0.7028	0.6906	0.70609	0.71403
0.3	0.70639	0.71097	0.71743	0.72071	0.71444	0.70791	0.70084	0.71024	0.6991	0.69207	0.70796	0.71894
0.35	0.70696	0.71408	0.71694	0.71888	0.71751	0.70546	0.70729	0.70989	0.69477	0.69925	0.71442	0.71622
0.4	0.71406	0.71328	0.71705	0.71721	0.71823	0.70704	0.70847	0.7084	0.70574	0.70013	0.7167	0.7164
0.45	0.71557	0.72131	0.7212	0.72019	0.72241	0.71503	0.71244	0.71807	0.70747	0.70023	0.71992	0.72099
0.5	0.71801	0.72184	0.72392	0.71893	0.72258	0.71587	0.71299	0.72157	0.70576	0.70218	0.7179	0.72484
0.55	0.72651	0.72294	0.72613	0.72144	0.72249	0.71583	0.7124	0.71628	0.71306	0.70289	0.71664	0.72082
0.6	0.72488	0.72218	0.72848	0.72479	0.7174	0.71715	0.71357	0.71715	0.70982	0.70786	0.72305	0.72521
0.65	0.72532	0.72347	0.73087	0.73167	0.72402	0.71792	0.72062	0.72249	0.7088	0.70778	0.72149	0.72612
0.7	0.72386	0.72329	0.72943	0.73061	0.73452	0.71856	0.72182	0.7209	0.71314	0.70851	0.72047	0.729
0.75	0.72517	0.71965	0.72744	0.72709	0.73234	0.72358	0.72361	0.72645	0.71516	0.70929	0.72856	0.72914
0.8	0.73009	0.72545	0.73131	0.73169	0.72998	0.72656	0.72504	0.72861	0.71356	0.7113	0.72982	0.72688
0.85	0.7291	0.72565	0.7399	0.7373	0.7296	0.73238	0.72821	0.7287	0.71636	0.71126	0.73433	0.72933
0.9	0.73089	0.73014	0.73988	0.73567	0.7369	0.73242	0.72487	0.72685	0.71787	0.71263	0.72786	0.73097
0.95	0.73802	0.73163	0.7364	0.74437	0.73982	0.72995	0.73253	0.72718	0.72326	0.71844	0.72899	0.73244
1	0.73789	0.73647	0.73722	0.7441	0.73388	0.73074	0.73389	0.73122	0.72208	0.72149	0.73969	0.73591
1.05	0.73845	0.74085	0.73956	0.74633	0.73576	0.73642	0.73334	0.73837	0.72384	0.72009	0.74172	0.73953
1.1	0.73889	0.73738	0.74166	0.74845	0.74007	0.73863	0.73717	0.73967	0.72437	0.72504	0.74208	0.74458
1.15	0.74298	0.74056	0.74304	0.74677	0.73822	0.74102	0.73787	0.73656	0.73265	0.72531	0.74404	0.74699
1.2	0.74413	0.74362	0.74245	0.75029	0.74371	0.74772	0.73626	0.74005	0.73485	0.72638	0.74508	0.74645
1.25	0.73988	0.74627	0.74099	0.75107	0.74843	0.74785	0.7428	0.73924	0.737	0.73123	0.74736	0.74986
1.3	0.74518	0.74773	0.74903	0.75118	0.74515	0.74595	0.74497	0.73692	0.73655	0.73392	0.74757	0.75099
1.35	0.74794	0.75046	0.75244	0.75353	0.74415	0.7449	0.74526	0.74042	0.73359	0.73839	0.749	0.75461
1.4	0.7525	0.75554	0.753	0.74989	0.74691	0.74819	0.74674	0.74653	0.73685	0.74118	0.74976	0.75362
1.45	0.7527	0.75811	0.75541	0.75452	0.75215	0.75482	0.74898	0.75195	0.74716	0.74463	0.75645	0.75963
1.5	0.75827	0.7611	0.75553	0.75904	0.75522	0.75406	0.75066	0.76304	0.7484	0.74546	0.75838	0.75954
1.55	0.76165	0.76565	0.76542	0.76057	0.75385	0.75628	0.75361	0.763	0.7493	0.74676	0.76036	0.76013
1.6	0.75888	0.76688	0.76479	0.76386	0.75474	0.75743	0.76109	0.7551	0.75045	0.75079	0.75978	0.7658
1.65	0.76134	0.77119	0.76542	0.76667	0.7574	0.76012	0.7633	0.76297	0.75309	0.75462	0.75773	0.76454
1.7	0.76384	0.76493	0.76754	0.77062	0.76121	0.76337	0.76516	0.76711	0.75362	0.75678	0.76507	0.76634
1.75	0.77219	0.76283	0.77286	0.7697	0.76802	0.76787	0.7661	0.76976	0.75653	0.75759	0.77062	0.76985
1.8	0.77245	0.77018	0.7763	0.76754	0.77005	0.77246	0.77051	0.76902	0.75803	0.75859	0.7709	0.77959
1.85	0.76995	0.77283	0.78026	0.77652	0.76697	0.77401	0.77442	0.77729	0.76005	0.76587	0.77299	0.78384
1.9	0.77048	0.77372	0.78461	0.78193	0.77312	0.77226	0.77921	0.77817	0.761	0.76569	0.77522	0.78097
1.95	0.77521	0.7773	0.78914	0.78481	0.776	0.77757	0.77933	0.77458	0.76843	0.76734	0.77886	0.78053
2	0.7803	0.78661	0.78833	0.7891	0.78049	0.7794	0.77851	0.77961	0.77468	0.76884	0.78566	0.7885
2.05	0.78574	0.78683	0.78824	0.79046	0.78377	0.78027	0.78098	0.78195	0.77945	0.77365	0.78835	0.79267
2.1	0.78722	0.79423	0.78828	0.79101	0.7866	0.78601	0.78975	0.78876	0.77924	0.77516	0.78915	0.79261
2.15	0.79012	0.78857	0.79379	0.79581	0.78946	0.78552	0.79354	0.79676	0.78362	0.78283	0.79036	0.7971
2.2	0.79195	0.79064	0.80052	0.80165	0.7913	0.79132	0.7995	0.80076	0.78606	0.78939	0.79323	0.79992
2.25	0.79712	0.7981	0.80198	0.80621	0.79191	0.79822	0.80359	0.80093	0.79142	0.78843	0.8002	0.80612
2.3	0.80192	0.80131	0.80362	0.81066	0.79916	0.80563	0.80784	0.80532	0.79564	0.79687	0.80162	0.8101
2.35	0.8048	0.80596	0.80194	0.81438	0.80453	0.80697	0.80953	0.812	0.79562	0.79768	0.80836	0.81311
2.4	0.8111	0.81293	0.81047	0.81518	0.8077	0.80975	0.81153	0.80971	0.80247	0.79878	0.81006	0.81689
2.45	0.80937	0.82038	0.81796	0.81988	0.80832	0.81292	0.81206	0.81281	0.80641	0.80666	0.8147	0.81974
2.5	0.81146	0.82175	0.82087	0.82355	0.80996	0.81992	0.81636	0.81733	0.80984	0.80751	0.81694	0.82195
2.55	0.82021	0.8206	0.82651	0.83012	0.81335	0.82275	0.82183	0.82283	0.81249	0.81163	0.82086	0.82847
2.6	0.82514	0.82849	0.83071	0.83693	0.81727	0.82551	0.82559	0.83068	0.81976	0.81575	0.8283	0.83188
2.65	0.82983	0.83466	0.83902	0.83875	0.82936	0.83207	0.82988	0.83498	0.8238	0.82321	0.83114	0.83512
2.7	0.83683	0.84649	0.84582	0.84662	0.83408	0.83483	0.83344	0.83539	0.83197	0.83412	0.83294	0.83985
2.75	0.84433	0.85089	0.84997	0.85403	0.84063	0.8382	0.84035	0.839	0.83944	0.83374	0.83891	0.84452
2.8	0.84475	0.85293	0.85532	0.85646	0.84527	0.84918	0.84451	0.84765	0.84233	0.83771	0.84545	0.84975
2.85	0.84781	0.85751	0.85895	0.85934	0.84768	0.8563	0.85182	0.85227	0.84702	0.84484	0.84938	0.8527
2.9	0.85057	0.86511	0.86651	0.86727	0.84923	0.85664	0.86128	0.85938	0.8506	0.84547	0.85446	0.86112
2.95	0.85788	0.86719	0.87304	0.87197	0.85311	0.86205	0.86149	0.8647	0.85288	0.85287	0.86186	0.8703
3	0.87048	0.87361	0.87689	0.8775	0.85906	0.86843	0.86644	0.87222	0.86308	0.85927	0.86919	0.87212
3.05	0.87178	0.87938	0.88425	0.88216	0.86836	0.87643	0.87588	0.88084	0.87085	0.8663	0.87572	0.87331
3.1	0.87602	0.8884	0.88763	0.88641	0.87273	0.87946	0.87953	0.88143	0.8821	0.86709	0.87763	0.88129
3.15	0.88013	0.89602	0.8911	0.89185	0.87667	0.88246	0.88286	0.89002	0.88383	0.87273	0.8852	0.88762
3.2	0.88706	0.89567	0.90175	0.89992	0.8829	0.88887	0.88743	0.8949	0.88747	0.88166	0.89266	0.89553
3.25	0.8938	0.89966	0.90636	0.9029	0.89052	0.89267	0.89506	0.89801	0.89293	0.88792	0.89329	0.90054
3.3	0.89669	0.90689	0.91243	0.90985	0.89707	0.90274	0.90725	0.90286	0.89594	0.89156	0.90003	0.90544
3.35	0.90429	0.91579	0.91811	0.92051	0.89873	0.90616	0.90992	0.90829	0.90057	0.89829	0.90346	0.90952
3.4	0.9138	0.92084	0.9221	0.9253	0.90346	0.90937	0.91749	0.9184	0.90717	0.90119	0.91072	0.9159
3.45	0.91723	0.92395	0.93078	0.92617	0.91622	0.91415	0.92275	0.92235	0.91505	0.90884	0.9137	0.92263
3.5	0.91863	0.93223	0.93511	0.93083	0.9253	0.92174	0.93172	0.92736	0.92313	0.91476	0.92368	0.93303
3.55	0.93246	0.94258	0.94086	0.93874	0.92751	0.92616	0.93571	0.93721	0.92988	0.92068	0.9312	0.93808
3.6	0.93582	0.94791	0.94405	0.95161	0.92951	0.93134	0.94126	0.94616	0.93618	0.92915	0.93587	0.94235
3.65	0.94266	0.95564	0.95465	0.9562	0.93702	0.94256	0.94802	0.94757	0.94281	0.93417	0.94329	0.94653
3.7	0.94855	0.9604	0.96549	0.95926	0.9427	0.94593	0.95443	0.95256	0.94985	0.93989	0.94705	0.95543
3.75	0.95046	0.96496	0.96558	0.96417	0.94564	0.95409	0.95965	0.95997	0.95402	0.9434	0.95419	0.96077
3.8	0.95804	0.97073	0.97564	0.97161	0.95274	0.96306	0.96557	0.96412	0.95933	0.95266	0.9576	0.96774
3.85	0.96351	0.97936	0.98408	0.97874	0.96593	0.96878	0.9751	0.96964	0.96793	0.95815	0.96682	0.97436
3.9	0.97058	0.98371	0.98482	0.98675	0.97269	0.97348	0.98122	0.97575	0.97627	0.96179	0.97666	0.97917
3.95	0.97728	0.99067	0.98999	0.99144	0.9807	0.97844	0.98543	0.98115	0.97867	0.96835	0.98372	0.98541
4	0.98596	0.99564	0.99871	0.99811	0.98589	0.98509	0.99028	0.98943	0.98464	0.97656	0.9882	0.99026
4.05	0.99467	0.99972	1.00511	1.00567	0.99259	0.99088	0.99934	0.99804	0.99395	0.98681	0.99265	0.99794
4.1	0.99804	1.00868	1.0134	1.01428	0.99774	0.99808	1.00715	0.99996	0.99851	0.9919	0.99826	1.00702
4.15	1.00495	1.01472	1.01918	1.0216	1.00349	1.00429	1.01085	1.01109	1.00687	0.99854	1.00798	1.01204
4.2	1.01484	1.02378	1.02525	1.0287	1.00952	1.01024	1.01736	1.01876	1.01508	1.00416	1.01488	1.01695
4.25	1.0193	1.03191	1.03543	1.03311	1.01713	1.01778	1.02571	1.02241	1.01864	1.01149	1.02509	1.02687
4.3	1.02831	1.03438	1.04511	1.03915	1.02099	1.02723	1.03151	1.03238	1.02713	1.01633	1.02561	1.0297
4.35	1.03521	1.04144	1.04502	1.04321	1.02733	1.03293	1.03622	1.03939	1.03614	1.02532	1.03583	1.03382
4.4	1.03851	1.04949	1.05331	1.05075	1.04006	1.03953	1.0472	1.04308	1.04262	1.03087	1.0416	1.04376
4.45	1.04562	1.05275	1.06003	1.05656	1.04386	1.04684	1.0499	1.0514	1.04915	1.03786	1.05096	1.05169
4.5	1.05187	1.06187	1.06545	1.0596	1.05008	1.05074	1.05912	1.05617	1.0568	1.04332	1.05571	1.05806
4.55	1.05976	1.07387	1.07495	1.07088	1.05955	1.05829	1.06474	1.06188	1.06183	1.05009	1.06157	1.06724
4.6	1.06739	1.07961	1.08204	1.07981	1.06443	1.06334	1.07041	1.069	1.06767	1.06116	1.06846	1.07391
4.65	1.07185	1.08513	1.08802	1.08391	1.07179	1.07073	1.08225	1.0797	1.07806	1.06572	1.0747	1.07841
4.7	1.0824	1.08965	1.09437	1.09535	1.08048	1.07797	1.08696	1.08832	1.08501	1.07285	1.0858	1.08746
4.75	1.08851	1.09682	1.10604	1.10125	1.08832	1.08833	1.09128	1.09498	1.09053	1.08118	1.09024	1.09551
4.8	1.09618	1.10322	1.10948	1.10694	1.09388	1.09269	1.09904	1.10099	1.09941	1.08744	1.09718	1.09871
4.85	1.10434	1.11083	1.1105	1.11298	1.10242	1.09716	1.1101	1.10796	1.10295	1.09741	1.10234	1.10718
4.9	1.11255	1.12096	1.12308	1.12283	1.11421	1.10977	1.11694	1.11347	1.11381	1.10455	1.11226	1.11581
4.95	1.11835	1.12774	1.12965	1.13253	1.11749	1.1176	1.1285	1.12287	1.1215	1.11513	1.1191	1.12133
5	1.12653	1.13524	1.13495	1.14003	1.12722	1.12528	1.13584	1.13418	1.12797	1.12419	1.12392	1.12981
5.05	1.1343	1.14159	1.14185	1.14779	1.13421	1.13102	1.14251	1.13669	1.1366	1.12787	1.13176	1.13734
5.1	1.13913	1.15062	1.15194	1.15199	1.13831	1.13608	1.14472	1.14439	1.14826	1.13452	1.14231	1.14769
5.15	1.14698	1.15885	1.16083	1.15835	1.14332	1.14715	1.15239	1.152	1.1538	1.14048	1.14834	1.1518
5.2	1.1564	1.16659	1.16724	1.16684	1.15461	1.15707	1.15888	1.1585	1.16406	1.15057	1.1561	1.16184
5.25	1.16198	1.17552	1.1745	1.17436	1.16188	1.16102	1.16958	1.1671	1.17148	1.16185	1.16881	1.17081
5.3	1.17078	1.18331	1.18071	1.18333	1.17134	1.17253	1.1767	1.17427	1.17791	1.16518	1.17685	1.17657
5.35	1.17901	1.18604	1.19132	1.19117	1.18099	1.18206	1.18438	1.18036	1.18716	1.17518	1.18172	1.18404
5.4	1.1867	1.19285	1.199	1.20234	1.18907	1.18934	1.19287	1.19317	1.19574	1.18231	1.18667	1.19081
5.45	1.19262	1.20317	1.20438	1.20774	1.19148	1.19589	1.19977	1.1992	1.20425	1.19146	1.19292	1.19909
5.5	1.20033	1.21259	1.20966	1.21376	1.19911	1.2062	1.20971	1.21093	1.20658	1.19913	1.19882	1.20592
5.55	1.21131	1.2201	1.22011	1.22343	1.20925	1.21315	1.21616	1.21927	1.2188	1.20709	1.20847	1.21527
5.6	1.21984	1.23043	1.22906	1.23283	1.21782	1.21884	1.22633	1.22695	1.22729	1.21607	1.22044	1.22672
5.65	1.22822	1.24031	1.23712	1.24358	1.22357	1.22694	1.23494	1.23546	1.23207	1.22612	1.23045	1.23208
5.7	1.23365	1.24666	1.246	1.2493	1.23439	1.23464	1.24451	1.24196	1.24076	1.23215	1.2406	1.2434
5.75	1.24427	1.2566	1.25458	1.25587	1.24633	1.24441	1.25403	1.25014	1.25198	1.24229	1.2455	1.25146
5.8	1.25253	1.26389	1.26993	1.26626	1.25294	1.25625	1.26219	1.26052	1.25776	1.24902	1.25678	1.25584
5.85	1.26237	1.27222	1.27559	1.27818	1.2608	1.26273	1.26824	1.27009	1.27249	1.2601	1.26389	1.26584
5.9	1.26772	1.28151	1.27953	1.28635	1.26739	1.26987	1.28046	1.27408	1.27355	1.26733	1.27495	1.27351
5.95	1.27624	1.29037	1.28959	1.29504	1.27615	1.281	1.28899	1.2839	1.28484	1.27585	1.28574	1.28568
6	1.28851	1.30036	1.29917	1.29914	1.28748	1.29147	1.29813	1.29265	1.29728	1.27987	1.29054	1.2933
6.05	1.29507	1.30884	1.30947	1.30857	1.29817	1.29866	1.30871	1.30239	1.30274	1.28711	1.301	1.3047
6.1	1.30484	1.31244	1.31686	1.31978	1.30789	1.31077	1.31694	1.3126	1.31187	1.30036	1.30803	1.31143
6.15	1.31297	1.32549	1.32757	1.32923	1.31725	1.31539	1.3268	1.32126	1.32176	1.30946	1.31581	1.32087
6.2	1.32255	1.3318	1.33576	1.33916	1.32597	1.32438	1.33325	1.32883	1.32805	1.32269	1.32524	1.33107
6.25	1.33283	1.34041	1.34248	1.34722	1.33461	1.34014	1.34253	1.33613	1.33957	1.33174	1.33611	1.34341
6.3	1.34262	1.35285	1.35139	1.3584	1.34536	1.34827	1.35506	1.34341	1.34824	1.34277	1.3449	1.35129
6.35	1.34903	1.36057	1.36319	1.36594	1.35587	1.35806	1.3651	1.35505	1.35691	1.34915	1.35515	1.35808
6.4	1.358	1.36857	1.37523	1.37203	1.36171	1.36609	1.37295	1.36337	1.36376	1.35625	1.36631	1.36706
6.45	1.37105	1.38009	1.38667	1.38324	1.37321	1.37589	1.3836	1.37364	1.37544	1.36891	1.37097	1.38039
6.5	1.37495	1.39366	1.39461	1.39346	1.3828	1.38487	1.39307	1.38588	1.38533	1.37696	1.38087	1.3881
6.55	1.38684	1.39909	1.40226	1.40159	1.39276	1.39314	1.40421	1.39455	1.39782	1.38909	1.39275	1.39439
6.6	1.39884	1.40531	1.4096	1.40942	1.40138	1.4023	1.41533	1.40673	1.40859	1.39933	1.40091	1.4044
6.65	1.40356	1.41701	1.41899	1.42344	1.40835	1.41441	1.42021	1.4136	1.41629	1.41039	1.41026	1.4152
6.7	1.41437	1.42467	1.42704	1.43424	1.41592	1.42511	1.42929	1.42457	1.4281	1.42005	1.42339	1.42702
6.75	1.4262	1.43534	1.44085	1.44606	1.42637	1.43161	1.4425	1.4365	1.43768	1.42838	1.43071	1.43283
6.8	1.43576	1.44438	1.44789	1.45403	1.43678	1.44643	1.44862	1.44492	1.44457	1.43896	1.43875	1.44448
6.85	1.44786	1.45607	1.45753	1.46404	1.44579	1.45799	1.4545	1.45504	1.458	1.45174	1.44608	1.45438
6.9	1.45846	1.46209	1.4727	1.47438	1.45608	1.46706	1.46886	1.46259	1.46674	1.45987	1.45593	1.46632
6.95	1.46587	1.47554	1.48752	1.48462	1.468	1.47546	1.48003	1.47689	1.47616	1.46814	1.46855	1.47762
7	1.48247	1.48881	1.49175	1.49393	1.48091	1.48334	1.48888	1.48358	1.48782	1.47732	1.47852	1.48971
7.05	1.49011	1.49888	1.49886	1.50649	1.48876	1.49419	1.49802	1.49303	1.504	1.48914	1.48722	1.49777
7.1	1.49624	1.50619	1.51061	1.5144	1.49741	1.50602	1.50974	1.50437	1.51284	1.4993	1.49968	1.50635
7.15	1.50377	1.51373	1.52789	1.52403	1.50505	1.51508	1.52115	1.51519	1.5205	1.50807	1.50918	1.51723
7.2	1.51813	1.52881	1.53323	1.53829	1.5119	1.52573	1.52965	1.52141	1.53218	1.5217	1.52255	1.53012
7.25	1.53132	1.54402	1.54365	1.54934	1.52646	1.53632	1.54387	1.53381	1.54314	1.52989	1.53077	1.53941
7.3	1.54146	1.55235	1.55169	1.55537	1.5427	1.54825	1.55294	1.54464	1.55329	1.53765	1.53852	1.54722
7.35	1.5501	1.55977	1.56448	1.56637	1.54977	1.55803	1.55987	1.55686	1.56835	1.55258	1.5466	1.56217
7.4	1.5611	1.56995	1.57431	1.5846	1.56243	1.57088	1.57375	1.57057	1.57721	1.5562	1.55654	1.57317
7.45	1.57016	1.58523	1.58712	1.59332	1.56876	1.58025	1.58632	1.57714	1.58589	1.56774	1.57133	1.58289
7.5	1.58018	1.59184	1.59726	1.60133	1.57812	1.59062	1.59568	1.58755	1.59823	1.58377	1.5823	1.59003
7.55	1.58922	1.59971	1.60682	1.61059	1.58633	1.59754	1.60216	1.59464	1.60912	1.59673	1.59291	1.60087
7.6	1.60027	1.60985	1.62046	1.62279	1.60078	1.60742	1.61269	1.60978	1.61878	1.60823	1.60661	1.615
7.65	1.61428	1.61936	1.62984	1.63497	1.6102	1.62236	1.62636	1.6212	1.62857	1.61455	1.61211	1.6237
7.7	1.62159	1.63122	1.63817	1.64501	1.62136	1.63503	1.63836	1.62868	1.63945	1.62531	1.62468	1.63603
7.75	1.63737	1.64441	1.64977	1.65672	1.62808	1.64652	1.64743	1.64311	1.65018	1.63165	1.63674	1.64633
7.8	1.64713	1.65776	1.65978	1.66514	1.64061	1.65398	1.65917	1.65188	1.66294	1.64447	1.64239	1.6594
7.85	1.65812	1.66879	1.67272	1.67376	1.65133	1.66139	1.67271	1.66097	1.67158	1.65734	1.65255	1.67145
7.9	1.66791	1.67847	1.68622	1.68832	1.66482	1.67436	1.68328	1.67613	1.68689	1.66666	1.66837	1.67921
7.95	1.67671	1.68793	1.69806	1.69981	1.67531	1.687	1.69021	1.68398	1.69771	1.67595	1.67922	1.69108
8	1.6892	1.69925	1.70746	1.70661	1.68566	1.69898	1.69788	1.69476	1.70839	1.68653	1.6896	1.69885
8.05	1.69992	1.71208	1.71598	1.71776	1.69289	1.70806	1.70668	1.70601	1.71835	1.70215	1.70086	1.70976
8.1	1.70898	1.72262	1.72502	1.73084	1.70598	1.71844	1.72436	1.71681	1.72797	1.71149	1.71163	1.72094
8.15	1.72052	1.72992	1.73776	1.74144	1.71707	1.73116	1.73527	1.72778	1.73823	1.7238	1.72181	1.7304
8.2	1.73422	1.74189	1.74974	1.74949	1.72692	1.73968	1.74638	1.73576	1.7493	1.73309	1.73412	1.73966
8.25	1.74415	1.75838	1.76311	1.76047	1.73782	1.74741	1.76115	1.74519	1.7567	1.7449	1.7473	1.75104
8.3	1.75363	1.76928	1.7748	1.77528	1.75385	1.76172	1.76584	1.75532	1.76776	1.75756	1.76115	1.76485
8.35	1.76634	1.77932	1.78493	1.78433	1.76261	1.77455	1.77732	1.76801	1.78012	1.76785	1.76972	1.77574
8.4	1.77658	1.78913	1.79105	1.79489	1.76957	1.78547	1.79226	1.78442	1.79275	1.77749	1.77909	1.78672
8.45	1.78813	1.79788	1.80367	1.8048	1.781	1.79634	1.80013	1.7949	1.80411	1.78694	1.79189	1.79645
8.5	1.79963	1.81269	1.8173	1.81481	1.79142	1.81052	1.80933	1.80117	1.81396	1.79984	1.8001	1.80921
8.55	1.80597	1.81865	1.82765	1.83034	1.80543	1.81525	1.82594	1.81405	1.82318	1.81313	1.81145	1.81786
8.6	1.82093	1.82909	1.83448	1.8399	1.81818	1.82828	1.83338	1.82702	1.83676	1.82381	1.82339	1.83045
8.65	1.83985	1.84187	1.8495	1.85017	1.82804	1.83629	1.8464	1.83811	1.85005	1.83626	1.83585	1.84449
8.7	1.84951	1.85444	1.8593	1.86006	1.83872	1.85149	1.85821	1.85285	1.86446	1.84916	1.84913	1.85807
8.75	1.85731	1.86571	1.86886	1.87245	1.85071	1.86313	1.86671	1.85989	1.87445	1.85669	1.86049	1.86569
8.8	1.66851	1.86464	1.88073	1.8848	1.86129	1.86945	1.88069	1.86755	1.88347	1.87236	1.87013	1.8757
8.85	1.33992	1.63242	1.89281	1.89639	1.87059	1.88355	1.89007	1.88652	1.8912	1.88276	1.88115	1.88722
8.9	1.21945	1.31588	1.67878	1.91121	1.88058	1.89855	1.90075	1.89277	1.90408	1.89216	1.89266	1.89928
8.95	1.22091	1.23648	1.34665	1.88196	1.89068	1.90826	1.91524	1.90078	1.91959	1.90532	1.90466	1.90688
9	1.22791	1.24527	1.25744	1.65197	1.78294	1.91958	1.92204	1.91387	1.92909	1.92115	1.91652	1.9183
9.05	1.2329	1.25239	1.26698	1.35735	1.52816	1.92885	1.93866	1.92814	1.94124	1.93035	1.92835	1.93623
9.1	1.23963	1.25837	1.27743	1.29246	1.33633	1.75261	1.94804	1.94038	1.95099	1.9388	1.93818	1.943
9.15	1.24239	1.26141	1.28171	1.30231	1.31212	1.46845	1.96347	1.94914	1.96219	1.95009	1.9548	1.95643
9.2	1.24746	1.27056	1.2875	1.3039	1.32036	1.35431	1.76835	1.95844	1.97751	1.958	1.96625	1.96575
9.25	1.25663	1.27812	1.2932	1.30928	1.32429	1.3498	1.47644	1.97305	1.98762	1.97067	1.97531	1.97683
9.3	1.26238	1.28303	1.29756	1.31747	1.33035	1.36141	1.37653	1.98684	1.99906	1.9898	1.98647	1.98896
9.35	1.26835	1.28984	1.30622	1.3235	1.33649	1.36539	1.37804	1.83017	1.92221	1.99549	1.99112	2.00328
9.4	1.27284	1.29671	1.31033	1.32629	1.33978	1.36929	1.38555	1.56401	1.69106	2.0121	2.00615	2.01709
9.45	1.27623	1.29877	1.31159	1.3316	1.34502	1.37731	1.39235	1.43978	1.49049	2.02287	2.02234	2.0279
9.5	1.27833	1.30027	1.31826	1.33657	1.35043	1.38343	1.39932	1.42888	1.4462	1.90685	2.03679	2.03707
9.55	1.2847	1.30427	1.32556	1.33966	1.35614	1.38642	1.40279	1.43395	1.45107	1.67593	1.95791	2.04866
9.6	1.28843	1.31186	1.32929	1.34794	1.36126	1.39168	1.4091	1.43546	1.45627	1.51093	1.74677	1.97808
9.65	1.2917	1.31826	1.33248	1.35542	1.36806	1.39629	1.41425	1.44328	1.46316	1.48897	1.55332	1.76151
9.7	1.29734	1.32219	1.33775	1.36159	1.3731	1.40472	1.42101	1.4484	1.46818	1.4919	1.50839	1.57332
9.75	1.29958	1.32461	1.34246	1.36379	1.37584	1.41031	1.4241	1.45678	1.47115	1.49648	1.51261	1.53516
9.8	1.30237	1.32803	1.34435	1.36883	1.38198	1.41433	1.42654	1.46073	1.48215	1.49808	1.52213	1.53867
9.85	1.31122	1.33288	1.35003	1.3724	1.38983	1.42039	1.43301	1.46451	1.48815	1.50586	1.52316	1.54425
9.9	1.31762	1.33913	1.35501	1.37564	1.39419	1.42295	1.43627	1.47054	1.49421	1.51248	1.52585	1.5504
9.95	1.32079	1.34588	1.36268	1.37967	1.39667	1.43221	1.44258	1.47625	1.50089	1.51528	1.5354	1.55333
10	1.32583	1.34979	1.3625	1.38248	1.39984	1.43329	1.44636	1.47734	1.50533	1.51722	1.53811	1.56104
10.05	1.33015	1.35082	1.36519	1.38806	1.40412	1.43531	1.45193	1.48379	1.51004	1.52276	1.54681	1.56644
10.1	1.32994	1.35438	1.36376	1.38739	1.40393	1.43917	1.45205	1.48836	1.51158	1.5235	1.54676	1.56666
10.15	1.33126	1.35426	1.36752	1.38603	1.40179	1.44035	1.4501	1.48672	1.50632	1.52253	1.54533	1.56457
10.2	1.33299	1.35318	1.36554	1.38883	1.40502	1.43722	1.44927	1.48504	1.50819	1.51875	1.54277	1.56382
10.25	1.33538	1.3527	1.363	1.3892	1.40497	1.43528	1.44803	1.48272	1.50907	1.51497	1.54181	1.5613
10.3	1.33087	1.3512	1.36633	1.3884	1.40343	1.43365	1.4477	1.48136	1.50566	1.51554	1.54293	1.55727
10.35	1.33233	1.35231	1.36566	1.38905	1.40466	1.43345	1.44705	1.47762	1.50257	1.51484	1.53869	1.55943
10.4	1.33159	1.35327	1.36439	1.38838	1.40269	1.43158	1.44628	1.47885	1.5007	1.5132	1.53517	1.55868
10.45	1.33486	1.35126	1.36555	1.38914	1.40158	1.42843	1.44532	1.47893	1.50412	1.51195	1.53674	1.55334
10.5	1.33538	1.35296	1.36717	1.39187	1.40071	1.43153	1.44571	1.47778	1.50261	1.51113	1.53809	1.5529
10.55	1.33042	1.34747	1.36764	1.39164	1.40263	1.42973	1.44729	1.47727	1.49624	1.51196	1.53442	1.55307
10.6	1.33042	1.34694	1.36503	1.38901	1.40017	1.42383	1.44839	1.47409	1.49688	1.50947	1.53195	1.54874
10.65	1.33448	1.35061	1.36055	1.38441	1.3999	1.42587	1.44596	1.4699	1.4967	1.50817	1.53547	1.54564
10.7	1.33626	1.34954	1.36101	1.38528	1.39927	1.4254	1.44427	1.46844	1.49319	1.50434	1.53422	1.54706
10.75	1.33371	1.34529	1.36247	1.38325	1.39594	1.42234	1.44273	1.4665	1.49411	1.50173	1.53028	1.54542
10.8	1.3311	1.34761	1.362	1.38129	1.39613	1.42536	1.44086	1.4637	1.48947	1.49914	1.52707	1.5426
10.85	1.33051	1.34429	1.36182	1.38071	1.3976	1.42079	1.43808	1.46051	1.48817	1.49973	1.52806	1.54374
10.9	1.32896	1.34675	1.35907	1.38424	1.39437	1.42029	1.44039	1.45828	1.48589	1.49797	1.52718	1.54085
10.95	1.33011	1.34374	1.35745	1.3824	1.39236	1.41873	1.44158	1.4594	1.48087	1.49741	1.52487	1.53781
11	1.32867	1.34209	1.35777	1.37702	1.39329	1.41712	1.43866	1.46261	1.48123	1.49618	1.52511	1.5391
11.05	1.32929	1.34222	1.35687	1.37634	1.39226	1.41464	1.43775	1.45789	1.47685	1.49307	1.52096	1.53275
11.1	1.32549	1.3413	1.35781	1.37623	1.38816	1.41312	1.43568	1.45662	1.47711	1.49052	1.51943	1.52808
11.15	1.32326	1.33677	1.35926	1.37612	1.38827	1.41038	1.43267	1.45443	1.47477	1.4902	1.51903	1.52821
11.2	1.32628	1.33585	1.35658	1.37366	1.39002	1.41074	1.43322	1.45233	1.47093	1.48882	1.51719	1.52878
11.25	1.32135	1.3379	1.35275	1.36929	1.39146	1.41034	1.4311	1.45384	1.4713	1.49107	1.5163	1.53061
11.3	1.32154	1.33948	1.34857	1.37199	1.3883	1.40783	1.42939	1.45124	1.47136	1.48759	1.51388	1.52643
11.35	1.32	1.33553	1.34555	1.3693	1.38141	1.40481	1.42622	1.44717	1.47239	1.48473	1.51364	1.52249
11.4	1.31611	1.3298	1.34413	1.3656	1.38056	1.40315	1.42512	1.44562	1.46541	1.48469	1.51292	1.52292
11.45	1.31655	1.32806	1.34281	1.36214	1.38012	1.40503	1.42373	1.44073	1.45948	1.48335	1.50914	1.52328
11.5	1.31436	1.32724	1.34188	1.36233	1.37819	1.40343	1.42402	1.44104	1.45983	1.47858	1.50664	1.51977
11.55	1.31304	1.32809	1.34296	1.36421	1.37683	1.39775	1.42357	1.43865	1.46067	1.47725	1.50733	1.51797
11.6	1.31132	1.32764	1.34143	1.36279	1.37927	1.39663	1.41794	1.43652	1.4559	1.47688	1.50055	1.51745
11.65	1.31246	1.32308	1.34052	1.35814	1.37945	1.39304	1.4168	1.43453	1.45642	1.47484	1.49933	1.51449
11.7	1.31115	1.31937	1.33892	1.35731	1.37372	1.39095	1.41357	1.4351	1.45423	1.4747	1.49983	1.51249
11.75	1.30775	1.31938	1.33583	1.35513	1.37068	1.39126	1.41295	1.43767	1.4493	1.47014	1.4988	1.51152
11.8	1.30607	1.31665	1.33336	1.35351	1.36989	1.39024	1.40988	1.43107	1.45379	1.46654	1.50032	1.50557
11.85	1.3025	1.3176	1.33113	1.35005	1.36576	1.38448	1.40671	1.42542	1.45099	1.46696	1.49495	1.50723
11.9	1.30242	1.31153	1.33159	1.34729	1.3625	1.38189	1.40774	1.42119	1.44397	1.46534	1.49303	1.50736
11.95	1.30234	1.3133	1.32954	1.34945	1.36339	1.38317	1.40794	1.42079	1.44151	1.46209	1.49156	1.50255
12	1.3015	1.31611	1.32836	1.34521	1.36445	1.38127	1.40361	1.41862	1.43974	1.4612	1.48658	1.50196
12.05	1.29387	1.31324	1.3254	1.34287	1.36381	1.37947	1.40202	1.41905	1.43823	1.45713	1.48499	1.50296
12.1	1.29237	1.3104	1.32272	1.34401	1.35981	1.37804	1.40227	1.41825	1.43504	1.4555	1.4849	1.5014
12.15	1.29046	1.31027	1.32327	1.34219	1.35451	1.37646	1.39645	1.41568	1.43739	1.45358	1.48348	1.49791
12.2	1.28407	1.30606	1.32163	1.34077	1.35571	1.37062	1.39267	1.4118	1.43584	1.45412	1.48037	1.49428
12.25	1.2834	1.30034	1.32236	1.33484	1.35348	1.36613	1.39076	1.40856	1.43199	1.44942	1.47621	1.48963
12.3	1.28479	1.29884	1.319	1.33458	1.34999	1.36646	1.38902	1.4096	1.42456	1.4471	1.47451	1.48635
12.35	1.28343	1.29718	1.3159	1.3357	1.34899	1.36848	1.38775	1.40642	1.42025	1.44577	1.47168	1.49004
12.4	1.28218	1.29974	1.31338	1.3321	1.34666	1.36598	1.38699	1.4048	1.42159	1.4421	1.47156	1.48806
12.45	1.28193	1.29649	1.30965	1.32795	1.3454	1.3616	1.38447	1.40478	1.41968	1.43918	1.46983	1.48423
12.5	1.27489	1.2889	1.3089	1.32958	1.34177	1.36041	1.38135	1.40302	1.41747	1.44004	1.46338	1.48169
12.55	1.27139	1.28967	1.30659	1.32868	1.34141	1.35644	1.37694	1.39852	1.41432	1.43811	1.45917	1.47919
12.6	1.27119	1.28548	1.30075	1.32643	1.34102	1.35276	1.37582	1.39856	1.40977	1.43662	1.45829	1.47583
12.65	1.26937	1.28318	1.29918	1.32316	1.3356	1.35291	1.37399	1.39417	1.41034	1.43294	1.45673	1.47461
12.7	1.26675	1.287	1.29966	1.31839	1.33802	1.35243	1.3708	1.39208	1.40911	1.43436	1.45375	1.4731
12.75	1.26125	1.28885	1.29745	1.31763	1.33551	1.35177	1.37197	1.38784	1.40617	1.43241	1.44905	1.47252
12.8	1.26243	1.27937	1.29322	1.31548	1.33515	1.34841	1.37134	1.38983	1.40128	1.42798	1.44903	1.46765
12.85	1.25866	1.27567	1.29508	1.31473	1.33073	1.34389	1.36648	1.39134	1.40132	1.42538	1.44708	1.46413
12.9	1.25576	1.2786	1.2915	1.31226	1.32496	1.34246	1.36586	1.38766	1.4032	1.42343	1.44129	1.46481
12.95	1.2555	1.27383	1.28543	1.31033	1.32386	1.34279	1.36439	1.38371	1.40173	1.42051	1.43861	1.46206
13	1.25385	1.27011	1.2871	1.30813	1.3272	1.34036	1.36442	1.38143	1.39493	1.41727	1.43884	1.45806
13.05	1.25098	1.27075	1.28464	1.30376	1.32584	1.33904	1.36124	1.37758	1.39303	1.41562	1.4336	1.45623
13.1	1.2493	1.26461	1.28204	1.30425	1.32039	1.33508	1.35679	1.37537	1.39546	1.41586	1.43051	1.45409
13.15	1.24846	1.26419	1.27917	1.30516	1.31664	1.33293	1.35402	1.37524	1.38849	1.41254	1.43074	1.45346
13.2	1.24264	1.26481	1.27733	1.3028	1.31464	1.33223	1.35313	1.37308	1.38602	1.40927	1.42707	1.44941
13.25	1.24296	1.26264	1.27399	1.29765	1.31252	1.33184	1.35062	1.37132	1.38505	1.40263	1.41917	1.44324
13.3	1.24097	1.25857	1.27385	1.29375	1.31282	1.3296	1.34958	1.36552	1.38438	1.40314	1.41631	1.44084
13.35	1.24039	1.25593	1.26732	1.29409	1.31177	1.32551	1.34709	1.36317	1.37945	1.40362	1.41772	1.44072
13.4	1.23734	1.25197	1.26436	1.29258	1.30756	1.32106	1.34319	1.36362	1.37804	1.39935	1.41189	1.44021
13.45	1.23374	1.25179	1.26247	1.29057	1.30339	1.32104	1.33911	1.36247	1.37697	1.39426	1.40765	1.43719
13.5	1.23138	1.25089	1.26223	1.28389	1.30145	1.32066	1.3362	1.36073	1.3762	1.38824	1.40491	1.43364
13.55	1.2289	1.24628	1.26243	1.28255	1.30049	1.31636	1.33511	1.3553	1.36993	1.38607	1.40086	1.42948
13.6	1.2252	1.24364	1.25872	1.27818	1.29752	1.31005	1.33279	1.35436	1.36521	1.38633	1.39903	1.42567
13.65	1.2246	1.24223	1.2527	1.27593	1.29534	1.30651	1.32674	1.35587	1.36467	1.38221	1.39758	1.42592
13.7	1.22275	1.24129	1.25008	1.27373	1.29161	1.30312	1.32404	1.35076	1.36209	1.38022	1.39438	1.42331
13.75	1.21899	1.23312	1.24996	1.27437	1.29041	1.30211	1.32605	1.34694	1.3577	1.37595	1.39	1.42051
13.8	1.21816	1.22696	1.24752	1.27304	1.2914	1.29956	1.32339	1.34281	1.35568	1.37336	1.38763	1.4158
13.85	1.21794	1.22591	1.24294	1.27098	1.28636	1.29645	1.32098	1.34203	1.35597	1.37207	1.38331	1.40872
13.9	1.21429	1.22651	1.24132	1.26561	1.28176	1.2925	1.31713	1.33531	1.35412	1.37059	1.38132	1.40706
13.95	1.21175	1.22946	1.24021	1.26281	1.28115	1.28928	1.31419	1.33592	1.35002	1.36821	1.37674	1.40631
14	1.21085	1.22683	1.23887	1.26077	1.28274	1.28635	1.31146	1.33713	1.34477	1.36282	1.37319	1.40304
14.05	1.21063	1.22689	1.23115	1.25873	1.27861	1.28984	1.30853	1.33308	1.34429	1.35916	1.37212	1.39921
14.1	1.20834	1.22341	1.22946	1.25629	1.27248	1.28484	1.30807	1.3275	1.34444	1.35812	1.37057	1.39704
14.15	1.20644	1.21854	1.23122	1.25427	1.27469	1.27948	1.30521	1.32702	1.33834	1.35573	1.36813	1.39441
14.2	1.20209	1.2165	1.22768	1.25265	1.2771	1.27844	1.3019	1.32618	1.33661	1.35323	1.37015	1.38916
14.25	1.20148	1.21627	1.22263	1.25221	1.27598	1.27583	1.29881	1.32098	1.33627	1.34959	1.36688	1.38617
14.3	1.19955	1.20971	1.22457	1.24695	1.27033	1.27327	1.29791	1.31682	1.3318	1.34584	1.35942	1.37999
14.35	1.19975	1.20575	1.22111	1.24538	1.26363	1.27468	1.29583	1.31496	1.33009	1.34722	1.35703	1.37943
14.4	1.19733	1.20836	1.21941	1.24355	1.26769	1.26856	1.2937	1.31635	1.32908	1.34259	1.35678	1.38077
14.45	1.19264	1.20666	1.21797	1.2412	1.26453	1.26529	1.29302	1.3161	1.32506	1.33846	1.35783	1.37576
14.5	1.18889	1.20496	1.215	1.2397	1.26189	1.26629	1.29027	1.3097	1.32408	1.33443	1.35816	1.37232
14.55	1.18987	1.20668	1.21164	1.23389	1.25804	1.26709	1.28568	1.30527	1.3231	1.32993	1.35332	1.37134
14.6	1.19127	1.2052	1.21187	1.2313	1.25791	1.26525	1.28505	1.30603	1.32207	1.33177	1.34526	1.37149
14.65	1.18744	1.2	1.21048	1.23279	1.25438	1.25865	1.28558	1.30317	1.31837	1.32795	1.34479	1.36732
14.7	1.18388	1.1998	1.20814	1.22873	1.25261	1.25694	1.28178	1.30151	1.31713	1.32342	1.34383	1.36561
14.75	1.18299	1.19401	1.20283	1.22514	1.24729	1.25382	1.28183	1.29861	1.31663	1.32303	1.34115	1.36363
14.8	1.17923	1.19021	1.19959	1.22055	1.24557	1.25184	1.27845	1.29791	1.3121	1.32392	1.33644	1.36101
14.85	1.17667	1.18756	1.1996	1.21782	1.24559	1.25225	1.2754	1.29209	1.30869	1.32304	1.33566	1.36351
14.9	1.1722	1.18149	1.19718	1.21933	1.2405	1.25141	1.26875	1.28848	1.30778	1.32016	1.33342	1.36036
14.95	1.17046	1.1794	1.19395	1.21778	1.2384	1.24465	1.26325	1.28642	1.30411	1.31772	1.32861	1.35202
15	1.17114	1.17942	1.19312	1.21673	1.23489	1.24423	1.26064	1.28446	1.30022	1.3155	1.32903	1.35158
15.05	1.17035	1.18003	1.18959	1.21025	1.22979	1.23971	1.25958	1.28405	1.30123	1.30926	1.32474	1.34836
15.1	1.16594	1.17554	1.18965	1.20839	1.22802	1.23438	1.25819	1.27924	1.30165	1.30848	1.32521	1.34747
15.15	1.15676	1.17483	1.1865	1.20776	1.22641	1.23293	1.25199	1.27677	1.29344	1.30764	1.32498	1.34459
15.2	1.15556	1.17115	1.18152	1.20447	1.22172	1.22983	1.24621	1.27397	1.2917	1.30478	1.32014	1.33896
15.25	1.15646	1.16908	1.18221	1.19827	1.21892	1.22837	1.24632	1.27261	1.28759	1.29994	1.31531	1.33709
15.3	1.15213	1.16754	1.17783	1.19378	1.21395	1.22494	1.243	1.26466	1.28507	1.29739	1.31064	1.33562
15.35	1.14913	1.16053	1.1739	1.19226	1.21377	1.2185	1.23709	1.26057	1.27865	1.29355	1.30649	1.32949
15.4	1.14589	1.15552	1.16742	1.18648	1.21056	1.21671	1.23446	1.26003	1.2739	1.28862	1.30333	1.32215
15.45	1.1439	1.15358	1.16442	1.18217	1.20494	1.21675	1.23389	1.25398	1.26933	1.28565	1.29638	1.31536
15.5	1.14353	1.15454	1.16547	1.1799	1.19951	1.21004	1.23059	1.24728	1.26395	1.28054	1.2913	1.30659
15.55	1.13865	1.14728	1.15987	1.17787	1.19874	1.20318	1.22317	1.24272	1.26021	1.27423	1.28937	1.30011
15.6	1.13583	1.14195	1.15481	1.1741	1.19936	1.2021	1.21728	1.23371	1.25719	1.2658	1.28363	1.2937
15.65	1.13162	1.1394	1.15274	1.1642	1.19679	1.19462	1.20788	1.22868	1.25014	1.25703	1.27175	1.28351
15.7	1.12446	1.1315	1.14762	1.15901	1.18728	1.18984	1.20277	1.2196	1.24093	1.24862	1.26129	1.27483
15.75	1.12173	1.13102	1.13923	1.15708	1.181	1.18021	1.19422	1.21297	1.23624	1.24037	1.24778	1.26506
15.8	1.11884	1.12804	1.13503	1.15533	1.17505	1.17423	1.18988	1.20711	1.22905	1.22634	1.237	1.25243
15.85	1.1131	1.12345	1.13223	1.15161	1.16554	1.1642	1.17897	1.19737	1.2186	1.21049	1.2236	1.24155
15.9	1.10711	1.11593	1.1252	1.14212	1.15962	1.155	1.16724	1.18023	1.20805	1.19359	1.20458	1.22224
15.95	1.10195	1.10656	1.11969	1.13629	1.14859	1.14425	1.15045	1.16636	1.19587	1.17613	1.18374	1.20244
16	1.09781	1.10085	1.10688	1.13111	1.12961	1.12991	1.13522	1.14992	1.18444	1.15713	1.16222	1.18203
16.05	1.08348	1.07597	1.09276	1.11791	1.10349	1.11658	1.10602	1.12982	1.16302	1.13199	1.14329	1.15743
16.1	1.06273	1.0566	1.07125	1.10013	1.07346	1.09788	1.07001	1.10335	1.14242	1.10552	1.11552	1.13432
16.15	1.03457	1.02605	1.04044	1.0746	1.0418	1.06031	1.03422	1.06567	1.11815	1.06853	1.07702	1.10144
16.2	1.01239	0.99937	1.0129	1.04234	1.00888	1.02707	1.00999	1.03211	1.07406	1.02817	1.0426	1.06643
16.25	0.99051	0.98594	0.98949	1.0136	0.98463	0.99516	0.98808	0.99634	1.02878	0.99661	1.00649	1.03881
16.3	0.9845	0.97798	0.97766	0.99145	0.97755	0.97456	0.97829	0.97868	0.99846	0.97444	0.98526	1.00373
16.35	0.97526	0.97707	0.97605	0.97817	0.97717	0.96714	0.96995	0.96953	0.98898	0.96278	0.97115	0.98611
16.4	0.96939	0.975	0.96948	0.96553	0.97324	0.96038	0.9728	0.96265	0.97698	0.95911	0.96442	0.977
16.45	0.95932	0.97236	0.96916	0.96203	0.96623	0.95682	0.97013	0.96126	0.97126	0.95933	0.9655	0.97474
16.5	0.96186	0.97266	0.96852	0.96289	0.96752	0.95385	0.96868	0.96364	0.96988	0.95689	0.96502	0.97495
16.55	0.96318	0.96763	0.97082	0.96096	0.96939	0.95409	0.96822	0.96372	0.96611	0.95767	0.96229	0.97517
16.6	0.96237	0.96414	0.96771	0.96058	0.96772	0.95519	0.96919	0.9618	0.96818	0.95943	0.96229	0.97355
16.65	0.96219	0.96375	0.96415	0.96547	0.96885	0.95727	0.96921	0.96132	0.96656	0.95736	0.96217	0.97428
16.7	0.96398	0.96234	0.96841	0.96469	0.9665	0.95794	0.96795	0.96174	0.96527	0.96127	0.95707	0.9735
16.75	0.95894	0.96368	0.96949	0.9622	0.96225	0.95731	0.96712	0.96224	0.96475	0.96058	0.95882	0.97028
16.8	0.95863	0.96358	0.96837	0.96993	0.96048	0.95918	0.96488	0.96003	0.96483	0.96089	0.96024	0.97067
16.85	0.9593	0.96466	0.96689	0.96982	0.95663	0.95354	0.96522	0.96331	0.96281	0.95995	0.9562	0.97083
16.9	0.95644	0.96491	0.96391	0.96402	0.95586	0.94942	0.96522	0.95996	0.96386	0.9612	0.95826	0.9699
16.95	0.95642	0.96312	0.96166	0.96772	0.9545	0.94767	0.96288	0.96031	0.96648	0.96424	0.96203	0.96785
17	0.95794	0.96058	0.96246	0.96474	0.96081	0.94887	0.96422	0.96162	0.96477	0.96113	0.95892	0.9651
17.05	0.95984	0.96814	0.95792	0.96369	0.96594	0.94823	0.96317	0.96383	0.9595	0.96368	0.95174	0.96626
17.1	0.95815	0.96575	0.95745	0.9615	0.96868	0.95147	0.95638	0.96572	0.96083	0.96258	0.95467	0.96213
17.15	0.95596	0.97081	0.95402	0.95998	0.96487	0.9514	0.95571	0.96757	0.96264	0.96136	0.95863	0.96014
17.2	0.96052	0.97335	0.95384	0.95534	0.96371	0.9552	0.95339	0.96428	0.95797	0.96099	0.96144	0.96043
17.25	0.9613	0.96989	0.95446	0.95675	0.96235	0.95723	0.94991	0.96016	0.95438	0.96589	0.9657	0.95991
17.3	0.9594	0.97165	0.95393	0.96272	0.96073	0.95764	0.94707	0.95869	0.9587	0.9696	0.97236	0.95902
17.35	0.95753	0.97521	0.9576	0.95732	0.95553	0.95995	0.94697	0.95347	0.95353	0.96456	0.97046	0.95616
17.4	0.96026	0.96701	0.95743	0.95189	0.9608	0.96168	0.94839	0.95247	0.95556	0.95954	0.96841	0.96078
17.45	0.96104	0.9642	0.95962	0.9512	0.96251	0.96847	0.94646	0.95654	0.95844	0.95765	0.96418	0.9647
17.5	0.96054	0.96036	0.9646	0.94865	0.95481	0.97245	0.94733	0.95469	0.96036	0.95407	0.96162	0.96824
17.55	0.95951	0.95935	0.96263	0.94185	0.95138	0.97857	0.95016	0.95225	0.95907	0.95381	0.95792	0.96415
17.6	0.95993	0.95739	0.96202	0.94549	0.95751	0.98167	0.95313	0.95153	0.95927	0.9562	0.95718	0.96534
17.65	0.96354	0.9543	0.95795	0.94655	0.95877	0.98251	0.96072	0.95263	0.95681	0.95632	0.96152	0.96363
17.7	0.96271	0.95151	0.96078	0.95135	0.95639	0.9813	0.96569	0.95934	0.95639	0.96133	0.96621	0.96232
17.75	0.96003	0.95444	0.961	0.95625	0.95568	0.97137	0.96304	0.96135	0.963	0.96187	0.95745	0.96282
17.8	0.96083	0.94971	0.95874	0.95632	0.95605	0.96152	0.96844	0.96932	0.96118	0.96099	0.95407	0.96148
17.85	0.95872	0.95722	0.9587	0.95895	0.96058	0.95906	0.96604	0.9682	0.95842	0.96313	0.95389	0.95653
17.9	0.95984	0.95484	0.95931	0.9618	0.96569	0.95405	0.96427	0.96411	0.95985	0.96198	0.95641	0.95111
17.95	0.96347	0.9504	0.95781	0.96452	0.96216	0.95592	0.96921	0.96401	0.96464	0.96112	0.95912	0.94458
18	0.96108	0.95032	0.96014	0.96983	0.96052	0.95344	0.96514	0.95989	0.95527	0.95611	0.95888	0.94726
18.05	0.96274	0.95278	0.96239	0.97043	0.95955	0.95422	0.96643	0.96071	0.95856	0.95579	0.95731	0.94458
18.1	0.96293	0.95175	0.96324	0.96933	0.95821	0.9567	0.96634	0.95882	0.95998	0.95526	0.95754	0.94488
18.15	0.96027	0.95165	0.95916	0.96754	0.96195	0.95785	0.96496	0.95698	0.95885	0.95761	0.95739	0.95043
18.2	0.96035	0.94779	0.95543	0.96636	0.96281	0.9571	0.96743	0.95813	0.96096	0.957	0.96034	0.95566
18.25	0.96185	0.94962	0.95703	0.96594	0.96227	0.95498	0.96469	0.95784	0.95834	0.95356	0.96111	0.95282
18.3	0.96029	0.94602	0.95788	0.96592	0.96235	0.95224	0.96632	0.95958	0.95772	0.95677	0.95984	0.95244
18.35	0.958	0.94567	0.95656	0.96336	0.95941	0.95289	0.96434	0.95675	0.95877	0.95923	0.95753	0.95032
18.4	0.96033	0.9445	0.95233	0.95997	0.95487	0.95084	0.95845	0.94965	0.95495	0.95532	0.95094	0.94959
18.45	0.94963	0.9357	0.94322	0.95731	0.94828	0.9464	0.95221	0.94743	0.94723	0.9489	0.94343	0.94576
18.5	0.9431	0.92765	0.93958	0.95029	0.94106	0.93715	0.94693	0.93977	0.946	0.93769	0.93613	0.93342
18.55	0.93909	0.91937	0.92977	0.94139	0.93166	0.93067	0.94109	0.92911	0.93881	0.93263	0.92898	0.92766
18.6	0.92949	0.91125	0.9174	0.93152	0.92117	0.92483	0.92971	0.92488	0.92673	0.9209	0.92503	0.92183
18.65	0.91942	0.90092	0.91199	0.92809	0.91066	0.91862	0.92113	0.91709	0.91582	0.91172	0.9168	0.91419
18.7	0.91069	0.89166	0.90539	0.91388	0.90528	0.90584	0.91421	0.90839	0.90764	0.90385	0.90716	0.90444
18.75	0.89997	0.89089	0.89306	0.90286	0.90069	0.89316	0.90644	0.89408	0.89959	0.89517	0.89783	0.89817
18.8	0.89079	0.884	0.8882	0.89651	0.89443	0.88472	0.89652	0.88891	0.8884	0.8875	0.88953	0.88725
18.85	0.883	0.87597	0.8846	0.88639	0.88336	0.88314	0.89267	0.8797	0.88081	0.87923	0.87667	0.87952
18.9	0.88145	0.86032	0.87969	0.87855	0.86873	0.87881	0.88346	0.87188	0.8687	0.8722	0.87134	0.87712
18.95	0.87234	0.85361	0.8745	0.86722	0.86356	0.87248	0.87186	0.8678	0.86254	0.86975	0.86709	0.86925
19	0.86433	0.85019	0.86476	0.85602	0.85578	0.85794	0.8666	0.86042	0.85198	0.86001	0.85409	0.85773
19.05	0.85155	0.83817	0.85264	0.84914	0.85086	0.85018	0.85672	0.85228	0.84555	0.85242	0.8445	0.85295
19.1	0.84318	0.83352	0.84644	0.84184	0.84642	0.84137	0.85209	0.84446	0.83947	0.84202	0.84182	0.84549
19.15	0.83496	0.82375	0.83707	0.83715	0.8353	0.83527	0.84233	0.83386	0.82854	0.83512	0.83451	0.8357
19.2	0.8253	0.81532	0.83198	0.83087	0.8275	0.82551	0.83299	0.8239	0.82122	0.82649	0.82177	0.82419
19.25	0.82268	0.80572	0.82128	0.81966	0.81786	0.81426	0.83095	0.82243	0.81163	0.81983	0.81245	0.81954
19.3	0.81905	0.8013	0.81307	0.81416	0.80981	0.81254	0.82078	0.8187	0.8077	0.81398	0.80847	0.80671
19.35	0.81193	0.79165	0.80781	0.8068	0.80544	0.8056	0.81687	0.80598	0.80083	0.80495	0.80165	0.80018
19.4	0.80405	0.78044	0.7997	0.79812	0.79794	0.79605	0.80522	0.79903	0.79221	0.7953	0.79054	0.78632
19.45	0.79444	0.76829	0.7939	0.79268	0.79034	0.78238	0.79651	0.79051	0.78658	0.78992	0.78548	0.78394
19.5	0.77954	0.77031	0.78925	0.78462	0.78309	0.77518	0.78929	0.77972	0.77737	0.78126	0.77822	0.77484
19.55	0.77735	0.76273	0.77631	0.77412	0.77433	0.76857	0.78475	0.77395	0.76876	0.77678	0.76605	0.76656
19.6	0.77245	0.7511	0.76684	0.76478	0.76449	0.76354	0.77306	0.76892	0.76305	0.76559	0.76642	0.75595
19.65	0.76275	0.74075	0.75667	0.7597	0.75745	0.75502	0.76516	0.76303	0.75676	0.76155	0.75678	0.74932
19.7	0.75452	0.73538	0.74868	0.74681	0.75281	0.74541	0.76217	0.75247	0.74618	0.75475	0.75096	0.74117
19.75	0.74155	0.73636	0.74278	0.74265	0.74506	0.74352	0.75442	0.74956	0.73932	0.74233	0.73974	0.73598
19.8	0.73577	0.72822	0.73417	0.74412	0.74038	0.73602	0.7503	0.73582	0.73518	0.73641	0.7358	0.72532
19.85	0.72897	0.71656	0.72952	0.73476	0.73032	0.72422	0.73894	0.72715	0.7267	0.72958	0.72785	0.71781
19.9	0.72466	0.71389	0.72697	0.72621	0.72297	0.71668	0.73242	0.72087	0.71333	0.72318	0.71442	0.71173
19.95	0.71267	0.7064	0.71872	0.72305	0.71452	0.71336	0.72541	0.71572	0.70275	0.71578	0.71068	0.70484
20	0.70832	0.70049	0.71142	0.7149	0.71052	0.70972	0.72258	0.7157	0.69878	0.71453	0.70684	0.69719

## Sheet: Fig 1e
Type 3
time (s)	Pressure (GPa)
0.05	0.70095	0.68064	0.70413	0.70117	0.6887	0.68797	0.70401	0.69314	0.68588	0.71451
0.1	0.69317	0.67814	0.69865	0.70238	0.68959	0.68685	0.69209	0.69292	0.68679	0.71129
0.15	0.68763	0.67572	0.70379	0.70777	0.68704	0.69085	0.69681	0.69363	0.68442	0.71021
0.2	0.69755	0.68139	0.70093	0.70909	0.69417	0.69327	0.70403	0.69825	0.68377	0.70797
0.25	0.70235	0.68848	0.70509	0.70649	0.6901	0.69191	0.70131	0.69816	0.68985	0.71137
0.3	0.70339	0.68776	0.70785	0.70678	0.69817	0.69565	0.70411	0.69328	0.68523	0.72043
0.35	0.7039	0.68983	0.71057	0.70729	0.69937	0.696	0.70443	0.69643	0.68384	0.71937
0.4	0.70461	0.69122	0.71096	0.71154	0.69587	0.69626	0.70861	0.70033	0.68988	0.71947
0.45	0.71092	0.6923	0.70886	0.71797	0.69939	0.70379	0.7052	0.70392	0.69676	0.72338
0.5	0.71411	0.68763	0.71066	0.718	0.7016	0.70565	0.70868	0.70687	0.69549	0.72579
0.55	0.71373	0.68761	0.71541	0.72003	0.69901	0.70176	0.7129	0.7113	0.69458	0.72492
0.6	0.71493	0.69064	0.71814	0.72129	0.70164	0.70281	0.71205	0.71125	0.70283	0.72757
0.65	0.71631	0.69242	0.7182	0.71845	0.71096	0.7056	0.71305	0.7084	0.70233	0.72852
0.7	0.71152	0.69233	0.71813	0.72476	0.71143	0.7058	0.71896	0.70869	0.70143	0.73379
0.75	0.71228	0.69725	0.71969	0.72744	0.70774	0.70995	0.72075	0.71804	0.70385	0.73967
0.8	0.71743	0.70337	0.71915	0.72629	0.71129	0.70941	0.71796	0.72238	0.7051	0.74262
0.85	0.71949	0.70248	0.71922	0.72957	0.71884	0.7121	0.71793	0.72167	0.70794	0.73992
0.9	0.7196	0.70729	0.72623	0.73497	0.71945	0.7113	0.72331	0.72314	0.71234	0.74138
0.95	0.72881	0.70693	0.73189	0.73303	0.72421	0.71508	0.7257	0.72627	0.70735	0.74222
1	0.73675	0.70337	0.73523	0.7312	0.72114	0.72333	0.7298	0.72516	0.70661	0.74042
1.05	0.72776	0.70665	0.73662	0.73834	0.72001	0.7199	0.73361	0.72591	0.70968	0.74468
1.1	0.72588	0.70967	0.74182	0.74012	0.72295	0.71735	0.73259	0.72953	0.71735	0.7473
1.15	0.72961	0.70848	0.74157	0.74008	0.72278	0.7224	0.73785	0.7388	0.71948	0.74777
1.2	0.73566	0.71162	0.74132	0.73843	0.73216	0.72684	0.73885	0.73989	0.71784	0.75052
1.25	0.73623	0.7115	0.7431	0.73815	0.7335	0.72582	0.74099	0.7356	0.72808	0.74939
1.3	0.74284	0.7164	0.74704	0.74373	0.72445	0.73003	0.74357	0.7354	0.72855	0.7545
1.35	0.748	0.71922	0.74748	0.74977	0.73081	0.73312	0.74527	0.7444	0.72404	0.75653
1.4	0.74757	0.72161	0.74442	0.74991	0.73371	0.73895	0.75237	0.74347	0.72701	0.7577
1.45	0.74982	0.72189	0.7492	0.75369	0.74112	0.73663	0.75991	0.7433	0.73466	0.76051
1.5	0.7546	0.7244	0.74913	0.75725	0.74558	0.73959	0.75877	0.74611	0.73472	0.76089
1.55	0.75216	0.72875	0.75176	0.75886	0.74261	0.74488	0.75502	0.74678	0.73578	0.7621
1.6	0.7588	0.72927	0.7592	0.76381	0.7444	0.74495	0.7593	0.75267	0.74039	0.76415
1.65	0.76275	0.72894	0.76078	0.76512	0.75166	0.74313	0.76124	0.75651	0.74839	0.76796
1.7	0.76022	0.73136	0.76715	0.76474	0.75834	0.7483	0.76199	0.75852	0.74585	0.77182
1.75	0.76233	0.73285	0.7679	0.77032	0.75655	0.75055	0.76816	0.76053	0.75056	0.77067
1.8	0.76516	0.73831	0.77144	0.77426	0.7613	0.74864	0.76987	0.766	0.7508	0.77736
1.85	0.77373	0.74654	0.77054	0.78121	0.7608	0.75605	0.76884	0.76312	0.75005	0.78147
1.9	0.77698	0.74689	0.7712	0.77846	0.76466	0.76054	0.77261	0.7709	0.76	0.78303
1.95	0.77462	0.74711	0.77461	0.78318	0.77443	0.76091	0.77875	0.77539	0.76116	0.78626
2	0.77952	0.75032	0.77699	0.78568	0.77406	0.75922	0.78009	0.77273	0.76123	0.78569
2.05	0.78181	0.75037	0.78228	0.78407	0.7777	0.76061	0.78909	0.77246	0.76501	0.78564
2.1	0.78485	0.75878	0.78616	0.7884	0.78101	0.7719	0.78942	0.78029	0.76765	0.79131
2.15	0.78822	0.76252	0.78494	0.79309	0.78223	0.7787	0.78757	0.78477	0.77086	0.78874
2.2	0.78978	0.76349	0.7882	0.79237	0.78324	0.7799	0.78897	0.79274	0.77491	0.79199
2.25	0.7991	0.76924	0.79425	0.7958	0.78187	0.77867	0.79277	0.79433	0.77827	0.80231
2.3	0.80271	0.77088	0.7947	0.80234	0.78876	0.77857	0.80027	0.79627	0.78432	0.80329
2.35	0.80156	0.77244	0.79832	0.81147	0.80413	0.7846	0.79894	0.79939	0.78996	0.80894
2.4	0.80507	0.77603	0.8036	0.81769	0.80671	0.78951	0.80189	0.80307	0.78931	0.80872
2.45	0.80364	0.78459	0.80945	0.82069	0.80061	0.79708	0.81049	0.80403	0.7962	0.81284
2.5	0.81384	0.79026	0.8163	0.82483	0.80675	0.8002	0.81388	0.81211	0.80192	0.81639
2.55	0.81871	0.79965	0.81598	0.82935	0.82056	0.80113	0.81867	0.81859	0.80299	0.8209
2.6	0.8208	0.80186	0.81859	0.82979	0.82405	0.80888	0.826	0.82258	0.81098	0.82675
2.65	0.82597	0.80191	0.8275	0.83039	0.8246	0.81333	0.83238	0.82996	0.81635	0.83444
2.7	0.82909	0.80445	0.83001	0.84023	0.82763	0.81845	0.83229	0.83277	0.81812	0.83461
2.75	0.83656	0.8118	0.83562	0.84004	0.83069	0.81954	0.84071	0.8365	0.82917	0.84015
2.8	0.84698	0.81282	0.84115	0.84623	0.84152	0.8238	0.84417	0.84033	0.83508	0.84829
2.85	0.84994	0.81988	0.84695	0.85299	0.84603	0.82597	0.84938	0.84779	0.83589	0.85204
2.9	0.85139	0.82688	0.84833	0.86332	0.84674	0.83668	0.85414	0.85184	0.83902	0.85463
2.95	0.86027	0.83172	0.85536	0.86733	0.85437	0.84452	0.86137	0.85251	0.84364	0.85696
3	0.86731	0.83709	0.86105	0.86973	0.86327	0.84962	0.86644	0.86103	0.85107	0.86869
3.05	0.87481	0.8431	0.86363	0.87366	0.86367	0.85692	0.86838	0.8683	0.86053	0.87282
3.1	0.88298	0.85286	0.86764	0.87539	0.87566	0.86059	0.87862	0.87683	0.86612	0.87675
3.15	0.88559	0.85893	0.87727	0.88603	0.88433	0.86161	0.88437	0.87811	0.86981	0.88088
3.2	0.88698	0.86307	0.88242	0.8896	0.89044	0.86881	0.88901	0.8838	0.87464	0.88267
3.25	0.89683	0.87135	0.88518	0.8976	0.89535	0.87163	0.89469	0.88986	0.88027	0.88986
3.3	0.90437	0.87529	0.89524	0.90518	0.89658	0.8751	0.8998	0.89357	0.88568	0.89951
3.35	0.90368	0.88012	0.89948	0.90696	0.90404	0.88286	0.90486	0.9029	0.89251	0.90743
3.4	0.90461	0.88613	0.90594	0.9106	0.91202	0.89059	0.91282	0.91024	0.89695	0.91412
3.45	0.91784	0.89224	0.90769	0.92475	0.91463	0.89808	0.91672	0.9149	0.90223	0.91776
3.5	0.92734	0.89961	0.91589	0.92664	0.92237	0.90152	0.92354	0.92242	0.91501	0.92351
3.55	0.93292	0.90566	0.92219	0.93055	0.92738	0.90566	0.93257	0.92851	0.91888	0.92941
3.6	0.93399	0.91153	0.92578	0.9405	0.93538	0.91297	0.9401	0.93107	0.9233	0.93563
3.65	0.94608	0.91794	0.93344	0.94455	0.94264	0.92147	0.94402	0.93597	0.92966	0.93842
3.7	0.94948	0.92367	0.93904	0.94924	0.94856	0.9292	0.94874	0.9437	0.93431	0.94639
3.75	0.95381	0.93519	0.94396	0.95866	0.95572	0.93394	0.95377	0.94931	0.94118	0.95327
3.8	0.96099	0.94194	0.94887	0.96471	0.96641	0.93814	0.96241	0.96237	0.94517	0.96123
3.85	0.96693	0.94773	0.95752	0.96824	0.97177	0.9471	0.96846	0.96839	0.94996	0.96787
3.9	0.97403	0.9511	0.96236	0.97569	0.971	0.95133	0.97552	0.97135	0.9587	0.97465
3.95	0.98062	0.9578	0.96878	0.98365	0.98464	0.95872	0.98052	0.97754	0.96475	0.98149
4	0.98593	0.96752	0.97564	0.99001	0.99168	0.96705	0.98505	0.98221	0.96929	0.98491
4.05	0.99211	0.97197	0.9859	0.9949	0.99785	0.97348	0.99323	0.98713	0.97593	0.9921
4.1	0.99987	0.97729	0.99038	1.00282	1.00938	0.97852	0.99999	0.9964	0.98741	0.99758
4.15	1.01098	0.98268	0.99896	1.01034	1.00885	0.98604	1.00754	1.00375	0.99982	1.0043
4.2	1.01748	0.99258	1.00661	1.0224	1.01117	0.99114	1.01658	1.00996	1.00428	1.01184
4.25	1.01987	0.99733	1.013	1.02849	1.022	1.00012	1.01789	1.01932	1.00567	1.02019
4.3	1.02723	1.00733	1.02032	1.03098	1.03003	1.00453	1.02513	1.02369	1.00874	1.02199
4.35	1.03682	1.01084	1.02935	1.03824	1.04018	1.00868	1.03521	1.03188	1.01716	1.02866
4.4	1.04457	1.01131	1.03393	1.04318	1.0453	1.0187	1.04085	1.04075	1.02881	1.03928
4.45	1.04835	1.02843	1.0374	1.04814	1.05166	1.02613	1.05004	1.04995	1.03221	1.05165
4.5	1.05655	1.03301	1.04894	1.05387	1.06172	1.03349	1.05919	1.05725	1.03579	1.05644
4.55	1.06555	1.03952	1.05515	1.0673	1.0721	1.04261	1.06264	1.06014	1.04348	1.06074
4.6	1.06894	1.04537	1.06318	1.07553	1.07457	1.04708	1.06803	1.0713	1.05424	1.06752
4.65	1.07451	1.05511	1.07034	1.08014	1.08134	1.05782	1.07697	1.077	1.05917	1.07503
4.7	1.08272	1.05979	1.07962	1.0879	1.09023	1.0647	1.08493	1.08154	1.067	1.08303
4.75	1.08914	1.07145	1.08454	1.09483	1.10077	1.06786	1.09145	1.08488	1.07417	1.09144
4.8	1.09812	1.07942	1.09514	1.10267	1.10327	1.07823	1.09781	1.09596	1.07795	1.0992
4.85	1.10426	1.08856	1.10293	1.10887	1.10624	1.08489	1.10822	1.10737	1.08982	1.10713
4.9	1.1111	1.09229	1.11032	1.11629	1.11909	1.09147	1.11429	1.11417	1.09942	1.11407
4.95	1.11974	1.09798	1.11768	1.12517	1.13034	1.10128	1.11825	1.1204	1.10361	1.11783
5	1.12665	1.10259	1.12567	1.13317	1.13321	1.11041	1.12674	1.12766	1.10869	1.12601
5.05	1.13776	1.11234	1.13205	1.14016	1.14206	1.11588	1.13315	1.13565	1.11838	1.13352
5.1	1.14328	1.12234	1.13975	1.14792	1.15247	1.12246	1.14039	1.14448	1.12762	1.1403
5.15	1.15048	1.12824	1.14692	1.15689	1.16092	1.13089	1.15069	1.15231	1.13497	1.14812
5.2	1.15487	1.13521	1.15405	1.16567	1.1663	1.13779	1.15575	1.1563	1.14277	1.1591
5.25	1.1628	1.1431	1.16621	1.16879	1.17141	1.14906	1.16507	1.16276	1.14763	1.16373
5.3	1.17343	1.15372	1.1733	1.18078	1.17685	1.15674	1.17213	1.17511	1.15472	1.1725
5.35	1.18181	1.16201	1.1851	1.1888	1.18743	1.16642	1.18234	1.18278	1.16364	1.17775
5.4	1.18889	1.16927	1.19235	1.20357	1.19623	1.17089	1.18741	1.18885	1.17211	1.18235
5.45	1.20088	1.17552	1.19783	1.20918	1.21047	1.17715	1.19266	1.19576	1.18272	1.19479
5.5	1.20911	1.18929	1.21037	1.21593	1.21276	1.19054	1.20189	1.2061	1.18797	1.20189
5.55	1.21543	1.19492	1.21838	1.21954	1.21888	1.19593	1.21097	1.21295	1.19594	1.20949
5.6	1.22285	1.19966	1.22697	1.23362	1.22618	1.20633	1.21833	1.22453	1.20246	1.22212
5.65	1.23396	1.21215	1.23455	1.2465	1.23217	1.214	1.22558	1.23215	1.21419	1.23191
5.7	1.24105	1.2189	1.24508	1.25227	1.24512	1.22007	1.23562	1.23929	1.2226	1.24045
5.75	1.2513	1.22683	1.25424	1.2647	1.24818	1.23045	1.24458	1.24581	1.22897	1.24518
5.8	1.25826	1.23814	1.26519	1.27029	1.26102	1.2399	1.25317	1.25643	1.23898	1.25374
5.85	1.26374	1.24554	1.27526	1.27769	1.27013	1.2491	1.2605	1.26822	1.25029	1.26144
5.9	1.27313	1.25382	1.28297	1.28767	1.27825	1.25655	1.26916	1.27695	1.25607	1.27352
5.95	1.28644	1.26191	1.29389	1.297	1.28721	1.27155	1.27995	1.2825	1.26683	1.28088
6	1.2998	1.27099	1.30353	1.30808	1.29754	1.27777	1.28744	1.29376	1.27746	1.28835
6.05	1.30638	1.2826	1.31405	1.3168	1.30568	1.28265	1.29334	1.30101	1.28545	1.29688
6.1	1.31783	1.29555	1.32584	1.32597	1.31599	1.29392	1.30653	1.30882	1.29383	1.30863
6.15	1.32386	1.29993	1.33516	1.33651	1.3282	1.3026	1.31469	1.31864	1.30002	1.31912
6.2	1.33452	1.30821	1.34503	1.34489	1.338	1.31337	1.32077	1.33205	1.3102	1.32729
6.25	1.34524	1.3187	1.35027	1.35148	1.34139	1.32302	1.33009	1.33959	1.32148	1.33576
6.3	1.35648	1.32792	1.36016	1.36395	1.34758	1.33214	1.34215	1.35109	1.32563	1.34417
6.35	1.36832	1.34188	1.37492	1.37214	1.35816	1.34604	1.35194	1.36393	1.3395	1.3591
6.4	1.37501	1.35052	1.38822	1.37891	1.37269	1.35403	1.35788	1.3718	1.34983	1.36644
6.45	1.38352	1.35836	1.39513	1.39331	1.37899	1.36194	1.3695	1.38064	1.35582	1.37327
6.5	1.39426	1.37434	1.40319	1.40255	1.39254	1.37235	1.37781	1.38957	1.36345	1.3832
6.55	1.4103	1.37981	1.41848	1.41332	1.4007	1.38035	1.38616	1.39853	1.37222	1.39538
6.6	1.41689	1.38589	1.42916	1.42258	1.40489	1.39261	1.39921	1.40891	1.38858	1.40319
6.65	1.42363	1.39749	1.43697	1.43355	1.41709	1.40023	1.41246	1.41805	1.39813	1.41733
6.7	1.4413	1.41277	1.44696	1.44463	1.42965	1.41176	1.41899	1.42812	1.40605	1.43105
6.75	1.4494	1.42143	1.46125	1.45783	1.43795	1.42185	1.42795	1.44484	1.42381	1.4381
6.8	1.45881	1.42913	1.46773	1.4699	1.44497	1.4293	1.43682	1.45299	1.42614	1.44555
6.85	1.46937	1.44115	1.47805	1.47738	1.45776	1.44261	1.44784	1.46184	1.43802	1.4575
6.9	1.47682	1.45044	1.49007	1.48414	1.47365	1.45365	1.45919	1.47136	1.44782	1.46685
6.95	1.49052	1.45758	1.50174	1.49463	1.48084	1.46289	1.4695	1.48488	1.45559	1.47771
7	1.49907	1.46856	1.51322	1.50642	1.48949	1.47146	1.47624	1.49589	1.46337	1.48706
7.05	1.50654	1.4759	1.52405	1.51597	1.49927	1.47948	1.48608	1.50831	1.47596	1.49684
7.1	1.52055	1.48947	1.53582	1.52508	1.5077	1.48953	1.50071	1.51842	1.4865	1.50602
7.15	1.53476	1.50217	1.54348	1.53682	1.52168	1.50314	1.50802	1.52597	1.49632	1.51805
7.2	1.54238	1.51164	1.55069	1.54656	1.53118	1.5145	1.5223	1.53838	1.50762	1.52819
7.25	1.55488	1.52168	1.56175	1.56217	1.54347	1.5249	1.53196	1.54829	1.51998	1.53728
7.3	1.56822	1.53298	1.5761	1.56853	1.55469	1.53909	1.54509	1.55905	1.52655	1.55049
7.35	1.57639	1.54212	1.58718	1.5768	1.5632	1.54656	1.55415	1.56764	1.53705	1.55952
7.4	1.59038	1.55747	1.5979	1.58841	1.57505	1.55356	1.56239	1.57993	1.55137	1.56804
7.45	1.60259	1.56356	1.60881	1.59715	1.57992	1.56362	1.57329	1.59049	1.56124	1.57876
7.5	1.61065	1.57584	1.61663	1.60767	1.58341	1.57679	1.58207	1.60169	1.57055	1.5902
7.55	1.61906	1.58779	1.62737	1.61996	1.60185	1.5877	1.5947	1.61494	1.58245	1.60349
7.6	1.63042	1.60115	1.63869	1.62702	1.61501	1.59648	1.60545	1.6242	1.58923	1.61119
7.65	1.64057	1.60884	1.6489	1.64253	1.62912	1.6064	1.61428	1.63407	1.602	1.62254
7.7	1.6536	1.61514	1.65849	1.6511	1.6391	1.62019	1.62521	1.64293	1.61466	1.63579
7.75	1.66275	1.63064	1.67182	1.66482	1.64243	1.63487	1.63687	1.65566	1.6241	1.64499
7.8	1.66991	1.6403	1.68413	1.67136	1.65597	1.64383	1.64776	1.66817	1.63143	1.65379
7.85	1.68415	1.65306	1.69567	1.68485	1.67213	1.65362	1.6598	1.67365	1.64603	1.66615
7.9	1.6536	1.66168	1.70467	1.69595	1.67888	1.66335	1.67025	1.69053	1.66336	1.67638
7.95	1.59518	1.66969	1.71512	1.70859	1.68893	1.67608	1.67762	1.70147	1.66748	1.68654
8	1.57218	1.68492	1.72888	1.71445	1.7047	1.68967	1.69014	1.71125	1.67833	1.69531
8.05	1.57182	1.6931	1.73659	1.72944	1.70995	1.69848	1.6977	1.72338	1.68607	1.71008
8.1	1.57549	1.70128	1.74844	1.74318	1.72687	1.7089	1.71002	1.7354	1.69903	1.72167
8.15	1.57664	1.71383	1.76553	1.75326	1.73357	1.71874	1.72406	1.74742	1.71481	1.73373
8.2	1.57684	1.72527	1.77478	1.75968	1.74435	1.73097	1.73893	1.75476	1.71961	1.74264
8.25	1.57768	1.7028	1.7856	1.76979	1.75583	1.74173	1.7483	1.76231	1.73263	1.7503
8.3	1.57163	1.61535	1.79315	1.78675	1.76706	1.75015	1.7604	1.77529	1.74205	1.76463
8.35	1.57415	1.59027	1.80672	1.80086	1.78088	1.76522	1.76923	1.78606	1.75252	1.77212
8.4	1.57478	1.57302	1.81853	1.80645	1.79537	1.77536	1.77868	1.79861	1.76931	1.78753
8.45	1.57362	1.57939	1.77061	1.81375	1.7999	1.78832	1.78793	1.80735	1.7827	1.79922
8.5	1.57294	1.5723	1.66135	1.82905	1.8124	1.80088	1.80065	1.81887	1.7886	1.80778
8.55	1.57348	1.57312	1.56881	1.84212	1.82795	1.8126	1.81111	1.82801	1.79663	1.82075
8.6	1.57412	1.57391	1.55815	1.85092	1.83424	1.82315	1.82109	1.8412	1.81016	1.83228
8.65	1.57301	1.57549	1.5575	1.78887	1.8488	1.83791	1.83526	1.85539	1.82281	1.83891
8.7	1.56979	1.57375	1.5617	1.63455	1.85225	1.85176	1.8476	1.86387	1.83257	1.85015
8.75	1.57053	1.57232	1.56325	1.56687	1.86167	1.85672	1.85962	1.87978	1.84653	1.86954
8.8	1.56917	1.57522	1.56087	1.56164	1.87037	1.86745	1.87115	1.89443	1.85692	1.8743
8.85	1.57156	1.57483	1.55576	1.56003	1.75693	1.87827	1.8851	1.90511	1.86442	1.88433
8.9	1.57008	1.57415	1.55614	1.56025	1.61032	1.89184	1.89294	1.91413	1.88232	1.90723
8.95	1.57186	1.57566	1.55563	1.55865	1.57124	1.90873	1.90439	1.92693	1.89057	1.9146
9	1.57239	1.57374	1.55299	1.56325	1.57032	1.76872	1.91392	1.94163	1.90354	1.92652
9.05	1.57246	1.57384	1.55388	1.56573	1.56921	1.63973	1.92949	1.94914	1.91565	1.93653
9.1	1.57225	1.57535	1.55559	1.56472	1.56707	1.57029	1.94156	1.96563	1.92238	1.9452
9.15	1.57789	1.57682	1.55757	1.56494	1.56807	1.56587	1.94176	1.97468	1.94228	1.96179
9.2	1.57752	1.57317	1.56219	1.55998	1.56271	1.56113	1.79282	1.98806	1.95487	1.97682
9.25	1.57628	1.57174	1.56165	1.56596	1.56068	1.56183	1.61205	2.00496	1.9583	1.98812
9.3	1.58183	1.56982	1.56122	1.56383	1.56933	1.56162	1.5679	2.01462	1.96603	1.99728
9.35	1.58031	1.56947	1.5602	1.56262	1.57049	1.5656	1.56734	1.85824	1.98425	2.00818
9.4	1.57529	1.56493	1.55747	1.56536	1.5623	1.56426	1.56594	1.62187	1.99497	2.01663
9.45	1.57673	1.56495	1.55896	1.56297	1.56324	1.56574	1.56796	1.56398	2.00096	2.03232
9.5	1.57566	1.56633	1.55996	1.5632	1.56767	1.56769	1.56926	1.55837	1.88128	2.04591
9.55	1.57708	1.56439	1.55789	1.56648	1.56603	1.56632	1.57059	1.55755	1.6978	2.05311
9.6	1.57359	1.56668	1.55708	1.56878	1.56392	1.57066	1.56607	1.55339	1.57232	2.06144
9.65	1.57186	1.56641	1.55995	1.56461	1.56578	1.56883	1.56252	1.55832	1.55347	1.91315
9.7	1.57444	1.5613	1.56071	1.5669	1.56012	1.56903	1.56376	1.55712	1.54982	1.67087
9.75	1.57162	1.5614	1.55888	1.56679	1.5608	1.57332	1.56532	1.55364	1.54978	1.56992
9.8	1.5702	1.56258	1.55866	1.56427	1.56607	1.57045	1.56364	1.55637	1.5536	1.57328
9.85	1.56922	1.56285	1.55914	1.56556	1.56518	1.57235	1.56294	1.55624	1.55471	1.57351
9.9	1.57003	1.56605	1.55966	1.56507	1.56258	1.57387	1.56083	1.55616	1.55393	1.57178
9.95	1.5711	1.56582	1.55997	1.56338	1.5634	1.57585	1.56295	1.55282	1.55351	1.56916
10	1.57326	1.56959	1.55978	1.56381	1.56129	1.57811	1.56715	1.55432	1.55591	1.56931
10.05	1.57364	1.56709	1.56327	1.56554	1.56239	1.57701	1.5685	1.55643	1.55786	1.56854
10.1	1.57298	1.56108	1.56527	1.56508	1.55929	1.57641	1.56722	1.55803	1.55999	1.571
10.15	1.57181	1.56056	1.56523	1.56468	1.56057	1.57972	1.56398	1.55612	1.55887	1.57092
10.2	1.5706	1.56087	1.56365	1.56749	1.56186	1.57845	1.56743	1.55205	1.55733	1.57079
10.25	1.56819	1.56196	1.56563	1.56708	1.56357	1.575	1.56742	1.55668	1.55612	1.57048
10.3	1.56644	1.56139	1.56461	1.56369	1.56531	1.57646	1.56585	1.5606	1.55859	1.56958
10.35	1.56561	1.56209	1.56301	1.56223	1.56035	1.5754	1.56715	1.55861	1.55926	1.57159
10.4	1.56703	1.56484	1.56409	1.56653	1.56021	1.56998	1.56994	1.55343	1.555	1.57298
10.45	1.56866	1.56511	1.56439	1.56884	1.55808	1.5695	1.57183	1.55535	1.55536	1.57299
10.5	1.57095	1.56392	1.56389	1.56679	1.55781	1.57062	1.56914	1.55556	1.55822	1.57245
10.55	1.56616	1.56213	1.56559	1.57186	1.55972	1.57389	1.56804	1.55506	1.55937	1.57525
10.6	1.56347	1.5605	1.56665	1.56823	1.55961	1.57632	1.57269	1.55627	1.55826	1.57544
10.65	1.56353	1.56133	1.56513	1.5644	1.55417	1.57478	1.57013	1.55598	1.55682	1.57525
10.7	1.56801	1.56271	1.56245	1.56902	1.55673	1.57333	1.57252	1.55728	1.5564	1.57711
10.75	1.56778	1.56497	1.5631	1.56751	1.55982	1.57241	1.57066	1.55409	1.55809	1.57783
10.8	1.5675	1.56235	1.56518	1.56727	1.55778	1.57137	1.57341	1.55387	1.55942	1.57587
10.85	1.5675	1.5609	1.56608	1.56819	1.55667	1.57413	1.57216	1.55479	1.56041	1.57671
10.9	1.56551	1.56001	1.5669	1.56712	1.55791	1.57405	1.56919	1.55548	1.5551	1.57397
10.95	1.56906	1.55921	1.56699	1.56291	1.55891	1.57201	1.56789	1.55499	1.5566	1.57377
11	1.57072	1.55929	1.56849	1.56366	1.55628	1.57518	1.56701	1.55633	1.56115	1.57396
11.05	1.57162	1.5577	1.56803	1.56558	1.55414	1.57602	1.56607	1.55851	1.55727	1.57067
11.1	1.56995	1.55944	1.56577	1.56583	1.55434	1.57051	1.56846	1.55966	1.55374	1.56998
11.15	1.56892	1.56211	1.56248	1.56657	1.55766	1.57066	1.56923	1.55812	1.55258	1.57246
11.2	1.56639	1.55944	1.5624	1.56613	1.55778	1.56926	1.56712	1.55803	1.55399	1.57542
11.25	1.56489	1.56011	1.56644	1.56603	1.55697	1.57102	1.56315	1.55552	1.55151	1.57247
11.3	1.5653	1.5577	1.56985	1.56642	1.5558	1.57251	1.56232	1.55761	1.54846	1.5714
11.35	1.56692	1.55767	1.5647	1.56764	1.55826	1.57185	1.56432	1.55368	1.5561	1.56875
11.4	1.56767	1.55904	1.56376	1.56644	1.55515	1.56931	1.56316	1.55424	1.55948	1.57081
11.45	1.56573	1.55927	1.56552	1.56419	1.55327	1.56776	1.56261	1.55966	1.55853	1.57266
11.5	1.56467	1.5621	1.56931	1.56354	1.55423	1.56882	1.56294	1.55988	1.55611	1.57338
11.55	1.5675	1.56196	1.56812	1.56609	1.5544	1.56848	1.55993	1.56122	1.55607	1.57317
11.6	1.5652	1.55869	1.56453	1.56773	1.55143	1.56641	1.55855	1.55788	1.55975	1.57136
11.65	1.56613	1.55488	1.56307	1.56949	1.55122	1.5674	1.56058	1.55661	1.56237	1.57005
11.7	1.56702	1.55775	1.56372	1.56628	1.54925	1.56893	1.56003	1.55734	1.56213	1.56949
11.75	1.57049	1.56078	1.56491	1.5634	1.54546	1.57019	1.56154	1.56125	1.55651	1.57069
11.8	1.57095	1.5632	1.56385	1.56394	1.54717	1.56979	1.56089	1.56377	1.55481	1.56872
11.85	1.57004	1.56459	1.56566	1.56754	1.54848	1.56977	1.55879	1.55872	1.55269	1.57052
11.9	1.5674	1.56126	1.5657	1.56675	1.55248	1.56623	1.5588	1.55961	1.5516	1.57136
11.95	1.56347	1.55902	1.56646	1.56439	1.55122	1.56813	1.5649	1.5619	1.55292	1.57169
12	1.56321	1.55795	1.56605	1.56298	1.54637	1.5672	1.5655	1.56329	1.55549	1.57031
12.05	1.56466	1.55681	1.56482	1.5623	1.54772	1.56701	1.56251	1.56455	1.55977	1.57125
12.1	1.56028	1.55489	1.56475	1.56305	1.55238	1.56486	1.56016	1.56152	1.55543	1.56988
12.15	1.55968	1.55546	1.56173	1.56731	1.55172	1.56576	1.56028	1.56014	1.55691	1.57071
12.2	1.56078	1.55791	1.56163	1.56482	1.54962	1.5655	1.56431	1.56699	1.55724	1.56881
12.25	1.56258	1.55791	1.56257	1.5638	1.5495	1.56786	1.56162	1.5656	1.55882	1.5705
12.3	1.56039	1.56037	1.56389	1.56218	1.55408	1.56714	1.55942	1.5594	1.55958	1.57204
12.35	1.56104	1.55676	1.56553	1.55964	1.5521	1.56981	1.56082	1.56284	1.55439	1.57294
12.4	1.56326	1.55696	1.56231	1.56565	1.54838	1.57054	1.56407	1.56507	1.55687	1.57075
12.45	1.56395	1.55657	1.56508	1.56564	1.54913	1.56766	1.56039	1.56431	1.55922	1.56778
12.5	1.5597	1.55572	1.56878	1.56286	1.55315	1.56469	1.5604	1.56336	1.55615	1.569
12.55	1.56453	1.55986	1.56389	1.56212	1.55817	1.56388	1.5667	1.56089	1.55633	1.57066
12.6	1.56374	1.55925	1.56337	1.56898	1.5558	1.5633	1.56535	1.5575	1.55673	1.57069
12.65	1.56286	1.55735	1.56422	1.56828	1.55909	1.56576	1.56816	1.56079	1.55784	1.56709
12.7	1.56174	1.55484	1.5624	1.56437	1.55786	1.56696	1.56865	1.56355	1.55604	1.56413
12.75	1.56559	1.55695	1.5633	1.56248	1.56225	1.56605	1.5673	1.56041	1.55539	1.56197
12.8	1.56748	1.5555	1.5646	1.56261	1.56555	1.56947	1.56473	1.56111	1.55597	1.56117
12.85	1.56284	1.55399	1.5639	1.56242	1.56147	1.56872	1.56782	1.56101	1.55383	1.56382
12.9	1.56283	1.55346	1.56661	1.55986	1.56282	1.56583	1.56541	1.55982	1.54747	1.56247
12.95	1.56035	1.55963	1.5672	1.56333	1.56377	1.56658	1.565	1.56025	1.54994	1.56065
13	1.56187	1.55911	1.5618	1.55825	1.56143	1.56843	1.56302	1.55989	1.55053	1.56285
13.05	1.5653	1.55423	1.56294	1.55994	1.56271	1.56095	1.5623	1.55974	1.55536	1.56005
13.1	1.56421	1.55675	1.56362	1.56271	1.56089	1.55689	1.5626	1.56058	1.55594	1.55905
13.15	1.56282	1.55607	1.56448	1.56136	1.56225	1.54924	1.55551	1.55773	1.55795	1.56192
13.2	1.5622	1.55492	1.56581	1.55939	1.56277	1.54533	1.55581	1.55563	1.55997	1.56126
13.25	1.56148	1.55545	1.56523	1.56576	1.55975	1.5428	1.55742	1.55688	1.56444	1.55872
13.3	1.56486	1.55448	1.56347	1.5625	1.56338	1.53902	1.55926	1.55778	1.56456	1.55848
13.35	1.56525	1.5558	1.56181	1.5619	1.56607	1.54298	1.55579	1.55908	1.56604	1.55527
13.4	1.56372	1.55666	1.56183	1.56273	1.56337	1.54164	1.55556	1.56067	1.56363	1.55533
13.45	1.56365	1.55735	1.56063	1.5586	1.563	1.54201	1.55734	1.5575	1.56466	1.55431
13.5	1.56023	1.55905	1.56076	1.56123	1.56563	1.54346	1.55608	1.55802	1.56283	1.55346
13.55	1.55648	1.56082	1.56023	1.56535	1.56001	1.53611	1.55606	1.55618	1.5661	1.55998
13.6	1.55176	1.56094	1.5585	1.56378	1.56105	1.53863	1.55322	1.56165	1.56688	1.56366
13.65	1.55272	1.56591	1.55804	1.5628	1.56385	1.53673	1.55036	1.55997	1.5638	1.56233
13.7	1.55573	1.5657	1.56119	1.56098	1.56286	1.53566	1.54939	1.56221	1.56167	1.56144
13.75	1.55891	1.56654	1.5581	1.55932	1.56088	1.54659	1.55076	1.56095	1.55732	1.56334
13.8	1.56049	1.56011	1.55383	1.55819	1.55895	1.54812	1.55172	1.56112	1.56123	1.56345
13.85	1.56006	1.56325	1.55656	1.55637	1.56241	1.54766	1.55526	1.56027	1.56223	1.55933
13.9	1.55517	1.56494	1.55714	1.55081	1.56472	1.55471	1.55433	1.56009	1.5615	1.55822
13.95	1.5542	1.56709	1.55169	1.54943	1.57029	1.55331	1.5501	1.55976	1.56104	1.55912
14	1.55597	1.56622	1.55274	1.55562	1.5721	1.55344	1.55238	1.5594	1.56072	1.55966
14.05	1.5547	1.56257	1.55354	1.55866	1.57006	1.56012	1.54705	1.56128	1.5667	1.55667
14.1	1.55498	1.56301	1.55441	1.55106	1.56618	1.5682	1.54451	1.56193	1.56582	1.55568
14.15	1.55265	1.56787	1.55296	1.54162	1.56735	1.57315	1.54469	1.55915	1.56198	1.5539
14.2	1.55749	1.56575	1.55255	1.54743	1.5698	1.56748	1.5482	1.56106	1.56532	1.55144
14.25	1.55777	1.56407	1.55256	1.5501	1.57033	1.5742	1.55497	1.56	1.56553	1.54978
14.3	1.55896	1.56178	1.55402	1.54364	1.56581	1.5742	1.55889	1.5594	1.56991	1.54799
14.35	1.55911	1.56523	1.55339	1.55015	1.56364	1.57595	1.56315	1.55617	1.5629	1.55116
14.4	1.55898	1.56452	1.55047	1.54746	1.56373	1.57419	1.56939	1.55702	1.56057	1.54636
14.45	1.55507	1.56882	1.54987	1.54994	1.5634	1.57119	1.56749	1.5589	1.56617	1.54588
14.5	1.54979	1.58015	1.54921	1.55014	1.5658	1.56058	1.56687	1.55995	1.5624	1.5428
14.55	1.54794	1.57167	1.54641	1.54888	1.56535	1.55444	1.56575	1.56226	1.56069	1.54213
14.6	1.55311	1.56344	1.54674	1.55229	1.56607	1.54706	1.57025	1.55911	1.56022	1.54121
14.65	1.553	1.56069	1.54736	1.55737	1.56721	1.54709	1.56653	1.56409	1.56304	1.54371
14.7	1.55456	1.55934	1.55267	1.55591	1.56864	1.55768	1.56415	1.56941	1.56591	1.54429
14.75	1.55324	1.55791	1.55315	1.56153	1.56861	1.55726	1.56323	1.57044	1.56965	1.55248
14.8	1.55241	1.55653	1.55719	1.56326	1.56477	1.55564	1.56151	1.56278	1.56797	1.54561
14.85	1.55268	1.55734	1.56014	1.5608	1.56408	1.55808	1.56347	1.54885	1.56502	1.54235
14.9	1.55272	1.55473	1.56952	1.55699	1.56659	1.55982	1.56079	1.54866	1.56021	1.54193
14.95	1.55026	1.55697	1.55281	1.55981	1.56214	1.55998	1.56325	1.54698	1.5639	1.54398
15	1.54914	1.55385	1.54867	1.56215	1.56582	1.56124	1.56604	1.54685	1.56338	1.54238
15.05	1.55197	1.55183	1.55061	1.56734	1.56379	1.56001	1.56673	1.54685	1.56294	1.54215
15.1	1.55192	1.55381	1.55221	1.56552	1.56201	1.56135	1.56734	1.54947	1.56496	1.5418
15.15	1.55251	1.55496	1.55392	1.56458	1.55828	1.56089	1.56661	1.54995	1.55905	1.54031
15.2	1.55177	1.55158	1.55685	1.56151	1.55322	1.56481	1.56353	1.54992	1.5568	1.53846
15.25	1.55013	1.54739	1.55778	1.56417	1.54697	1.56479	1.55848	1.55115	1.54916	1.54028
15.3	1.55035	1.539	1.55951	1.56703	1.53629	1.5623	1.55106	1.55148	1.542	1.5378
15.35	1.55194	1.52571	1.55888	1.56611	1.52335	1.55557	1.53797	1.54629	1.53143	1.5275
15.4	1.546	1.51571	1.55924	1.56208	1.51489	1.54116	1.52986	1.53821	1.51946	1.52187
15.45	1.53763	1.50804	1.55575	1.55447	1.5052	1.53659	1.5196	1.52893	1.50506	1.51004
15.5	1.52462	1.49656	1.5502	1.5447	1.49353	1.52756	1.50573	1.51918	1.49308	1.49811
15.55	1.51949	1.4864	1.54162	1.53411	1.48468	1.51687	1.50005	1.50836	1.48579	1.48792
15.6	1.50583	1.47805	1.53008	1.52166	1.47259	1.50677	1.48954	1.49551	1.47708	1.47795
15.65	1.49702	1.46592	1.516	1.51554	1.46033	1.49691	1.47967	1.48563	1.46147	1.469
15.7	1.48462	1.45467	1.50607	1.50411	1.45407	1.48251	1.46685	1.47329	1.45293	1.4581
15.75	1.47182	1.44627	1.49588	1.49257	1.44109	1.47229	1.45943	1.46568	1.44485	1.44998
15.8	1.46124	1.43392	1.48593	1.47827	1.42637	1.46036	1.44724	1.45836	1.43298	1.43901
15.85	1.44895	1.42552	1.47195	1.47058	1.42201	1.44959	1.43445	1.44714	1.4241	1.42906
15.9	1.43684	1.41848	1.46243	1.46108	1.4119	1.43751	1.42574	1.43642	1.41441	1.4183
15.95	1.42938	1.40767	1.45007	1.45039	1.40141	1.4265	1.41855	1.42605	1.40127	1.4082
16	1.41963	1.39901	1.44303	1.43817	1.39129	1.41878	1.40819	1.41256	1.38807	1.3976
16.05	1.40712	1.38571	1.42963	1.43048	1.38345	1.41081	1.39527	1.40358	1.38165	1.39227
16.1	1.39906	1.37004	1.41938	1.41713	1.37152	1.39773	1.38756	1.39554	1.37	1.38278
16.15	1.38972	1.36397	1.40901	1.40643	1.35909	1.38609	1.3762	1.38702	1.36217	1.36496
16.2	1.3763	1.3541	1.39497	1.39681	1.34783	1.3754	1.36323	1.37436	1.34578	1.35252
16.25	1.36526	1.34458	1.38823	1.38698	1.33886	1.36498	1.3556	1.36222	1.3353	1.34608
16.3	1.35443	1.33286	1.37645	1.37499	1.33062	1.35769	1.34926	1.34994	1.32863	1.33541
16.35	1.34472	1.3262	1.3649	1.3649	1.31798	1.34955	1.33795	1.33759	1.31817	1.32445
16.4	1.33466	1.31576	1.35408	1.35237	1.30687	1.33469	1.32801	1.32841	1.3045	1.31331
16.45	1.32464	1.30339	1.34352	1.33796	1.29872	1.32436	1.31293	1.3171	1.29183	1.30123
16.5	1.31378	1.29474	1.33167	1.32732	1.29199	1.31325	1.30839	1.30342	1.281	1.29419
16.55	1.30541	1.28458	1.32452	1.31917	1.27773	1.30613	1.29541	1.29448	1.2698	1.28698
16.6	1.29627	1.27535	1.31607	1.31072	1.26649	1.29253	1.28713	1.28678	1.26328	1.27758
16.65	1.28552	1.26499	1.3029	1.2951	1.26009	1.28148	1.27805	1.27483	1.2547	1.26459
16.7	1.27105	1.25375	1.29132	1.28564	1.24817	1.27118	1.26766	1.26626	1.24409	1.25777
16.75	1.26213	1.24485	1.27974	1.27251	1.23586	1.25715	1.25656	1.25585	1.23414	1.2475
16.8	1.2533	1.2341	1.27121	1.26557	1.22981	1.24711	1.24788	1.24498	1.22215	1.2343
16.85	1.24399	1.22268	1.2622	1.25845	1.22324	1.23981	1.23983	1.23757	1.20879	1.22342
16.9	1.23703	1.21225	1.25128	1.24744	1.2095	1.23356	1.22983	1.22638	1.20097	1.21529
16.95	1.22242	1.20412	1.23783	1.23985	1.19912	1.22108	1.21885	1.21794	1.19847	1.20568
17	1.21303	1.19295	1.22959	1.22806	1.18848	1.21271	1.21159	1.20435	1.18374	1.1974
17.05	1.20778	1.18197	1.22148	1.2155	1.18123	1.20115	1.20293	1.19672	1.17243	1.18405
17.1	1.19788	1.17269	1.20767	1.20461	1.17132	1.19292	1.19379	1.18933	1.16519	1.17484
17.15	1.18579	1.16613	1.19654	1.195	1.16193	1.17959	1.184	1.17973	1.15244	1.1654
17.2	1.17683	1.15386	1.18962	1.18604	1.15576	1.17165	1.17498	1.16718	1.14049	1.16011
17.25	1.16887	1.14479	1.18306	1.17671	1.14202	1.16347	1.1639	1.15916	1.13589	1.14978
17.3	1.15797	1.13648	1.16761	1.16846	1.13841	1.15556	1.15116	1.15	1.12948	1.14116
17.35	1.1466	1.12307	1.15985	1.155	1.12778	1.14477	1.1412	1.13719	1.1181	1.13028
17.4	1.13504	1.11462	1.14946	1.14428	1.11405	1.13374	1.13131	1.1335	1.10837	1.1182
17.45	1.12548	1.10629	1.14127	1.13702	1.10525	1.12531	1.12331	1.12454	1.09458	1.11063
17.5	1.1165	1.09347	1.13332	1.13128	1.09635	1.11619	1.114	1.1151	1.0915	1.10038
17.55	1.11049	1.0897	1.12034	1.12059	1.08987	1.10888	1.10146	1.10221	1.08294	1.09505
17.6	1.10168	1.0808	1.11372	1.11195	1.08335	1.10106	1.09759	1.09274	1.06926	1.08509
17.65	1.09734	1.06502	1.10812	1.10064	1.07439	1.09148	1.08955	1.08728	1.06143	1.07469
17.7	1.08553	1.0584	1.09499	1.09234	1.0625	1.08216	1.0831	1.07713	1.05524	1.06801
17.75	1.07187	1.05027	1.08732	1.08387	1.0512	1.07353	1.07569	1.06672	1.05034	1.05984
17.8	1.06499	1.0421	1.0775	1.07439	1.05016	1.06368	1.0605	1.05793	1.03889	1.04969
17.85	1.05705	1.03375	1.06575	1.06238	1.03826	1.05615	1.05321	1.04804	1.02816	1.03906
17.9	1.04994	1.02427	1.0569	1.05543	1.02947	1.04803	1.04232	1.03474	1.02286	1.03154
17.95	1.03681	1.01482	1.04844	1.04993	1.01915	1.03939	1.03065	1.02867	1.00931	1.02364
18	1.03002	1.00758	1.04075	1.03549	1.0119	1.0295	1.02202	1.02169	1.00074	1.01327
18.05	1.02237	0.9981	1.02825	1.02479	1.00329	1.02345	1.01826	1.01137	0.99134	1.00564
18.1	1.01247	0.99001	1.01807	1.01909	0.99419	1.01494	1.00968	1.00255	0.98028	0.9967
18.15	1.00635	0.97997	1.00911	1.01255	0.99097	1.00401	0.99795	0.99523	0.97539	0.98982
18.2	0.99813	0.97202	1.0025	1.00783	0.97732	0.98879	0.98869	0.98535	0.97344	0.98137
18.25	0.98617	0.9662	0.99748	0.99055	0.96837	0.98678	0.98007	0.97919	0.96458	0.97031
18.3	0.98158	0.96189	0.99012	0.98106	0.96411	0.97931	0.97326	0.97225	0.94668	0.95973
18.35	0.97303	0.94819	0.979	0.97599	0.95564	0.96726	0.96051	0.96282	0.94154	0.95354
18.4	0.96248	0.93992	0.97128	0.97115	0.95055	0.96101	0.95131	0.95533	0.93866	0.94625
18.45	0.95322	0.93044	0.95969	0.96152	0.94057	0.95435	0.94922	0.94548	0.92806	0.93652
18.5	0.94633	0.92298	0.95271	0.95266	0.93088	0.94847	0.94044	0.93475	0.92086	0.92544
18.55	0.93212	0.91223	0.94358	0.94536	0.924	0.94154	0.93263	0.92739	0.91003	0.91746
18.6	0.92556	0.90443	0.936	0.93562	0.91663	0.92906	0.92255	0.9151	0.90438	0.90947
18.65	0.92209	0.89375	0.92683	0.93031	0.90538	0.91612	0.91762	0.90991	0.899	0.90136
18.7	0.91343	0.88656	0.91809	0.92167	0.89556	0.91016	0.91189	0.90704	0.88739	0.89016
18.75	0.90624	0.88165	0.90968	0.9126	0.89271	0.90051	0.90057	0.90098	0.88166	0.88014
18.8	0.89921	0.8742	0.89798	0.90069	0.88329	0.89502	0.89382	0.88916	0.8726	0.87611
18.85	0.89034	0.86252	0.89448	0.89374	0.87054	0.89137	0.87846	0.87821	0.86593	0.86388
18.9	0.87695	0.85317	0.88247	0.88561	0.8647	0.88148	0.87264	0.87437	0.85812	0.85694
18.95	0.86879	0.84717	0.876	0.87774	0.85888	0.87314	0.86539	0.86533	0.8442	0.85126
19	0.85769	0.84175	0.8668	0.873	0.84968	0.86415	0.85818	0.85771	0.8385	0.83904
19.05	0.8468	0.83203	0.8593	0.86348	0.84237	0.85724	0.84992	0.84969	0.83696	0.83427
19.1	0.84177	0.82368	0.85316	0.85616	0.83516	0.8497	0.84277	0.8385	0.82742	0.82903
19.15	0.83408	0.8204	0.84364	0.85095	0.82693	0.83975	0.83125	0.8345	0.82252	0.81748
19.2	0.83445	0.80641	0.83626	0.83761	0.82274	0.83386	0.82786	0.82689	0.81664	0.81601
19.25	0.82219	0.80061	0.83206	0.83057	0.81352	0.8251	0.82584	0.81785	0.81285	0.80642
19.3	0.81215	0.79056	0.81893	0.82602	0.80751	0.81635	0.81876	0.80635	0.80176	0.7946
19.35	0.80008	0.7833	0.81124	0.81754	0.80066	0.80351	0.80471	0.79696	0.79075	0.78262
19.4	0.79568	0.77598	0.80092	0.81181	0.79113	0.79763	0.79762	0.78931	0.7833	0.77681
19.45	0.78357	0.76811	0.79845	0.80317	0.78558	0.79248	0.78882	0.78082	0.78108	0.7739
19.5	0.77515	0.76248	0.78738	0.79572	0.77223	0.78456	0.78105	0.77399	0.76744	0.76718
19.55	0.77482	0.75112	0.78176	0.78784	0.77119	0.77199	0.77589	0.7688	0.76768	0.75869
19.6	0.75644	0.74368	0.77861	0.78066	0.76642	0.7633	0.76969	0.7595	0.76421	0.74673
19.65	0.74967	0.73666	0.7694	0.77065	0.76217	0.75982	0.76333	0.75082	0.75566	0.74145
19.7	0.745	0.73147	0.75438	0.7682	0.74677	0.75442	0.74577	0.74298	0.75158	0.73352
19.75	0.74339	0.72279	0.74696	0.75749	0.73948	0.74334	0.74347	0.73454	0.73786	0.71947
19.8	0.72848	0.71301	0.73894	0.75385	0.73744	0.73766	0.73804	0.72577	0.7281	0.71063
19.85	0.71676	0.70574	0.73532	0.74796	0.73034	0.73419	0.72943	0.72282	0.71893	0.70705
19.9	0.71459	0.69995	0.72849	0.73877	0.72116	0.72259	0.71361	0.71089	0.71342	0.69877
19.95	0.71192	0.7016	0.71865	0.73075	0.70704	0.71304	0.7148	0.70406	0.70833	0.69433
20	0.69737	0.68631	0.71436	0.72043	0.70547	0.70251	0.71092	0.70196	0.69861	0.68403

## Sheet: Fig 1f
Type 4
time (s)	Pressure (GPa)
0.05	0.6886	0.69553	0.72203	0.69414	0.69809	0.70712	0.70592	0.71058	0.70289	0.70521
0.1	0.68896	0.69641	0.71831	0.69222	0.69872	0.70967	0.70618	0.70771	0.69646	0.70835
0.15	0.68967	0.69912	0.71906	0.68735	0.70746	0.70911	0.71496	0.70687	0.70024	0.70762
0.2	0.68816	0.69835	0.72544	0.69117	0.70946	0.70748	0.71138	0.71127	0.70552	0.70577
0.25	0.68632	0.69586	0.73593	0.69078	0.70845	0.70877	0.71221	0.71458	0.70215	0.70573
0.3	0.68877	0.70061	0.7343	0.68982	0.70737	0.71129	0.71808	0.71173	0.70039	0.71202
0.35	0.69064	0.70479	0.73455	0.68955	0.71221	0.71403	0.71964	0.70927	0.70358	0.71761
0.4	0.69586	0.70094	0.73878	0.70147	0.7138	0.71069	0.71811	0.70978	0.71369	0.7176
0.45	0.69816	0.7007	0.73714	0.70493	0.71547	0.71301	0.72232	0.71267	0.71427	0.71382
0.5	0.69643	0.70732	0.73644	0.69412	0.71605	0.71532	0.72279	0.71908	0.71593	0.71588
0.55	0.70172	0.70813	0.73844	0.70247	0.71811	0.71697	0.72275	0.71515	0.71811	0.71836
0.6	0.70499	0.71383	0.74402	0.70776	0.72383	0.71441	0.72636	0.71635	0.71339	0.72304
0.65	0.70729	0.71457	0.74349	0.70189	0.71833	0.71956	0.72781	0.72251	0.71546	0.72597
0.7	0.70527	0.71826	0.74361	0.70233	0.72228	0.72164	0.73141	0.72902	0.72163	0.72653
0.75	0.71004	0.71837	0.75045	0.7093	0.7256	0.72066	0.73548	0.73192	0.7183	0.72973
0.8	0.7069	0.71333	0.75063	0.71082	0.72823	0.72391	0.73664	0.72644	0.72431	0.72888
0.85	0.70778	0.71591	0.75103	0.70949	0.73052	0.72593	0.73613	0.72646	0.73209	0.72819
0.9	0.7152	0.72325	0.75351	0.71502	0.73278	0.73356	0.73981	0.73038	0.73084	0.7327
0.95	0.71812	0.72125	0.75724	0.7193	0.73476	0.73117	0.74174	0.73314	0.7293	0.73746
1	0.72029	0.72845	0.75883	0.7168	0.73908	0.73091	0.7453	0.73518	0.72665	0.73373
1.05	0.71542	0.72641	0.75605	0.72215	0.74207	0.73418	0.74412	0.73739	0.72805	0.73585
1.1	0.71693	0.73107	0.75985	0.72382	0.73764	0.73611	0.74522	0.7414	0.73413	0.74072
1.15	0.72437	0.73221	0.76434	0.71644	0.74428	0.73865	0.74449	0.74514	0.74047	0.74282
1.2	0.73205	0.72938	0.76657	0.72403	0.7427	0.73727	0.75356	0.74159	0.73948	0.74536
1.25	0.73225	0.73253	0.7698	0.72506	0.74319	0.74179	0.75251	0.74382	0.73908	0.74496
1.3	0.72874	0.73606	0.76784	0.72694	0.74698	0.74359	0.75542	0.74437	0.7457	0.74434
1.35	0.72963	0.73999	0.76894	0.72707	0.74863	0.74257	0.75998	0.74554	0.74954	0.75073
1.4	0.73077	0.74454	0.77693	0.73835	0.75663	0.75014	0.76588	0.75563	0.74748	0.75976
1.45	0.73461	0.74373	0.77993	0.73549	0.76015	0.75134	0.76509	0.75683	0.74858	0.7584
1.5	0.73671	0.73982	0.77843	0.73336	0.75975	0.7532	0.75871	0.75459	0.7488	0.75632
1.55	0.74285	0.74389	0.77871	0.74037	0.76707	0.75572	0.76577	0.75642	0.75238	0.76058
1.6	0.74943	0.74909	0.78394	0.74489	0.76368	0.75469	0.77142	0.76517	0.75984	0.76202
1.65	0.75327	0.75087	0.78251	0.74525	0.76183	0.75909	0.76863	0.76504	0.76067	0.76677
1.7	0.75643	0.75329	0.78666	0.75392	0.76914	0.76024	0.77452	0.77391	0.76295	0.76728
1.75	0.75604	0.76091	0.78786	0.75593	0.77284	0.76369	0.77783	0.7716	0.76673	0.77015
1.8	0.76321	0.76025	0.79168	0.75454	0.77344	0.7646	0.77774	0.77154	0.76716	0.77253
1.85	0.76537	0.7632	0.79529	0.75533	0.77805	0.76516	0.7798	0.78033	0.77072	0.7736
1.9	0.76573	0.76628	0.80049	0.75593	0.78006	0.77079	0.78507	0.78221	0.77223	0.77804
1.95	0.7691	0.76288	0.7999	0.76631	0.78016	0.7756	0.78882	0.78057	0.77385	0.78011
2	0.76887	0.76651	0.79657	0.76903	0.78176	0.77686	0.79043	0.78363	0.7708	0.77994
2.05	0.76753	0.77177	0.799	0.76667	0.78769	0.77854	0.78919	0.78685	0.77906	0.78765
2.1	0.77181	0.77718	0.80295	0.77107	0.78888	0.7808	0.79186	0.79252	0.78903	0.78972
2.15	0.77923	0.78307	0.80839	0.77219	0.78928	0.78458	0.8025	0.79731	0.78852	0.79251
2.2	0.78564	0.78548	0.81537	0.77827	0.79204	0.78992	0.80906	0.79992	0.78886	0.79308
2.25	0.78363	0.78618	0.82199	0.78423	0.79638	0.79481	0.80762	0.80588	0.79121	0.79973
2.3	0.78889	0.78594	0.82253	0.78995	0.79816	0.80199	0.80502	0.81043	0.7995	0.80661
2.35	0.79158	0.78976	0.82822	0.79707	0.80272	0.80004	0.81483	0.81226	0.79964	0.81446
2.4	0.79646	0.79413	0.82375	0.7974	0.808	0.80475	0.82176	0.81078	0.80124	0.8155
2.45	0.79723	0.79691	0.82783	0.80177	0.80642	0.80891	0.82068	0.81635	0.81015	0.81404
2.5	0.80484	0.80336	0.83781	0.80775	0.81833	0.81093	0.82666	0.82267	0.81582	0.82147
2.55	0.81239	0.81063	0.84196	0.80795	0.82339	0.81489	0.83306	0.82626	0.81976	0.82594
2.6	0.81019	0.81256	0.84188	0.81465	0.82663	0.81951	0.83318	0.83682	0.82671	0.83048
2.65	0.8169	0.81379	0.84364	0.81356	0.82958	0.82702	0.83786	0.84031	0.83308	0.83653
2.7	0.82557	0.82369	0.85352	0.81855	0.83439	0.83203	0.84401	0.84059	0.84095	0.84366
2.75	0.83064	0.82582	0.85834	0.82637	0.84084	0.8359	0.84635	0.84319	0.84425	0.84469
2.8	0.83381	0.83215	0.86636	0.83308	0.84306	0.84117	0.85089	0.85196	0.84697	0.85009
2.85	0.8442	0.83766	0.87337	0.83815	0.84765	0.8486	0.8596	0.85947	0.85573	0.85598
2.9	0.84476	0.84153	0.87411	0.83628	0.86157	0.8527	0.86536	0.86498	0.85863	0.85904
2.95	0.84698	0.84547	0.88107	0.84387	0.86667	0.85503	0.87494	0.86932	0.86172	0.86602
3	0.85298	0.85407	0.88832	0.85507	0.86698	0.8632	0.87837	0.87449	0.86771	0.87123
3.05	0.8658	0.86014	0.89305	0.86008	0.87604	0.86831	0.87731	0.87857	0.87459	0.87569
3.1	0.87178	0.86484	0.89172	0.86406	0.87664	0.87672	0.8795	0.88257	0.88163	0.8826
3.15	0.87913	0.86956	0.89642	0.86942	0.88082	0.8819	0.88791	0.89492	0.88832	0.88585
3.2	0.87918	0.87284	0.902	0.87335	0.89228	0.88842	0.89321	0.89816	0.89563	0.89517
3.25	0.88308	0.87886	0.91564	0.87954	0.89525	0.89605	0.90138	0.90189	0.90508	0.90288
3.3	0.89437	0.88647	0.92277	0.88396	0.90453	0.90103	0.90685	0.9103	0.90669	0.90348
3.35	0.89976	0.89239	0.92252	0.89349	0.91078	0.90547	0.91187	0.91707	0.90858	0.90783
3.4	0.90527	0.89752	0.93046	0.91028	0.91416	0.90932	0.92066	0.92141	0.91113	0.91795
3.45	0.91396	0.90494	0.93641	0.91171	0.9172	0.9217	0.92481	0.92475	0.92162	0.92326
3.5	0.91989	0.908	0.94097	0.91327	0.92297	0.92706	0.93321	0.93226	0.9273	0.93238
3.55	0.91819	0.91235	0.94551	0.91629	0.92961	0.9288	0.94304	0.9397	0.93256	0.93469
3.6	0.93122	0.92315	0.95106	0.926	0.936	0.93426	0.94668	0.94487	0.93968	0.93884
3.65	0.93714	0.9292	0.95901	0.93602	0.94462	0.93892	0.95257	0.95071	0.9495	0.94671
3.7	0.94359	0.93632	0.96798	0.94239	0.95245	0.94594	0.95669	0.95631	0.95174	0.95518
3.75	0.94919	0.9431	0.97171	0.94535	0.95618	0.95331	0.96439	0.96152	0.95584	0.95765
3.8	0.95303	0.95204	0.97567	0.94442	0.96058	0.96147	0.97206	0.96965	0.96641	0.96757
3.85	0.96121	0.95647	0.98245	0.95932	0.96735	0.96706	0.97521	0.97388	0.97425	0.97137
3.9	0.96369	0.96045	0.98971	0.96435	0.97373	0.97591	0.98294	0.98004	0.97892	0.97652
3.95	0.97057	0.96919	0.99868	0.97226	0.9815	0.98445	0.98975	0.98604	0.98333	0.98119
4	0.97957	0.97585	1.00642	0.97423	0.98822	0.98864	0.99295	0.99016	0.9928	0.98788
4.05	0.98516	0.985	1.0112	0.97814	0.99526	0.99404	1.00084	1.00048	0.99886	0.99562
4.1	0.99005	0.9896	1.01621	0.9869	1.00416	1.00208	1.00639	1.00564	1.00882	1.00358
4.15	0.99842	0.9943	1.022	1.00058	1.00836	1.00856	1.01444	1.01453	1.0144	1.01166
4.2	1.00401	0.99923	1.03216	1.00425	1.01716	1.01779	1.02215	1.02158	1.01755	1.0175
4.25	1.01411	1.0075	1.03805	1.00671	1.02298	1.02158	1.02976	1.02918	1.02366	1.02287
4.3	1.02192	1.01402	1.04353	1.0153	1.0292	1.0312	1.03478	1.03546	1.03314	1.02942
4.35	1.02608	1.02409	1.04813	1.02151	1.03849	1.03682	1.04026	1.0399	1.03821	1.03839
4.4	1.03187	1.02865	1.05812	1.02899	1.04261	1.03949	1.04586	1.05065	1.04437	1.04391
4.45	1.03823	1.03506	1.0715	1.03276	1.04865	1.04682	1.05761	1.06146	1.05475	1.05342
4.5	1.04569	1.04046	1.07574	1.03512	1.05375	1.05713	1.06437	1.06355	1.06035	1.05758
4.55	1.0555	1.05007	1.08123	1.0443	1.06546	1.06149	1.07186	1.07015	1.06562	1.06545
4.6	1.05993	1.05697	1.08966	1.05435	1.06974	1.06984	1.07974	1.07818	1.07325	1.07166
4.65	1.06861	1.06379	1.09631	1.05822	1.07596	1.07813	1.08538	1.08416	1.07757	1.08053
4.7	1.07762	1.07723	1.10392	1.06683	1.0851	1.08503	1.09608	1.08719	1.08845	1.08538
4.75	1.08735	1.08149	1.10892	1.07531	1.09324	1.0916	1.10261	1.09534	1.09286	1.0933
4.8	1.09237	1.08521	1.11611	1.08269	1.09664	1.09892	1.1072	1.10367	1.09794	1.10303
4.85	1.09891	1.09119	1.12789	1.09068	1.1058	1.10379	1.11109	1.10967	1.10651	1.11233
4.9	1.10441	1.09954	1.13251	1.10165	1.11044	1.11077	1.11922	1.1207	1.1171	1.11832
4.95	1.11046	1.10963	1.14007	1.10808	1.12133	1.11972	1.12913	1.12867	1.12037	1.12416
5	1.11996	1.11617	1.14787	1.1121	1.12981	1.12788	1.13641	1.13432	1.12576	1.12846
5.05	1.12628	1.12574	1.15065	1.11707	1.13437	1.13734	1.14425	1.14207	1.13688	1.139
5.1	1.13392	1.13408	1.16177	1.1217	1.14134	1.14204	1.15211	1.14704	1.14315	1.14654
5.15	1.14214	1.14163	1.1692	1.1288	1.15158	1.1504	1.15842	1.15452	1.15035	1.155
5.2	1.14933	1.14578	1.17691	1.14339	1.15949	1.16011	1.1646	1.16568	1.16208	1.16172
5.25	1.15771	1.15772	1.18628	1.15033	1.16233	1.16772	1.17233	1.1711	1.16899	1.16772
5.3	1.16553	1.16566	1.19256	1.16098	1.16818	1.17349	1.18145	1.17878	1.17708	1.17752
5.35	1.17252	1.1767	1.20247	1.16899	1.17931	1.18601	1.1875	1.18915	1.18556	1.18631
5.4	1.18318	1.18391	1.21074	1.17584	1.18777	1.19144	1.19589	1.19852	1.18934	1.19455
5.45	1.19275	1.18684	1.21298	1.18651	1.19926	1.19799	1.20408	1.20489	1.20033	1.19913
5.5	1.19849	1.19743	1.22412	1.19492	1.20273	1.20609	1.21262	1.21044	1.20887	1.21067
5.55	1.20394	1.20936	1.23325	1.20158	1.20778	1.21347	1.22028	1.22335	1.21614	1.21637
5.6	1.21401	1.21156	1.23729	1.2062	1.21899	1.22154	1.22752	1.22975	1.22498	1.22239
5.65	1.2242	1.22453	1.25057	1.21272	1.22655	1.22984	1.23273	1.24058	1.23583	1.23193
5.7	1.23264	1.23379	1.25682	1.22293	1.23554	1.23906	1.24075	1.24802	1.24216	1.24247
5.75	1.23868	1.2437	1.26797	1.23515	1.24456	1.24682	1.25172	1.25453	1.24796	1.25138
5.8	1.24802	1.24839	1.27793	1.24475	1.25133	1.25702	1.25841	1.26222	1.25577	1.26387
5.85	1.25554	1.25552	1.28593	1.25136	1.261	1.26569	1.2681	1.26764	1.26482	1.27025
5.9	1.26684	1.26483	1.28996	1.25572	1.26772	1.27519	1.28132	1.28119	1.27376	1.27878
5.95	1.27497	1.27758	1.29728	1.26982	1.28168	1.28601	1.29134	1.28872	1.28429	1.28716
6	1.28129	1.2878	1.30637	1.28041	1.29054	1.2926	1.29692	1.29569	1.29282	1.29269
6.05	1.28902	1.29603	1.31984	1.29019	1.29589	1.30113	1.30658	1.30198	1.30405	1.30402
6.1	1.29557	1.3028	1.32743	1.29151	1.3026	1.30799	1.31336	1.31026	1.31243	1.31224
6.15	1.30979	1.31144	1.33657	1.3002	1.31406	1.31757	1.32694	1.32376	1.3166	1.32184
6.2	1.31946	1.3235	1.34206	1.31136	1.32473	1.32829	1.33545	1.33158	1.32523	1.33047
6.25	1.32532	1.33318	1.35131	1.32118	1.33327	1.33465	1.34201	1.3391	1.3366	1.34367
6.3	1.33408	1.34478	1.36115	1.33414	1.3412	1.34585	1.35587	1.34923	1.34621	1.35036
6.35	1.34223	1.35197	1.37197	1.3452	1.35124	1.354	1.36489	1.35501	1.36008	1.35973
6.4	1.35274	1.35847	1.3797	1.35271	1.36088	1.37116	1.3748	1.36486	1.36764	1.36434
6.45	1.36301	1.37087	1.39415	1.36031	1.37205	1.37733	1.38399	1.37719	1.37272	1.37154
6.5	1.37268	1.38144	1.40424	1.37564	1.37882	1.38501	1.39173	1.38288	1.38367	1.38394
6.55	1.37989	1.3882	1.41385	1.38416	1.3901	1.39707	1.39922	1.39147	1.39526	1.39767
6.6	1.38979	1.39929	1.41978	1.38631	1.40246	1.4039	1.41178	1.4041	1.4061	1.4055
6.65	1.4021	1.41258	1.42822	1.4008	1.40976	1.41407	1.4229	1.41445	1.41534	1.41468
6.7	1.41276	1.42137	1.44094	1.41391	1.42262	1.42986	1.42895	1.42199	1.42195	1.42257
6.75	1.42279	1.43056	1.45431	1.42172	1.43238	1.4356	1.44057	1.4359	1.4336	1.43782
6.8	1.43121	1.4388	1.46024	1.43271	1.43816	1.44724	1.44967	1.44351	1.44378	1.44765
6.85	1.44081	1.45094	1.47183	1.43874	1.44692	1.45635	1.46137	1.45212	1.45494	1.45428
6.9	1.44901	1.46276	1.48321	1.45502	1.46126	1.46291	1.47207	1.46309	1.46319	1.46384
6.95	1.4615	1.47091	1.49261	1.46532	1.47292	1.47566	1.48322	1.47379	1.47423	1.47655
7	1.47425	1.48263	1.50378	1.47289	1.47884	1.48063	1.49173	1.48245	1.48466	1.48306
7.05	1.48388	1.49165	1.51133	1.48298	1.4884	1.49388	1.50188	1.49401	1.49444	1.49596
7.1	1.4947	1.50135	1.52391	1.49234	1.49887	1.50503	1.51175	1.50246	1.50678	1.50745
7.15	1.5061	1.51168	1.53592	1.50285	1.50816	1.51409	1.52077	1.51101	1.51655	1.51902
7.2	1.51511	1.51992	1.54396	1.51633	1.51804	1.52712	1.53157	1.52468	1.53118	1.52769
7.25	1.52461	1.53001	1.5529	1.52616	1.52679	1.53583	1.5445	1.53492	1.53518	1.53663
7.3	1.53582	1.54311	1.56573	1.53299	1.53736	1.54472	1.55449	1.54629	1.5448	1.54796
7.35	1.54662	1.55271	1.57577	1.54378	1.54683	1.55662	1.56239	1.55175	1.56052	1.5581
7.4	1.55541	1.56353	1.58674	1.55982	1.55882	1.56724	1.57138	1.56431	1.57033	1.56989
7.45	1.56448	1.57123	1.59922	1.56617	1.56998	1.57235	1.58086	1.57372	1.58059	1.57743
7.5	1.57722	1.58423	1.60753	1.57322	1.57758	1.58645	1.59246	1.58287	1.59194	1.59036
7.55	1.59103	1.59565	1.61685	1.58542	1.59202	1.59572	1.607	1.59931	1.60236	1.59848
7.6	1.59692	1.61067	1.62472	1.59737	1.60127	1.60584	1.61584	1.60738	1.61391	1.61008
7.65	1.61142	1.61893	1.63976	1.60894	1.61177	1.61445	1.62819	1.61834	1.62491	1.6227
7.7	1.62589	1.62718	1.6485	1.62504	1.61841	1.63041	1.63547	1.633	1.63681	1.6303
7.75	1.63393	1.63884	1.65719	1.63309	1.63104	1.64145	1.64365	1.64346	1.64809	1.64359
7.8	1.642	1.65076	1.67136	1.64087	1.64533	1.65017	1.65744	1.65268	1.65733	1.65492
7.85	1.65399	1.65828	1.68451	1.65281	1.65504	1.6609	1.6712	1.66353	1.66791	1.66681
7.9	1.66326	1.67073	1.6979	1.66572	1.66469	1.6719	1.6793	1.67497	1.67874	1.67702
7.95	1.67213	1.68318	1.70587	1.67414	1.67525	1.6813	1.691	1.68333	1.6906	1.68844
8	1.68464	1.69573	1.71401	1.68378	1.68656	1.69075	1.70112	1.69556	1.6984	1.69906
8.05	1.69495	1.70453	1.72578	1.70097	1.70072	1.70146	1.71296	1.70533	1.71052	1.70916
8.1	1.70719	1.70876	1.73312	1.70798	1.70998	1.71116	1.72877	1.71631	1.72368	1.71741
8.15	1.72149	1.71873	1.74722	1.71617	1.71935	1.7284	1.73517	1.72829	1.73075	1.72894
8.2	1.73279	1.73739	1.75979	1.72731	1.72675	1.73663	1.74539	1.73835	1.74605	1.74058
8.25	1.74305	1.74758	1.77149	1.73906	1.74065	1.7492	1.75613	1.749	1.7592	1.75515
8.3	1.76023	1.75553	1.78233	1.75782	1.74942	1.75888	1.76171	1.76015	1.76521	1.76347
8.35	1.76601	1.76635	1.7913	1.76358	1.76123	1.77098	1.77409	1.77199	1.77873	1.77272
8.4	1.77585	1.7818	1.8053	1.77765	1.77242	1.77998	1.78496	1.77985	1.79148	1.78594
8.45	1.78808	1.79484	1.81378	1.78587	1.78702	1.79022	1.80028	1.7927	1.80668	1.79951
8.5	1.80286	1.80353	1.83018	1.79545	1.79556	1.79973	1.8071	1.80301	1.81883	1.80894
8.55	1.81091	1.81026	1.84171	1.80393	1.80828	1.81098	1.81979	1.814	1.82696	1.82204
8.6	1.82253	1.82782	1.85117	1.8142	1.82139	1.82198	1.83488	1.8257	1.83553	1.8301
8.65	1.83834	1.83694	1.86254	1.83356	1.83219	1.83556	1.84085	1.83382	1.84844	1.83994
8.7	1.84929	1.84706	1.87098	1.82486	1.84523	1.84217	1.85222	1.84809	1.85836	1.85332
8.75	1.85968	1.85621	1.88523	1.75232	1.85113	1.85453	1.8617	1.85672	1.86686	1.86299
8.8	1.87357	1.8685	1.89732	1.61713	1.86383	1.87166	1.87118	1.87176	1.88029	1.8772
8.85	1.88658	1.87862	1.90695	1.57644	1.87347	1.87745	1.88623	1.88558	1.89189	1.88847
8.9	1.89528	1.88964	1.92259	1.57235	1.88465	1.88612	1.89673	1.89082	1.90302	1.90246
8.95	1.90492	1.90467	1.93102	1.56646	1.89466	1.90197	1.90493	1.9006	1.91217	1.91041
9	1.90175	1.91207	1.94363	1.57341	1.79245	1.91295	1.91181	1.91662	1.91827	1.86408
9.05	1.77521	1.9268	1.95484	1.57372	1.65145	1.92527	1.92794	1.92653	1.93488	1.73165
9.1	1.63909	1.93783	1.96393	1.5779	1.57465	1.93822	1.93621	1.93548	1.94894	1.61179
9.15	1.57853	1.95296	1.9725	1.58148	1.57111	1.94747	1.95087	1.94847	1.96024	1.58713
9.2	1.57368	1.96342	1.98444	1.57981	1.56977	1.96104	1.96197	1.96841	1.97505	1.58618
9.25	1.57055	1.97459	1.99746	1.57883	1.56494	1.97071	1.97177	1.97393	1.98779	1.58421
9.3	1.56958	1.99032	2.01089	1.57807	1.56721	1.98358	1.98115	1.95154	1.99241	1.58323
9.35	1.57095	2.00095	2.02267	1.57879	1.56838	1.9904	2.0003	1.7874	2.00588	1.58388
9.4	1.57179	1.94564	2.03069	1.57447	1.56732	1.99096	2.00886	1.608	2.01899	1.58767
9.45	1.57137	1.77205	2.04245	1.57632	1.56969	1.87097	2.02072	1.56247	2.02597	1.58901
9.5	1.57099	1.60244	2.06266	1.5731	1.57234	1.65222	2.02979	1.56513	2.0386	1.58996
9.55	1.56986	1.57866	2.07473	1.57112	1.57334	1.59048	2.04496	1.56569	2.04989	1.59385
9.6	1.5727	1.58202	1.8915	1.57453	1.57272	1.58719	2.05278	1.56661	1.88506	1.58964
9.65	1.57428	1.58004	1.659	1.57368	1.57252	1.59271	2.06995	1.5647	1.7065	1.59123
9.7	1.57186	1.57687	1.58555	1.57412	1.57191	1.5967	1.94808	1.56591	1.58564	1.59094
9.75	1.57232	1.57127	1.5881	1.57452	1.57296	1.59517	1.74205	1.56636	1.57879	1.59029
9.8	1.57208	1.57101	1.5826	1.57345	1.57611	1.59647	1.60867	1.56767	1.57917	1.58799
9.85	1.57455	1.56628	1.58404	1.57425	1.57972	1.59356	1.5908	1.56949	1.58354	1.58982
9.9	1.57773	1.56364	1.58201	1.57442	1.57902	1.59403	1.59278	1.56657	1.58616	1.59191
9.95	1.57615	1.56818	1.58273	1.57445	1.57825	1.59631	1.59067	1.56483	1.58125	1.59227
10	1.57731	1.57121	1.58316	1.57374	1.57912	1.59515	1.58789	1.56828	1.58617	1.58935
10.05	1.5773	1.57331	1.58124	1.57145	1.57911	1.59245	1.58739	1.56931	1.59008	1.58991
10.1	1.57449	1.5695	1.58216	1.57298	1.5803	1.59618	1.58938	1.56848	1.58979	1.58871
10.15	1.57271	1.56739	1.58379	1.57119	1.57914	1.59618	1.58807	1.57143	1.58501	1.59303
10.2	1.57334	1.56887	1.58444	1.57085	1.57791	1.59309	1.58361	1.56932	1.58461	1.59211
10.25	1.57165	1.57225	1.58695	1.56753	1.5794	1.59493	1.58346	1.57103	1.58522	1.593
10.3	1.57247	1.57239	1.59067	1.56781	1.58002	1.59627	1.58768	1.57049	1.58392	1.58869
10.35	1.57348	1.57177	1.58821	1.56646	1.57808	1.59119	1.58763	1.56984	1.57926	1.58363
10.4	1.57461	1.57193	1.58512	1.5641	1.57711	1.5919	1.58627	1.56988	1.58003	1.58539
10.45	1.57323	1.57005	1.58494	1.56277	1.57673	1.59334	1.58663	1.56614	1.58383	1.58456
10.5	1.57363	1.56989	1.58486	1.55617	1.5754	1.59353	1.58952	1.56989	1.58466	1.58227
10.55	1.57121	1.5693	1.58256	1.55535	1.57254	1.59323	1.5911	1.57125	1.58444	1.58345
10.6	1.57313	1.57157	1.5847	1.55702	1.57223	1.59628	1.58947	1.57141	1.58507	1.58116
10.65	1.5747	1.57217	1.58444	1.56049	1.5777	1.59145	1.58522	1.57119	1.58355	1.57968
10.7	1.5761	1.57491	1.58766	1.56468	1.58138	1.58962	1.58718	1.56785	1.58413	1.57924
10.75	1.57522	1.57328	1.5852	1.56455	1.58259	1.58969	1.58942	1.56402	1.58228	1.57981
10.8	1.57467	1.56988	1.58499	1.56255	1.58053	1.59321	1.58716	1.56629	1.58194	1.57827
10.85	1.57569	1.57182	1.58726	1.56257	1.58437	1.5911	1.58594	1.56897	1.58116	1.57849
10.9	1.57498	1.57439	1.58542	1.56209	1.58238	1.59051	1.58675	1.5678	1.57926	1.5773
10.95	1.57249	1.57136	1.58426	1.56547	1.57858	1.59631	1.58582	1.56615	1.58124	1.57921
11	1.57335	1.57305	1.58211	1.56781	1.58138	1.59181	1.5875	1.5664	1.57964	1.57949
11.05	1.57213	1.57429	1.58345	1.56917	1.5803	1.58965	1.58596	1.56579	1.57762	1.57732
11.1	1.57222	1.57342	1.58814	1.57112	1.58123	1.59141	1.5833	1.56131	1.57926	1.57911
11.15	1.57192	1.57323	1.58625	1.56407	1.5809	1.59138	1.5836	1.56389	1.57967	1.57972
11.2	1.57418	1.57212	1.58573	1.56376	1.58196	1.59128	1.58917	1.56726	1.58126	1.57678
11.25	1.57424	1.57506	1.58567	1.56955	1.58107	1.58916	1.58748	1.56492	1.58215	1.57707
11.3	1.57698	1.57891	1.58241	1.56884	1.57864	1.59247	1.58804	1.56739	1.58094	1.58118
11.35	1.57443	1.57589	1.58449	1.56138	1.58002	1.58949	1.58787	1.56869	1.58132	1.58333
11.4	1.57312	1.56813	1.58387	1.56593	1.58014	1.58922	1.58989	1.56617	1.58271	1.58042
11.45	1.57527	1.56694	1.5839	1.56671	1.5782	1.59043	1.58831	1.57002	1.5825	1.57904
11.5	1.57384	1.57148	1.58494	1.56415	1.58008	1.58602	1.58666	1.57199	1.5817	1.58282
11.55	1.57304	1.57065	1.58493	1.5648	1.58047	1.5863	1.58425	1.57187	1.58041	1.5809
11.6	1.57227	1.56604	1.58212	1.56673	1.58347	1.58933	1.58479	1.57079	1.5783	1.58464
11.65	1.57157	1.56833	1.58211	1.5661	1.58248	1.58922	1.5843	1.57041	1.58416	1.58329
11.7	1.57135	1.56844	1.58236	1.56753	1.58225	1.58814	1.58242	1.57115	1.58494	1.57792
11.75	1.57103	1.56841	1.58261	1.57142	1.58319	1.5886	1.58348	1.57252	1.58019	1.57858
11.8	1.57215	1.56744	1.58544	1.56663	1.58587	1.58797	1.58412	1.57275	1.5812	1.58045
11.85	1.57063	1.57234	1.58246	1.562	1.58519	1.58485	1.58356	1.56842	1.58162	1.57981
11.9	1.57003	1.57552	1.58242	1.56188	1.58012	1.58452	1.58442	1.57112	1.58132	1.58002
11.95	1.56939	1.57464	1.58308	1.56661	1.58264	1.58656	1.58343	1.57288	1.58182	1.57705
12	1.56731	1.57809	1.5833	1.56986	1.58708	1.58453	1.58473	1.57168	1.58418	1.57791
12.05	1.56943	1.57626	1.58212	1.56788	1.58229	1.58277	1.58401	1.56933	1.58096	1.58237
12.1	1.56858	1.57381	1.58323	1.5751	1.58224	1.58192	1.5851	1.573	1.58298	1.5803
12.15	1.56656	1.57305	1.58262	1.5782	1.58458	1.5827	1.58525	1.57256	1.5835	1.57752
12.2	1.569	1.57235	1.58342	1.57862	1.58057	1.58649	1.5859	1.56651	1.57849	1.58106
12.25	1.56934	1.57166	1.58221	1.57734	1.58083	1.58658	1.58395	1.57113	1.5814	1.5806
12.3	1.56517	1.57524	1.5844	1.57809	1.58088	1.58627	1.58263	1.56918	1.58191	1.57908
12.35	1.56525	1.57391	1.58478	1.57828	1.58336	1.59049	1.5835	1.56886	1.58163	1.58474
12.4	1.56861	1.5714	1.58155	1.57594	1.58339	1.59109	1.58711	1.56861	1.5811	1.58759
12.45	1.56745	1.57098	1.58313	1.57815	1.58042	1.59203	1.58793	1.56958	1.58008	1.58093
12.5	1.56792	1.57327	1.58426	1.57886	1.5832	1.58822	1.58944	1.56733	1.57916	1.58149
12.55	1.56786	1.57309	1.58234	1.57551	1.58221	1.58559	1.59114	1.56787	1.57713	1.58218
12.6	1.56388	1.56906	1.58418	1.57394	1.57852	1.59025	1.58814	1.56731	1.57818	1.57977
12.65	1.56728	1.56247	1.58437	1.57496	1.57973	1.59055	1.5862	1.56771	1.57616	1.57886
12.7	1.57037	1.56076	1.58163	1.58156	1.58061	1.58918	1.58805	1.5686	1.57419	1.57656
12.75	1.56745	1.55743	1.58272	1.58296	1.58195	1.59043	1.59243	1.56674	1.5738	1.58019
12.8	1.57075	1.5544	1.58394	1.58281	1.58093	1.59082	1.59232	1.56675	1.57385	1.58617
12.85	1.56983	1.55864	1.58143	1.57871	1.58129	1.58916	1.59054	1.56538	1.58033	1.5939
12.9	1.56549	1.55779	1.58175	1.5747	1.58252	1.58778	1.58655	1.56489	1.57778	1.59569
12.95	1.56459	1.55912	1.58171	1.57771	1.58164	1.58776	1.58949	1.56393	1.57437	1.59353
13	1.56497	1.55925	1.5837	1.5765	1.58015	1.58679	1.59075	1.56397	1.5756	1.59341
13.05	1.56451	1.56093	1.58487	1.579	1.57831	1.58697	1.58521	1.5667	1.57681	1.58956
13.1	1.56459	1.56191	1.58441	1.57796	1.58193	1.58856	1.58238	1.56783	1.57422	1.58883
13.15	1.56058	1.56372	1.58376	1.57219	1.58326	1.58926	1.58154	1.56644	1.57563	1.58833
13.2	1.55844	1.56861	1.58361	1.57729	1.58099	1.5884	1.58246	1.56769	1.57308	1.5904
13.25	1.56397	1.56991	1.58309	1.57351	1.58168	1.58775	1.58411	1.56809	1.57512	1.58541
13.3	1.55798	1.56701	1.58467	1.57834	1.58364	1.58976	1.58437	1.56984	1.57798	1.58067
13.35	1.56076	1.57695	1.58572	1.57736	1.58327	1.58959	1.5809	1.56696	1.57829	1.58276
13.4	1.56229	1.58366	1.59033	1.57111	1.58425	1.59217	1.58249	1.56633	1.58068	1.58207
13.45	1.56735	1.5841	1.59042	1.57387	1.58367	1.59194	1.58359	1.56802	1.57695	1.58448
13.5	1.57037	1.59104	1.58953	1.57188	1.58391	1.58952	1.58332	1.56717	1.57749	1.58492
13.55	1.57415	1.58817	1.59349	1.57317	1.58512	1.59072	1.58409	1.56862	1.57782	1.58554
13.6	1.57615	1.59155	1.59195	1.57011	1.58463	1.59378	1.58438	1.57112	1.57703	1.58577
13.65	1.57856	1.59561	1.59233	1.56671	1.5844	1.57829	1.5826	1.57019	1.57642	1.5837
13.7	1.58327	1.59921	1.59093	1.56796	1.58476	1.56038	1.5791	1.56989	1.57511	1.57886
13.75	1.58479	1.60268	1.59311	1.56862	1.58375	1.5705	1.57992	1.57171	1.57579	1.57947
13.8	1.57774	1.60749	1.59635	1.56638	1.58319	1.58383	1.5834	1.57642	1.5761	1.57902
13.85	1.5695	1.60347	1.59358	1.56808	1.584	1.58419	1.58522	1.57626	1.57228	1.58145
13.9	1.4848	1.58107	1.59488	1.56696	1.58687	1.58293	1.58289	1.57357	1.57459	1.57947
13.95	1.45731	1.45023	1.60182	1.56915	1.58525	1.5839	1.57822	1.57685	1.57486	1.57618
14	1.45693	1.38791	1.60424	1.56899	1.58444	1.58485	1.57959	1.57668	1.57145	1.57801
14.05	1.45727	1.38041	1.57608	1.56852	1.58724	1.58318	1.58107	1.57406	1.57106	1.57688
14.1	1.45039	1.37803	1.46542	1.5638	1.58451	1.58345	1.58105	1.57675	1.57327	1.57665
14.15	1.44661	1.37133	1.35155	1.56497	1.58784	1.578	1.58119	1.57965	1.57158	1.57111
14.2	1.44608	1.36721	1.32981	1.56587	1.58577	1.58305	1.58288	1.57848	1.576	1.56302
14.25	1.44485	1.36471	1.32725	1.49288	1.58687	1.58283	1.58057	1.57593	1.57447	1.56106
14.3	1.44326	1.36367	1.32348	1.35281	1.4236	1.58592	1.58024	1.57537	1.58055	1.56519
14.35	1.43899	1.3626	1.32151	1.2791	1.24516	1.57094	1.58056	1.57531	1.58021	1.5609
14.4	1.43487	1.35637	1.31933	1.26405	1.22634	1.42763	1.58065	1.57917	1.58309	1.56092
14.45	1.43145	1.35425	1.31656	1.26417	1.22254	1.22133	1.54091	1.57578	1.58789	1.56317
14.5	1.43034	1.35095	1.31428	1.2649	1.22235	1.17218	1.35899	1.57177	1.58209	1.55878
14.55	1.42865	1.34597	1.31081	1.26072	1.22167	1.17258	1.18073	1.54319	1.57817	1.55893
14.6	1.4247	1.3428	1.31032	1.2553	1.21982	1.17367	1.13347	1.36043	1.57546	1.56072
14.65	1.42381	1.34195	1.30965	1.25122	1.21687	1.17164	1.13642	1.15358	1.39698	1.55892
14.7	1.41915	1.34261	1.3061	1.24665	1.21277	1.17486	1.13586	1.10352	1.14834	1.55787
14.75	1.41301	1.33675	1.30152	1.25021	1.21219	1.179	1.13799	1.10324	1.07605	1.38736
14.8	1.41358	1.33421	1.29675	1.24704	1.2113	1.17458	1.13793	1.10359	1.08174	1.12075
14.85	1.41537	1.33113	1.3004	1.24473	1.20629	1.16829	1.13743	1.10451	1.08278	1.02521
14.9	1.40937	1.3291	1.29903	1.23954	1.20341	1.16818	1.13611	1.10269	1.08478	1.02921
14.95	1.40801	1.3281	1.29105	1.23347	1.20234	1.16668	1.13048	1.10652	1.08607	1.03496
15	1.407	1.32394	1.28925	1.23088	1.2007	1.16179	1.13044	1.10751	1.08173	1.03444
15.05	1.39916	1.32136	1.28549	1.2329	1.19809	1.15968	1.12997	1.10257	1.07977	1.03486
15.1	1.39516	1.31567	1.28289	1.23045	1.19323	1.15872	1.12815	1.10285	1.08133	1.0388
15.15	1.39351	1.31597	1.28124	1.22641	1.189	1.15442	1.12336	1.10252	1.08068	1.04037
15.2	1.38906	1.3119	1.27681	1.22476	1.18579	1.15297	1.1234	1.0981	1.07682	1.03992
15.25	1.38481	1.30852	1.27049	1.21941	1.18704	1.15072	1.12008	1.0991	1.07668	1.03873
15.3	1.38163	1.30499	1.26649	1.22087	1.18767	1.14676	1.10977	1.09957	1.07498	1.03648
15.35	1.37597	1.29995	1.26648	1.21779	1.17969	1.13957	1.10744	1.09428	1.0688	1.03557
15.4	1.3704	1.29822	1.26238	1.21414	1.17425	1.13892	1.10498	1.09035	1.067	1.03845
15.45	1.36448	1.29714	1.25647	1.21087	1.16992	1.13263	1.10264	1.08597	1.0667	1.035
15.5	1.36089	1.29173	1.25135	1.20742	1.16658	1.1255	1.09792	1.08067	1.06565	1.03298
15.55	1.35305	1.28998	1.24693	1.19923	1.15891	1.12108	1.09187	1.07671	1.0647	1.03341
15.6	1.34153	1.28458	1.24358	1.19505	1.15811	1.11579	1.08792	1.07199	1.05909	1.03279
15.65	1.32878	1.27431	1.23996	1.18491	1.15236	1.1115	1.07973	1.06994	1.05768	1.02883
15.7	1.30929	1.2631	1.23208	1.17606	1.14794	1.10475	1.07447	1.06586	1.05529	1.02573
15.75	1.29229	1.25267	1.22235	1.16797	1.14232	1.09995	1.06732	1.05756	1.04764	1.02743
15.8	1.27065	1.23578	1.21342	1.16058	1.13849	1.09882	1.0612	1.05226	1.03794	1.02425
15.85	1.24939	1.22289	1.20354	1.15426	1.1299	1.09198	1.05422	1.04659	1.03844	1.01867
15.9	1.22611	1.19697	1.19258	1.14385	1.12347	1.08344	1.04583	1.04085	1.03238	1.01527
15.95	1.20012	1.17039	1.17811	1.1315	1.1196	1.0767	1.04019	1.03519	1.02397	1.01176
16	1.17874	1.14919	1.15607	1.1218	1.09991	1.06623	1.03321	1.02695	1.01315	1.00689
16.05	1.15003	1.12229	1.13286	1.10017	1.08634	1.05273	1.01977	1.02224	1.0083	1.00093
16.1	1.11269	1.09503	1.10039	1.079	1.05742	1.04442	1.0154	1.01373	1.00225	0.99607
16.15	1.07716	1.05701	1.064	1.05738	1.04159	1.02227	1.00466	1.00543	0.99612	0.99149
16.2	1.03753	1.0189	1.03375	1.02707	1.01932	1.00516	0.99468	1.00497	0.99156	0.98235
16.25	1.00638	0.99734	1.00764	0.99711	0.9951	0.99102	0.98562	0.99407	0.98462	0.97551
16.3	0.99498	0.9806	0.98628	0.97546	0.98021	0.97967	0.97615	0.98312	0.98174	0.9696
16.35	0.97867	0.97217	0.97352	0.97277	0.97751	0.97545	0.97515	0.97505	0.97568	0.96349
16.4	0.97387	0.96732	0.9707	0.96178	0.97684	0.96955	0.9719	0.96872	0.97389	0.95735
16.45	0.9715	0.96412	0.96578	0.96598	0.97417	0.96857	0.96806	0.9649	0.97695	0.9573
16.5	0.96968	0.95884	0.96193	0.96374	0.96729	0.97079	0.96823	0.96706	0.97588	0.95346
16.55	0.96289	0.96009	0.96322	0.96173	0.96886	0.96816	0.9641	0.96441	0.97253	0.94831
16.6	0.962	0.9603	0.96517	0.95989	0.96623	0.96915	0.95981	0.9637	0.97775	0.95421
16.65	0.96383	0.95844	0.96344	0.95637	0.97085	0.96614	0.95902	0.96435	0.979	0.95842
16.7	0.96144	0.96165	0.96402	0.95112	0.97124	0.96419	0.95811	0.96524	0.9762	0.96073
16.75	0.96103	0.96349	0.96546	0.95403	0.97192	0.96478	0.96013	0.96332	0.97456	0.96159
16.8	0.96392	0.96655	0.96505	0.96125	0.97408	0.96489	0.96132	0.96591	0.97543	0.95417
16.85	0.96169	0.96924	0.96225	0.96234	0.97396	0.96579	0.96325	0.96172	0.97383	0.95307
16.9	0.96309	0.96736	0.96049	0.96073	0.97229	0.96632	0.96401	0.96442	0.97061	0.956
16.95	0.96083	0.97001	0.96023	0.96213	0.97306	0.96474	0.9596	0.9663	0.97247	0.95958
17	0.95775	0.97354	0.9609	0.95973	0.96753	0.96434	0.96131	0.96371	0.97299	0.95847
17.05	0.95923	0.97766	0.95986	0.95693	0.96497	0.96316	0.96145	0.96055	0.9712	0.95684
17.1	0.95865	0.97289	0.96028	0.9624	0.96634	0.96254	0.96161	0.95661	0.97118	0.95909
17.15	0.95975	0.9683	0.95448	0.95512	0.96891	0.9628	0.96338	0.95389	0.96484	0.9639
17.2	0.95919	0.96462	0.95233	0.94999	0.96083	0.9653	0.95856	0.95288	0.96268	0.9638
17.25	0.95734	0.95978	0.95141	0.95575	0.95168	0.9633	0.96361	0.95925	0.96184	0.9618
17.3	0.95739	0.95854	0.95076	0.95875	0.9524	0.95958	0.96644	0.9584	0.96117	0.9648
17.35	0.95958	0.96386	0.94935	0.95917	0.94781	0.96299	0.9634	0.96045	0.96734	0.96272
17.4	0.95852	0.96837	0.94734	0.96594	0.94564	0.96026	0.95966	0.96052	0.96668	0.96398
17.45	0.96209	0.96529	0.94538	0.96227	0.94603	0.95832	0.95797	0.96268	0.96198	0.96491
17.5	0.96187	0.96252	0.9484	0.97189	0.94895	0.95592	0.95851	0.96054	0.96429	0.96383
17.55	0.96264	0.95875	0.95248	0.9633	0.95185	0.95733	0.95705	0.96106	0.96733	0.96352
17.6	0.96371	0.95992	0.94779	0.96122	0.9574	0.95552	0.95905	0.96463	0.96253	0.96183
17.65	0.96211	0.96045	0.9511	0.95848	0.96068	0.95355	0.9645	0.96393	0.96151	0.9568
17.7	0.96492	0.95569	0.95968	0.95745	0.96367	0.95068	0.96336	0.96029	0.96166	0.95885
17.75	0.96372	0.96193	0.96436	0.96163	0.96354	0.95218	0.95968	0.96018	0.96284	0.9602
17.8	0.95586	0.95685	0.96354	0.95503	0.96558	0.95398	0.95945	0.9577	0.96072	0.95801
17.85	0.96352	0.95756	0.97048	0.95763	0.96361	0.96291	0.95841	0.96044	0.95177	0.95741
17.9	0.95833	0.95775	0.97121	0.95775	0.96424	0.9647	0.95697	0.96017	0.95487	0.9564
17.95	0.95908	0.96266	0.97046	0.95703	0.96465	0.96144	0.96123	0.96206	0.95404	0.95902
18	0.95941	0.96199	0.9707	0.9626	0.96992	0.95978	0.9614	0.96033	0.9568	0.95862
18.05	0.95634	0.96161	0.96853	0.96145	0.96974	0.96279	0.96048	0.95495	0.95863	0.95707
18.1	0.95425	0.95943	0.97168	0.95742	0.97046	0.96696	0.96013	0.95629	0.95275	0.95809
18.15	0.96181	0.95792	0.97173	0.95946	0.96736	0.96931	0.95656	0.95867	0.95602	0.95922
18.2	0.95712	0.95443	0.96586	0.96119	0.96785	0.96467	0.95658	0.95743	0.95659	0.95605
18.25	0.96038	0.95471	0.96777	0.95462	0.96695	0.96384	0.95555	0.96003	0.95864	0.95686
18.3	0.96012	0.95594	0.96714	0.95484	0.96657	0.96488	0.9549	0.95952	0.95296	0.95375
18.35	0.95899	0.95816	0.96641	0.95499	0.96503	0.96471	0.95891	0.95954	0.95402	0.95425
18.4	0.95764	0.955	0.96355	0.95148	0.96065	0.95951	0.95688	0.95413	0.95368	0.94892
18.45	0.94623	0.94699	0.95728	0.95143	0.95578	0.95299	0.95222	0.9471	0.94602	0.94116
18.5	0.93893	0.93934	0.95071	0.94183	0.95085	0.9419	0.94643	0.94232	0.93297	0.93505
18.55	0.93189	0.92929	0.94417	0.93068	0.94305	0.93335	0.93682	0.93534	0.92449	0.9284
18.6	0.92719	0.92177	0.936	0.92109	0.93147	0.92323	0.92309	0.92776	0.92114	0.92001
18.65	0.91693	0.91085	0.93127	0.91196	0.92369	0.92015	0.918	0.91847	0.90962	0.91001
18.7	0.9076	0.90302	0.9239	0.90634	0.91469	0.91042	0.91205	0.90992	0.90168	0.90432
18.75	0.8969	0.89671	0.91121	0.90191	0.9083	0.90542	0.90026	0.90094	0.89302	0.89888
18.8	0.88912	0.89076	0.90542	0.89347	0.90162	0.89617	0.89393	0.88929	0.88414	0.88623
18.85	0.88295	0.88421	0.89631	0.87955	0.89273	0.88474	0.88855	0.88554	0.88065	0.88287
18.9	0.87767	0.87163	0.89085	0.8729	0.88406	0.87675	0.87977	0.88254	0.87134	0.87267
18.95	0.86866	0.86493	0.8777	0.86485	0.87886	0.87201	0.87241	0.87014	0.86216	0.86546
19	0.85415	0.85866	0.87102	0.85992	0.87244	0.86457	0.86239	0.85823	0.85294	0.85902
19.05	0.84997	0.85225	0.86499	0.85271	0.86066	0.85489	0.85156	0.85712	0.84783	0.84613
19.1	0.84498	0.84208	0.85454	0.84159	0.85151	0.8492	0.84752	0.84824	0.83841	0.83956
19.15	0.831	0.83376	0.84173	0.83186	0.8439	0.84086	0.83785	0.83504	0.82485	0.83614
19.2	0.82326	0.82344	0.83623	0.82574	0.83814	0.8315	0.83187	0.82824	0.81677	0.82912
19.25	0.81788	0.8163	0.82928	0.82291	0.83336	0.82398	0.82876	0.82077	0.81453	0.81857
19.3	0.81309	0.81022	0.82398	0.81046	0.82615	0.81888	0.82126	0.81629	0.80471	0.80758
19.35	0.80448	0.80407	0.81733	0.80511	0.81738	0.80995	0.80537	0.80827	0.793	0.79753
19.4	0.79155	0.79554	0.80747	0.7976	0.81473	0.80114	0.80167	0.79251	0.78644	0.79001
19.45	0.78796	0.78539	0.79588	0.79289	0.80762	0.79624	0.79947	0.78837	0.78375	0.78237
19.5	0.78418	0.77846	0.7962	0.78799	0.79367	0.79201	0.78835	0.77657	0.77063	0.77687
19.55	0.77187	0.77329	0.78873	0.7743	0.78884	0.77698	0.78012	0.7734	0.7633	0.77577
19.6	0.76205	0.7602	0.77873	0.76666	0.78339	0.77064	0.77309	0.76767	0.76124	0.76305
19.65	0.75821	0.75444	0.76496	0.76183	0.77348	0.76941	0.76135	0.75564	0.75423	0.75335
19.7	0.75306	0.75423	0.76233	0.75382	0.76514	0.76458	0.7519	0.74696	0.74655	0.74722
19.75	0.74879	0.73999	0.7586	0.74117	0.75492	0.75787	0.75214	0.74653	0.73283	0.74104
19.8	0.74021	0.7332	0.74821	0.73645	0.74841	0.74456	0.74444	0.73898	0.72824	0.7294
19.85	0.73031	0.72033	0.74105	0.73307	0.74485	0.73443	0.73739	0.73056	0.71842	0.72542
19.9	0.7185	0.71007	0.73797	0.72428	0.74255	0.73235	0.73107	0.72786	0.71464	0.71443
19.95	0.70822	0.70894	0.72739	0.71669	0.73532	0.72679	0.72704	0.72046	0.70509	0.70833
20	0.70723	0.70006	0.7138	0.7088	0.72663	0.71977	0.71537	0.71717	0.70019	0.70584

## Sheet: Fig 1g
Type 5
time (s)	Pressure (GPa)
0.05	0.72502	0.69653	0.70178	0.69878	0.70835	0.71183	0.70308	0.72053	0.70255	0.732
0.1	0.7198	0.69772	0.7072	0.69285	0.70466	0.70294	0.69689	0.71699	0.69896	0.73639
0.15	0.72149	0.69799	0.71045	0.69931	0.70327	0.70312	0.70075	0.7121	0.69808	0.74029
0.2	0.72712	0.69908	0.70523	0.70239	0.71013	0.71216	0.70256	0.71417	0.69955	0.74024
0.25	0.72697	0.69819	0.70577	0.70466	0.71308	0.71559	0.70713	0.71652	0.70111	0.7351
0.3	0.72054	0.69956	0.71566	0.70328	0.70904	0.71534	0.70877	0.72106	0.69773	0.73856
0.35	0.72164	0.70113	0.71607	0.71098	0.70878	0.72208	0.70778	0.72564	0.69975	0.74261
0.4	0.72094	0.69918	0.70915	0.71514	0.70643	0.72731	0.70907	0.72758	0.70392	0.74389
0.45	0.72556	0.70545	0.71134	0.71205	0.70913	0.72067	0.71197	0.72673	0.70726	0.74726
0.5	0.72923	0.71674	0.71555	0.70691	0.7154	0.7229	0.71786	0.72611	0.70703	0.74972
0.55	0.7298	0.71541	0.71425	0.71243	0.71658	0.72651	0.71982	0.72675	0.70841	0.74932
0.6	0.72832	0.71448	0.7165	0.71143	0.72003	0.72242	0.71654	0.73185	0.71032	0.74473
0.65	0.73544	0.72155	0.72134	0.72211	0.72228	0.72847	0.71784	0.73327	0.71276	0.74664
0.7	0.74107	0.72228	0.72069	0.72109	0.72458	0.73353	0.71803	0.74018	0.71736	0.75748
0.75	0.74257	0.72424	0.72552	0.71757	0.72555	0.7279	0.71875	0.73993	0.72419	0.75819
0.8	0.73684	0.72278	0.72788	0.72324	0.72494	0.72856	0.72121	0.73933	0.726	0.75358
0.85	0.73757	0.72204	0.72753	0.72165	0.72839	0.73521	0.7261	0.73962	0.72425	0.7598
0.9	0.74467	0.72494	0.72735	0.72193	0.73204	0.73511	0.7315	0.74341	0.72521	0.75963
0.95	0.74495	0.72394	0.7345	0.73034	0.73105	0.73415	0.7304	0.74386	0.72475	0.76131
1	0.74512	0.72736	0.73519	0.73546	0.73622	0.7433	0.73165	0.74243	0.72564	0.76555
1.05	0.75027	0.73123	0.73287	0.73547	0.73515	0.74589	0.73384	0.74285	0.72537	0.7629
1.1	0.75619	0.73371	0.73695	0.73583	0.7368	0.74014	0.73548	0.74282	0.73134	0.76478
1.15	0.75255	0.73904	0.73987	0.73643	0.74171	0.74168	0.73885	0.74411	0.73381	0.76792
1.2	0.74957	0.74232	0.74352	0.73929	0.74558	0.74976	0.74406	0.75223	0.72785	0.76717
1.25	0.75256	0.7439	0.74197	0.74179	0.74555	0.75252	0.73579	0.75396	0.73695	0.77048
1.3	0.75315	0.75003	0.74498	0.74206	0.74252	0.74864	0.73903	0.75727	0.73471	0.7734
1.35	0.76142	0.7479	0.75142	0.7468	0.74773	0.75657	0.74315	0.75785	0.73878	0.77412
1.4	0.76315	0.7484	0.7505	0.75068	0.75003	0.76103	0.74807	0.75631	0.73924	0.77269
1.45	0.76132	0.75475	0.75094	0.75374	0.75069	0.75903	0.74966	0.76517	0.73989	0.7776
1.5	0.76083	0.75364	0.75577	0.75522	0.75835	0.76369	0.75646	0.76651	0.74816	0.78094
1.55	0.76533	0.75237	0.76098	0.75518	0.75716	0.76549	0.75534	0.76921	0.7438	0.78064
1.6	0.76748	0.75561	0.75787	0.76245	0.76031	0.76823	0.75642	0.7726	0.74413	0.78144
1.65	0.77098	0.76675	0.76144	0.76531	0.76683	0.7716	0.76025	0.77096	0.75411	0.78588
1.7	0.77036	0.76527	0.76448	0.7668	0.76665	0.77144	0.76204	0.77051	0.75589	0.78953
1.75	0.76833	0.76578	0.76592	0.76312	0.76622	0.77099	0.76233	0.77965	0.76243	0.78775
1.8	0.77806	0.77093	0.76661	0.76215	0.77015	0.77287	0.76476	0.77995	0.76006	0.78687
1.85	0.77656	0.77265	0.76803	0.76697	0.77226	0.78091	0.76897	0.78558	0.76535	0.79131
1.9	0.77694	0.7721	0.77569	0.77244	0.77491	0.78605	0.77578	0.79008	0.76175	0.79759
1.95	0.78529	0.77735	0.7751	0.77441	0.77469	0.78608	0.77656	0.78929	0.76414	0.80186
2	0.78986	0.78097	0.77473	0.77694	0.77689	0.78726	0.78112	0.79221	0.76781	0.80119
2.05	0.78949	0.78499	0.78533	0.77948	0.77884	0.79314	0.78489	0.79692	0.77076	0.80405
2.1	0.79454	0.78869	0.78749	0.79182	0.78354	0.79823	0.78671	0.79421	0.77628	0.80659
2.15	0.79416	0.79156	0.7928	0.79385	0.79887	0.80311	0.79324	0.79803	0.77912	0.80901
2.2	0.79944	0.79722	0.79564	0.79284	0.80227	0.80432	0.79246	0.80471	0.78443	0.81879
2.25	0.80485	0.80204	0.79478	0.79576	0.79845	0.80934	0.79843	0.81096	0.78869	0.81945
2.3	0.80921	0.80527	0.79824	0.80046	0.79999	0.80486	0.80376	0.81291	0.78791	0.82184
2.35	0.81259	0.80629	0.80342	0.80174	0.80359	0.80289	0.80491	0.81466	0.79337	0.82676
2.4	0.8177	0.81011	0.80745	0.8018	0.80652	0.81206	0.80826	0.81947	0.80372	0.833
2.45	0.81736	0.81973	0.8143	0.80786	0.80896	0.81769	0.814	0.82132	0.80413	0.83567
2.5	0.82451	0.82283	0.8166	0.81505	0.81278	0.8243	0.82136	0.82631	0.804	0.8381
2.55	0.83509	0.82674	0.8179	0.81916	0.81914	0.82056	0.81957	0.83108	0.80921	0.84063
2.6	0.83584	0.82644	0.83078	0.81921	0.82697	0.82723	0.82104	0.83719	0.81475	0.84377
2.65	0.83785	0.83204	0.83343	0.82653	0.82838	0.83075	0.8277	0.83784	0.82173	0.84704
2.7	0.84286	0.84009	0.83264	0.83238	0.83264	0.83767	0.83689	0.84605	0.82651	0.85034
2.75	0.85238	0.84692	0.84113	0.83972	0.83925	0.84343	0.84475	0.85213	0.83139	0.85878
2.8	0.85246	0.85129	0.84561	0.84588	0.84325	0.84988	0.84924	0.85102	0.8387	0.86558
2.85	0.86041	0.85517	0.85262	0.84917	0.85207	0.85601	0.85161	0.85972	0.84304	0.87378
2.9	0.86784	0.85966	0.85649	0.85501	0.85706	0.86225	0.85547	0.8673	0.84617	0.88104
2.95	0.87354	0.86729	0.86132	0.86174	0.86162	0.8683	0.86346	0.87333	0.8484	0.88156
3	0.87817	0.87327	0.86721	0.85804	0.86954	0.86678	0.86736	0.87757	0.85242	0.8842
3.05	0.88138	0.88043	0.87525	0.86717	0.87282	0.87329	0.87098	0.88184	0.86971	0.89128
3.1	0.88606	0.88374	0.88175	0.87605	0.87747	0.88477	0.87937	0.8902	0.87702	0.89915
3.15	0.89331	0.88847	0.8848	0.87943	0.88323	0.89096	0.88473	0.89218	0.87936	0.90486
3.2	0.89772	0.89419	0.88547	0.89052	0.89281	0.89849	0.89266	0.89825	0.88201	0.90852
3.25	0.90654	0.90508	0.89416	0.88999	0.89825	0.90001	0.89988	0.90015	0.88433	0.91351
3.3	0.90998	0.90862	0.89984	0.89291	0.9048	0.90677	0.9039	0.9084	0.88849	0.91941
3.35	0.91856	0.91197	0.90902	0.90282	0.90528	0.91348	0.90818	0.91618	0.90111	0.92498
3.4	0.92328	0.9141	0.91042	0.91172	0.91334	0.91218	0.91796	0.92353	0.90414	0.93045
3.45	0.92921	0.92214	0.91771	0.91735	0.92349	0.91752	0.92081	0.92787	0.91188	0.93622
3.5	0.93398	0.93378	0.92375	0.92296	0.93088	0.92645	0.92549	0.93279	0.9194	0.94188
3.55	0.94157	0.93586	0.93229	0.93067	0.93172	0.93475	0.93271	0.93844	0.9243	0.94915
3.6	0.95249	0.93981	0.93719	0.93696	0.93802	0.93904	0.93954	0.94574	0.92922	0.95213
3.65	0.95712	0.94847	0.94523	0.94632	0.94565	0.94618	0.945	0.95338	0.938	0.95645
3.7	0.96414	0.95266	0.95155	0.94877	0.95357	0.95522	0.95343	0.96168	0.94419	0.96254
3.75	0.9717	0.96141	0.95695	0.94904	0.95932	0.95887	0.95898	0.96641	0.94644	0.97306
3.8	0.97487	0.96757	0.96163	0.9552	0.96624	0.96647	0.96572	0.97085	0.95529	0.9793
3.85	0.98343	0.9727	0.9686	0.96257	0.96993	0.97238	0.97338	0.98017	0.96272	0.98447
3.9	0.98745	0.98064	0.97606	0.96959	0.97889	0.97941	0.97885	0.98667	0.96673	0.98592
3.95	0.99444	0.98682	0.97941	0.97506	0.98718	0.98326	0.98667	0.99188	0.97597	0.99854
4	1.00276	0.99275	0.98577	0.98529	0.99297	0.98875	0.9917	0.99746	0.98304	1.00252
4.05	1.00913	0.99953	0.99206	0.99244	1.00162	0.99761	0.99777	1.00321	0.98991	1.00956
4.1	1.01618	1.00857	0.9983	1.00158	1.00752	1.00281	1.00606	1.00926	0.99541	1.01709
4.15	1.02181	1.01184	1.00405	1.00425	1.0144	1.00693	1.0142	1.0138	1.00348	1.02329
4.2	1.0278	1.01716	1.00979	1.00941	1.02198	1.01469	1.02079	1.02089	1.01088	1.02966
4.25	1.03535	1.02614	1.01728	1.01888	1.02471	1.0214	1.02576	1.03175	1.01492	1.03682
4.3	1.04353	1.02768	1.02648	1.02687	1.03349	1.02829	1.03679	1.03627	1.0259	1.04186
4.35	1.05123	1.03655	1.03277	1.02735	1.04047	1.03707	1.04445	1.04356	1.03189	1.04663
4.4	1.05555	1.04547	1.03653	1.03428	1.04569	1.0436	1.05006	1.05108	1.04082	1.0548
4.45	1.06214	1.05402	1.04591	1.04438	1.05186	1.05507	1.05673	1.05932	1.0469	1.06111
4.5	1.0678	1.06368	1.04953	1.05196	1.06118	1.0572	1.06247	1.06215	1.05389	1.07137
4.55	1.07642	1.06982	1.06314	1.06203	1.06692	1.06604	1.07201	1.07142	1.06149	1.07945
4.6	1.08495	1.07364	1.07058	1.0643	1.07222	1.0718	1.0783	1.07632	1.06983	1.0847
4.65	1.09335	1.08127	1.07519	1.0676	1.08036	1.07677	1.08419	1.08212	1.07779	1.0903
4.7	1.09906	1.08769	1.08269	1.07888	1.08659	1.08609	1.08911	1.09051	1.08614	1.09819
4.75	1.10765	1.09222	1.0866	1.08847	1.09396	1.09448	1.09932	1.09778	1.09076	1.10722
4.8	1.11461	1.10348	1.09349	1.09431	1.10013	1.09472	1.10582	1.10563	1.09329	1.11335
4.85	1.12014	1.10818	1.10333	1.10008	1.10955	1.1057	1.11103	1.11112	1.10614	1.12185
4.9	1.12779	1.11381	1.11019	1.10701	1.11528	1.1135	1.12224	1.12034	1.11588	1.12665
4.95	1.13716	1.12097	1.11431	1.11695	1.12422	1.1207	1.13115	1.12536	1.12132	1.13386
5	1.14501	1.12907	1.12508	1.12586	1.13529	1.13209	1.1384	1.13409	1.12836	1.13976
5.05	1.1526	1.13479	1.13178	1.13002	1.1416	1.1359	1.14406	1.14092	1.13413	1.14946
5.1	1.1619	1.14443	1.13961	1.13737	1.14699	1.14159	1.15316	1.14711	1.13949	1.15383
5.15	1.17131	1.15321	1.14609	1.14356	1.15462	1.15152	1.16278	1.15924	1.14921	1.16593
5.2	1.17526	1.15916	1.15654	1.15441	1.16228	1.16219	1.16713	1.16407	1.15739	1.17131
5.25	1.18543	1.16836	1.16694	1.16427	1.17152	1.16978	1.17185	1.17099	1.16477	1.17915
5.3	1.19332	1.17469	1.17304	1.16762	1.17708	1.17357	1.18425	1.17767	1.17378	1.18835
5.35	1.19999	1.18315	1.17854	1.17369	1.18636	1.18179	1.19265	1.18546	1.18189	1.1932
5.4	1.20861	1.19175	1.1868	1.185	1.19485	1.18618	1.20092	1.1957	1.18568	1.20209
5.45	1.21845	1.20097	1.19543	1.19758	1.20256	1.19951	1.21213	1.20331	1.19542	1.2137
5.5	1.22453	1.2086	1.20217	1.20179	1.21217	1.21064	1.22023	1.21139	1.20486	1.21729
5.55	1.23235	1.21752	1.21181	1.20817	1.21943	1.21975	1.22505	1.22217	1.21486	1.22479
5.6	1.23838	1.22189	1.22069	1.2146	1.22494	1.22111	1.23082	1.22654	1.22073	1.23236
5.65	1.24757	1.22899	1.22539	1.2232	1.23662	1.22862	1.24134	1.23719	1.22434	1.24542
5.7	1.25918	1.24172	1.2375	1.2313	1.24472	1.24032	1.2492	1.25029	1.23571	1.25241
5.75	1.26782	1.24948	1.24501	1.23868	1.25068	1.25253	1.25745	1.25553	1.24761	1.26096
5.8	1.27246	1.25446	1.25201	1.24876	1.26024	1.25992	1.26445	1.259	1.25446	1.27161
5.85	1.28235	1.26461	1.25985	1.25634	1.26706	1.26781	1.27177	1.26886	1.26229	1.28042
5.9	1.29368	1.27362	1.27066	1.26861	1.27215	1.27622	1.28449	1.28113	1.27368	1.2892
5.95	1.30488	1.2825	1.28104	1.28133	1.28502	1.28279	1.29156	1.28945	1.28434	1.29955
6	1.3114	1.28751	1.28574	1.28686	1.29124	1.29145	1.30203	1.29735	1.28776	1.30826
6.05	1.31733	1.29485	1.30013	1.29393	1.30097	1.30316	1.31249	1.3075	1.29321	1.31508
6.1	1.32445	1.30764	1.30442	1.2989	1.31273	1.31712	1.32248	1.31483	1.30337	1.32444
6.15	1.33753	1.31605	1.31327	1.30843	1.31943	1.32359	1.32995	1.32362	1.31231	1.33622
6.2	1.34601	1.32517	1.32019	1.31793	1.32963	1.32686	1.34196	1.3346	1.32229	1.34353
6.25	1.35535	1.33316	1.33356	1.32979	1.33356	1.33756	1.34747	1.34207	1.33235	1.35242
6.3	1.36577	1.34042	1.34009	1.33612	1.34809	1.34474	1.35591	1.34908	1.34359	1.36222
6.35	1.37504	1.35226	1.35032	1.3462	1.35825	1.35469	1.36475	1.35733	1.35314	1.37123
6.4	1.38413	1.36034	1.36053	1.35473	1.36583	1.36988	1.37584	1.36906	1.36296	1.38539
6.45	1.39585	1.37245	1.37131	1.36501	1.37397	1.37997	1.38678	1.37882	1.37036	1.39409
6.5	1.40696	1.3786	1.38271	1.37248	1.38273	1.38309	1.3915	1.38752	1.38339	1.39958
6.55	1.41633	1.38763	1.38756	1.38851	1.39358	1.39402	1.4007	1.39802	1.39128	1.41107
6.6	1.42637	1.39824	1.40062	1.39499	1.40562	1.40419	1.41198	1.41031	1.39915	1.42075
6.65	1.43489	1.40953	1.40991	1.40475	1.41499	1.42011	1.42078	1.4167	1.40824	1.42927
6.7	1.4414	1.42435	1.41695	1.41751	1.42311	1.42756	1.43185	1.42969	1.41941	1.43927
6.75	1.45112	1.43187	1.42786	1.42629	1.4346	1.43423	1.44085	1.44313	1.42794	1.45291
6.8	1.46012	1.43811	1.44001	1.43565	1.44412	1.44298	1.45203	1.45564	1.44066	1.45942
6.85	1.47247	1.44935	1.44684	1.44484	1.45511	1.45654	1.46458	1.4616	1.44957	1.47001
6.9	1.48541	1.46006	1.45722	1.45702	1.4645	1.46464	1.47115	1.47032	1.45702	1.47974
6.95	1.49375	1.47314	1.4678	1.4654	1.47367	1.47214	1.48487	1.48042	1.46577	1.49019
7	1.50517	1.482	1.47784	1.48198	1.4872	1.4829	1.49332	1.49293	1.47599	1.50313
7.05	1.51756	1.49327	1.48818	1.49115	1.49495	1.49667	1.50202	1.50532	1.48681	1.51568
7.1	1.52479	1.50324	1.50171	1.49824	1.50863	1.505	1.50912	1.51396	1.49584	1.5253
7.15	1.53835	1.51643	1.50928	1.50836	1.51478	1.51863	1.52191	1.52866	1.50749	1.53145
7.2	1.5467	1.52889	1.51963	1.51849	1.52842	1.52534	1.53177	1.5383	1.51586	1.54448
7.25	1.55411	1.53767	1.52899	1.53097	1.53797	1.5296	1.54243	1.54628	1.52699	1.55344
7.3	1.56359	1.54355	1.53847	1.54453	1.55053	1.54324	1.55285	1.55729	1.53855	1.56316
7.35	1.57395	1.55739	1.55249	1.55431	1.56017	1.55771	1.56266	1.56159	1.54668	1.57495
7.4	1.5845	1.56806	1.56011	1.56122	1.57074	1.56791	1.57126	1.57604	1.55777	1.58729
7.45	1.59885	1.57485	1.57256	1.56793	1.58315	1.5793	1.5804	1.58857	1.56578	1.5953
7.5	1.60792	1.58827	1.58366	1.58279	1.59319	1.59037	1.59345	1.60063	1.58019	1.604
7.55	1.62045	1.60309	1.59621	1.59605	1.60191	1.59978	1.60437	1.6065	1.59115	1.61466
7.6	1.62881	1.6113	1.60286	1.60515	1.6138	1.61048	1.61063	1.62044	1.60285	1.63039
7.65	1.63598	1.61948	1.61707	1.61896	1.62399	1.6208	1.62132	1.6287	1.61417	1.63712
7.7	1.64768	1.63271	1.63176	1.62745	1.63866	1.62762	1.63765	1.63968	1.62537	1.65178
7.75	1.65715	1.64126	1.63954	1.64156	1.64881	1.63816	1.64837	1.64868	1.63542	1.66341
7.8	1.67022	1.65176	1.64782	1.65304	1.65668	1.64875	1.65522	1.65839	1.64848	1.67272
7.85	1.68332	1.66316	1.66077	1.66383	1.6669	1.65915	1.66298	1.67694	1.65694	1.68021
7.9	1.69072	1.67687	1.66877	1.67358	1.67797	1.66989	1.67824	1.68645	1.66786	1.69339
7.95	1.69769	1.68268	1.67985	1.68526	1.68788	1.68313	1.69005	1.6972	1.67751	1.70523
8	1.71433	1.69361	1.69331	1.69113	1.70012	1.69353	1.69827	1.70801	1.68933	1.71651
8.05	1.72404	1.70743	1.70651	1.70581	1.7099	1.70311	1.71119	1.7151	1.70057	1.7253
8.1	1.73382	1.7182	1.71764	1.7137	1.72389	1.71567	1.72507	1.72833	1.71183	1.73724
8.15	1.74375	1.73076	1.72812	1.72823	1.73627	1.72342	1.73306	1.73863	1.72173	1.74385
8.2	1.75419	1.73752	1.73896	1.74011	1.74534	1.73558	1.73926	1.75191	1.7332	1.75761
8.25	1.76256	1.75038	1.74847	1.75286	1.75876	1.74817	1.75205	1.76049	1.7442	1.76734
8.3	1.7767	1.76185	1.76184	1.7606	1.76784	1.76143	1.76637	1.77357	1.75163	1.77987
8.35	1.78939	1.7707	1.77683	1.77301	1.77873	1.77123	1.77743	1.78121	1.76236	1.78997
8.4	1.79995	1.78402	1.78398	1.78465	1.7884	1.78314	1.78455	1.79306	1.7768	1.79888
8.45	1.80641	1.79905	1.79409	1.79438	1.80312	1.79594	1.79926	1.80726	1.7844	1.81111
8.5	1.81912	1.81194	1.80598	1.80495	1.81344	1.80908	1.80988	1.81679	1.79503	1.82485
8.55	1.82914	1.82093	1.81959	1.8154	1.81918	1.82024	1.82044	1.8262	1.80877	1.83541
8.6	1.84334	1.82634	1.8309	1.82173	1.83681	1.82509	1.83224	1.83706	1.81611	1.84666
8.65	1.85135	1.84336	1.83694	1.83833	1.84928	1.83707	1.83793	1.85077	1.8265	1.85794
8.7	1.86594	1.85627	1.84825	1.84625	1.85964	1.85217	1.85118	1.86079	1.83963	1.86886
8.75	1.87698	1.86779	1.86076	1.80116	1.86803	1.85738	1.83633	1.87194	1.84927	1.87784
8.8	1.89061	1.8748	1.87517	1.66509	1.88023	1.86682	1.71226	1.88326	1.86347	1.89192
8.85	1.90168	1.88934	1.88642	1.57982	1.88901	1.88163	1.58786	1.89275	1.87898	1.90135
8.9	1.90992	1.89771	1.89626	1.56849	1.90307	1.89395	1.55901	1.90771	1.88759	1.8621
8.95	1.9195	1.90905	1.90779	1.56595	1.91105	1.83556	1.56297	1.9196	1.90002	1.7452
9	1.92724	1.79953	1.91817	1.56278	1.92769	1.68969	1.56038	1.92735	1.9074	1.64124
9.05	1.93591	1.65255	1.92958	1.56841	1.93789	1.58933	1.55859	1.9377	1.92069	1.60851
9.1	1.95327	1.59521	1.89597	1.56788	1.95143	1.57864	1.56089	1.92543	1.93805	1.59984
9.15	1.88931	1.58524	1.74625	1.5659	1.96025	1.58926	1.56207	1.79822	1.94753	1.60032
9.2	1.71885	1.5792	1.61106	1.56397	1.981	1.58641	1.56187	1.60951	1.95503	1.60089
9.25	1.60217	1.57808	1.58733	1.56587	1.98719	1.58002	1.5658	1.57281	1.89815	1.6002
9.3	1.58869	1.57896	1.58467	1.56717	1.89469	1.58203	1.56725	1.57342	1.65683	1.59869
9.35	1.58716	1.57804	1.58501	1.56677	1.71395	1.57974	1.56647	1.57862	1.58896	1.60176
9.4	1.5886	1.57523	1.58467	1.57057	1.59581	1.58491	1.56837	1.57205	1.57742	1.60236
9.45	1.58899	1.57495	1.58407	1.56703	1.57658	1.58568	1.56982	1.5695	1.5816	1.60451
9.5	1.58439	1.57254	1.58651	1.56569	1.57992	1.57773	1.56632	1.56878	1.58644	1.60527
9.55	1.58524	1.57458	1.58604	1.56867	1.57378	1.58257	1.56358	1.5693	1.59194	1.60796
9.6	1.58595	1.57512	1.58313	1.56757	1.57264	1.58326	1.56445	1.57127	1.58793	1.61006
9.65	1.58499	1.57373	1.58457	1.56751	1.57954	1.58515	1.57061	1.57223	1.58893	1.60774
9.7	1.58199	1.5737	1.58511	1.56776	1.57874	1.58426	1.57505	1.56895	1.58648	1.60599
9.75	1.58262	1.57183	1.58543	1.56917	1.57996	1.57871	1.57293	1.56578	1.58229	1.60326
9.8	1.58322	1.56914	1.58618	1.56817	1.58357	1.58237	1.56936	1.57007	1.58131	1.60507
9.85	1.58793	1.56845	1.58618	1.57004	1.57619	1.58084	1.56558	1.5725	1.58049	1.6047
9.9	1.58441	1.57115	1.58569	1.57268	1.57712	1.58284	1.57067	1.56562	1.58224	1.60608
9.95	1.58391	1.57426	1.58662	1.57151	1.58133	1.5823	1.56238	1.56452	1.5796	1.60421
10	1.58759	1.57029	1.58451	1.56785	1.58468	1.5805	1.56298	1.56225	1.58211	1.60533
10.05	1.58545	1.5693	1.58399	1.56704	1.58735	1.57832	1.55861	1.56027	1.57947	1.60499
10.1	1.58373	1.56658	1.58488	1.56923	1.58688	1.57661	1.55789	1.56266	1.57906	1.60444
10.15	1.58742	1.56512	1.58485	1.56838	1.58962	1.57589	1.55867	1.56419	1.57322	1.60382
10.2	1.58717	1.56548	1.5805	1.56592	1.58842	1.57864	1.56056	1.56222	1.57537	1.60332
10.25	1.58628	1.56721	1.5785	1.56502	1.5872	1.58264	1.5631	1.55815	1.57635	1.60235
10.3	1.58479	1.56715	1.58104	1.56264	1.5877	1.58156	1.55855	1.5586	1.57618	1.60481
10.35	1.58567	1.56731	1.58109	1.56193	1.59067	1.57888	1.55701	1.56043	1.57907	1.60236
10.4	1.69207	1.56685	1.57874	1.56446	1.59096	1.57538	1.5595	1.5611	1.57637	1.59913
10.45	1.91331	1.56506	1.57628	1.56085	1.58996	1.5811	1.55889	1.56227	1.57463	1.59513
10.5	2.05051	1.56531	1.57822	1.55848	1.58664	1.57851	1.55992	1.56192	1.57694	1.59246
10.55	2.0701	1.56393	1.57782	1.55642	1.58619	1.57952	1.56247	1.56102	1.57755	1.59607
10.6	2.06919	1.5647	1.57838	1.55689	1.59202	1.57842	1.55949	1.56508	1.57796	1.59716
10.65	2.06811	1.56503	1.58151	1.55885	1.59219	1.5777	1.56101	1.56514	1.57915	1.59689
10.7	2.06728	1.65129	1.58034	1.55716	1.58718	1.57699	1.56179	1.56519	1.57912	1.59437
10.75	2.06653	1.85799	1.58042	1.55538	1.58653	1.57303	1.5614	1.56339	1.57682	1.59117
10.8	2.06321	2.02261	1.57784	1.55324	1.58609	1.57075	1.55943	1.56113	1.57698	1.58918
10.85	2.06987	2.06012	1.5775	1.5545	1.58572	1.57318	1.55958	1.56412	1.5794	1.59331
10.9	2.06421	2.05518	1.57606	1.55941	1.5844	1.5753	1.5614	1.56454	1.57996	1.59501
10.95	2.06645	2.05768	1.57663	1.55958	1.5832	1.57207	1.55815	1.56284	1.57907	1.59395
11	2.06342	2.05907	1.57617	1.55804	1.58262	1.5711	1.55709	1.56251	1.58259	1.59543
11.05	2.06205	2.05549	1.57819	1.55817	1.58294	1.57557	1.56112	1.57082	1.58192	1.59567
11.1	2.06584	2.05664	1.57933	1.55984	1.58374	1.57298	1.56045	1.56882	1.58046	1.59346
11.15	2.0665	2.05546	1.58125	1.56219	1.5823	1.57513	1.56177	1.5666	1.58192	1.59306
11.2	2.06296	2.05215	1.57896	1.55737	1.5818	1.57262	1.56152	1.56817	1.58099	1.59582
11.25	2.06934	2.05065	1.57883	1.56101	1.5839	1.57115	1.56098	1.5694	1.57977	1.5962
11.3	2.06784	2.04864	1.5811	1.56169	1.58457	1.57275	1.5613	1.56807	1.57698	1.59626
11.35	2.06223	2.05014	1.57995	1.56068	1.58337	1.57062	1.55887	1.56726	1.57646	1.59586
11.4	2.06582	2.04877	1.57699	1.5577	1.58484	1.57324	1.55767	1.56447	1.57673	1.59267
11.45	2.06355	2.04593	1.57618	1.56054	1.58398	1.57318	1.55847	1.56614	1.58008	1.58978
11.5	2.05914	2.04262	1.57775	1.56092	1.58337	1.57594	1.55742	1.56986	1.58184	1.59042
11.55	2.05929	2.04018	1.58045	1.56154	1.58498	1.57208	1.55712	1.57306	1.58076	1.59099
11.6	2.0594	2.03966	1.57946	1.56304	1.58018	1.57768	1.55654	1.56966	1.58236	1.59125
11.65	2.05305	2.04066	1.70964	1.55963	1.58418	1.57488	1.56107	1.57216	1.58133	1.58961
11.7	2.05263	2.04158	1.92953	1.55806	1.5838	1.57231	1.56226	1.57514	1.58069	1.59009
11.75	2.05358	2.04206	2.00069	1.56093	1.58499	1.57305	1.56207	1.57284	1.57921	1.58574
11.8	2.05188	2.03827	2.00539	1.55851	1.58211	1.57777	1.55965	1.57132	1.58327	1.58505
11.85	2.05406	2.03341	2.00773	1.55886	1.58019	1.57893	1.56081	1.57447	1.58086	1.58501
11.9	2.05276	2.03581	2.01008	1.56105	1.57777	1.57933	1.5631	1.5741	1.57999	1.58507
11.95	2.05074	2.03462	2.01018	1.59472	1.57816	1.57799	1.56455	1.573	1.58432	1.58542
12	2.04944	2.03348	2.0095	1.74378	1.58109	1.57737	1.5666	1.57235	1.58188	1.58471
12.05	2.04604	2.03002	2.00463	1.93016	1.58195	1.57685	1.56791	1.57226	1.58104	1.58785
12.1	2.04361	2.02449	2.00563	1.99046	1.58115	1.57652	1.5662	1.57062	1.58409	1.58925
12.15	2.03937	2.02277	2.00493	1.98754	1.57864	1.57758	1.56722	1.57107	1.58553	1.58755
12.2	2.0413	2.02636	2.00603	1.99102	1.69382	1.57419	1.57092	1.5717	1.58572	1.58506
12.25	2.04185	2.0274	2.00534	1.9893	1.86495	1.57418	1.56895	1.57407	1.58305	1.58028
12.3	2.04136	2.02323	1.99656	1.99499	1.95158	1.57283	1.57085	1.57281	1.58295	1.5781
12.35	2.0395	2.02078	1.99604	1.99439	1.96207	1.57536	1.57448	1.57393	1.5809	1.57938
12.4	2.0359	2.02284	1.99772	1.99499	1.96441	1.68973	1.57578	1.57386	1.58154	1.58089
12.45	2.03468	2.02008	1.99738	1.98796	1.96535	1.80871	1.5751	1.57233	1.58325	1.58232
12.5	2.03218	2.01473	1.99135	1.98497	1.96803	1.81607	1.57501	1.57568	1.58331	1.58274
12.55	2.03194	2.01514	1.99273	1.99383	1.97439	1.81916	1.57636	1.575	1.58362	1.58005
12.6	2.034	2.01445	1.99579	1.99538	1.96759	1.81684	1.5801	1.57383	1.58327	1.581
12.65	2.03011	2.0131	1.99037	1.99519	1.96358	1.81067	1.58089	1.57219	1.58399	1.58363
12.7	2.0317	2.01001	1.98699	1.98892	1.97185	1.80611	1.58321	1.57219	1.58236	1.58409
12.75	2.02605	2.00717	1.98492	1.98449	1.96619	1.80203	1.58477	1.57603	1.58223	1.5833
12.8	2.02768	2.00407	1.98015	1.98812	1.96354	1.80299	1.5828	1.57635	1.5789	1.58385
12.85	2.02328	2.00739	1.98246	1.98518	1.96637	1.80261	1.58271	1.57297	1.57597	1.58607
12.9	2.02044	2.00089	1.97666	1.98431	1.96312	1.79341	1.58456	1.57201	1.57812	1.58208
12.95	2.01999	2.00008	1.9751	1.98217	1.95573	1.78879	1.58323	1.57517	1.57908	1.58098
13	2.01184	2.00237	1.97553	1.98203	1.95667	1.78554	1.58547	1.57917	1.57806	1.58188
13.05	2.00717	1.9983	1.97543	1.97761	1.96043	1.7796	1.58119	1.58089	1.57696	1.58201
13.1	2.0063	2.00182	1.97159	1.9774	1.9591	1.77982	1.58309	1.58143	1.57679	1.58193
13.15	2.00172	1.99914	1.97042	1.98017	1.95546	1.77651	1.61009	1.58326	1.57545	1.58337
13.2	1.99795	1.9911	1.96905	1.97747	1.95485	1.778	1.68245	1.5937	1.57564	1.58291
13.25	1.99533	1.98783	1.96591	1.96721	1.95724	1.77554	1.71277	1.63084	1.59145	1.58723
13.3	1.99782	1.98621	1.95956	1.96219	1.95407	1.77137	1.71874	1.68446	1.61413	1.61917
13.35	1.9933	1.98263	1.96154	1.96368	1.9515	1.7661	1.71655	1.68897	1.61357	1.64114
13.4	1.98842	1.97918	1.96131	1.96875	1.95073	1.76037	1.709	1.68872	1.61332	1.63946
13.45	1.98224	1.97828	1.95775	1.9631	1.95109	1.76424	1.70685	1.68161	1.61255	1.63401
13.5	1.97287	1.97135	1.95843	1.96122	1.9466	1.75853	1.70639	1.68059	1.60952	1.63083
13.55	1.97119	1.96636	1.95833	1.96457	1.94534	1.75744	1.70156	1.67954	1.60457	1.62427
13.6	1.97317	1.9629	1.95084	1.96095	1.94338	1.75306	1.69951	1.67213	1.6011	1.62188
13.65	1.96212	1.95614	1.95073	1.95712	1.94251	1.75336	1.69783	1.66936	1.59792	1.6169
13.7	1.95445	1.95623	1.95416	1.9588	1.93745	1.75043	1.6956	1.66873	1.59475	1.61447
13.75	1.95031	1.95187	1.94946	1.9554	1.93608	1.74368	1.68983	1.66913	1.59427	1.60997
13.8	1.9415	1.94594	1.94925	1.9515	1.93549	1.74403	1.68733	1.66769	1.59129	1.60514
13.85	1.93417	1.93576	1.94879	1.95048	1.93442	1.74029	1.68587	1.6644	1.58489	1.6031
13.9	1.93293	1.92766	1.94233	1.94706	1.92704	1.73577	1.68429	1.65975	1.5827	1.60275
13.95	1.91861	1.92332	1.93589	1.93973	1.91843	1.72797	1.67842	1.65683	1.58115	1.59651
14	1.91152	1.91255	1.93884	1.93775	1.9194	1.72553	1.67498	1.65646	1.57824	1.59514
14.05	1.906	1.901	1.93068	1.93544	1.91198	1.72112	1.67417	1.65216	1.57461	1.59247
14.1	1.90095	1.89488	1.92165	1.93514	1.90704	1.71824	1.67256	1.64679	1.57416	1.58491
14.15	1.88835	1.88214	1.91386	1.93392	1.89793	1.71553	1.67272	1.64329	1.57017	1.58252
14.2	1.88491	1.87416	1.90329	1.92752	1.89294	1.7153	1.6652	1.63982	1.56546	1.5814
14.25	1.87063	1.86389	1.89772	1.92116	1.88268	1.71509	1.66108	1.63905	1.56313	1.57948
14.3	1.86367	1.85514	1.8947	1.91465	1.87851	1.70734	1.65902	1.63521	1.55969	1.57461
14.35	1.85116	1.83856	1.88665	1.9108	1.87557	1.70343	1.65674	1.63595	1.55845	1.56864
14.4	1.84476	1.82262	1.86853	1.90587	1.87011	1.70232	1.65419	1.63501	1.55534	1.56566
14.45	1.83294	1.81213	1.85841	1.89447	1.86239	1.69788	1.65021	1.62931	1.55514	1.56471
14.5	1.82213	1.80075	1.84487	1.88789	1.85283	1.69216	1.65011	1.62642	1.55226	1.56109
14.55	1.80951	1.78851	1.83202	1.88044	1.8432	1.68866	1.64631	1.62511	1.54603	1.56068
14.6	1.79848	1.77675	1.81596	1.87168	1.83632	1.68577	1.63924	1.61906	1.5454	1.55854
14.65	1.78469	1.75934	1.80153	1.86047	1.82214	1.67433	1.63473	1.61818	1.54292	1.55162
14.7	1.7734	1.74217	1.78621	1.8499	1.81459	1.66957	1.62856	1.61109	1.5372	1.5482
14.75	1.76342	1.72892	1.77345	1.83046	1.79897	1.66467	1.61742	1.60293	1.53529	1.54288
14.8	1.73855	1.71592	1.75822	1.81024	1.78643	1.65747	1.60988	1.59494	1.53076	1.54036
14.85	1.7267	1.69844	1.74111	1.78611	1.76898	1.65038	1.59585	1.58717	1.53119	1.53667
14.9	1.71257	1.67629	1.72298	1.77045	1.75597	1.64183	1.58935	1.5796	1.52569	1.53213
14.95	1.69689	1.65799	1.7064	1.74497	1.7396	1.63262	1.57848	1.57168	1.5155	1.5275
15	1.67625	1.64124	1.68626	1.72429	1.71426	1.61669	1.57069	1.55621	1.50968	1.52066
15.05	1.66233	1.62058	1.66741	1.69791	1.69808	1.60685	1.55536	1.54998	1.50271	1.51105
15.1	1.63789	1.59561	1.64255	1.66612	1.67329	1.59899	1.54629	1.53624	1.491	1.50763
15.15	1.6137	1.57518	1.6243	1.64494	1.65187	1.58145	1.53228	1.52037	1.48198	1.49623
15.2	1.59327	1.55003	1.60241	1.61785	1.62399	1.56554	1.52159	1.51021	1.47137	1.48322
15.25	1.57285	1.52261	1.57876	1.58938	1.59968	1.54646	1.50599	1.49669	1.45788	1.47638
15.3	1.54557	1.49867	1.55292	1.56261	1.57819	1.52921	1.49062	1.47997	1.44393	1.46562
15.35	1.51705	1.47873	1.52532	1.52952	1.54568	1.50311	1.47581	1.46396	1.43152	1.44891
15.4	1.49658	1.45384	1.50423	1.50107	1.51594	1.48132	1.45963	1.44996	1.41791	1.43282
15.45	1.46455	1.43082	1.47752	1.4713	1.48903	1.46219	1.43923	1.43515	1.4052	1.41218
15.5	1.44407	1.40289	1.45005	1.44539	1.46564	1.42781	1.41912	1.41892	1.38922	1.3918
15.55	1.41716	1.38007	1.41806	1.41423	1.43395	1.40475	1.40209	1.40424	1.37486	1.3717
15.6	1.38874	1.35803	1.38923	1.38549	1.40215	1.38155	1.38417	1.37932	1.35271	1.35257
15.65	1.36272	1.33232	1.35929	1.35072	1.37741	1.35709	1.35627	1.35566	1.33589	1.32967
15.7	1.33972	1.30375	1.33668	1.32474	1.34887	1.32999	1.32935	1.33602	1.31819	1.30772
15.75	1.31	1.2764	1.30972	1.29742	1.32062	1.30865	1.30876	1.31621	1.29299	1.28509
15.8	1.28725	1.25498	1.28324	1.2721	1.2965	1.27585	1.28602	1.28952	1.26844	1.26032
15.85	1.2612	1.22588	1.25445	1.24114	1.27112	1.24767	1.26382	1.26295	1.25066	1.23312
15.9	1.2313	1.19569	1.23066	1.21172	1.24438	1.22116	1.2372	1.24218	1.22589	1.20954
15.95	1.19653	1.16285	1.20163	1.18093	1.22131	1.1919	1.20784	1.21341	1.20165	1.18515
16	1.15163	1.12584	1.16713	1.15417	1.19492	1.15414	1.18039	1.18527	1.17904	1.14204
16.05	1.10729	1.08704	1.12257	1.12704	1.16087	1.11881	1.15218	1.14898	1.14428	1.09682
16.1	1.06869	1.05588	1.08775	1.08407	1.12144	1.08257	1.1142	1.11484	1.10271	1.05573
16.15	1.0309	1.02756	1.05513	1.03733	1.07924	1.04811	1.076	1.07971	1.0619	1.02768
16.2	1.01054	1.005	1.02536	1.00874	1.05058	1.01553	1.03882	1.04397	1.02766	1.00226
16.25	0.98668	0.98997	1.0034	0.98822	1.01835	1.00118	1.01	1.0088	1.00306	0.99062
16.3	0.98124	0.97877	0.99056	0.97431	1.00017	0.99418	0.98796	0.9875	0.98998	0.98807
16.35	0.97304	0.97418	0.97636	0.96452	0.98749	0.98458	0.97828	0.97939	0.98332	0.983
16.4	0.96579	0.97057	0.97311	0.96398	0.97731	0.97818	0.96931	0.97309	0.97688	0.97878
16.45	0.96543	0.97136	0.97449	0.95843	0.97323	0.97717	0.96486	0.9706	0.97704	0.97856
16.5	0.96926	0.97179	0.97121	0.95924	0.97299	0.97772	0.96442	0.96496	0.97576	0.9776
16.55	0.96181	0.97084	0.97138	0.96196	0.96981	0.97281	0.96501	0.96885	0.97169	0.97127
16.6	0.95929	0.96662	0.96863	0.96074	0.96706	0.97279	0.9629	0.96368	0.97207	0.97209
16.65	0.96042	0.96469	0.97118	0.96069	0.97185	0.97501	0.96297	0.96082	0.97188	0.97213
16.7	0.96028	0.96038	0.96955	0.95881	0.96763	0.97227	0.96025	0.9611	0.968	0.97104
16.75	0.96088	0.9613	0.97048	0.95439	0.96632	0.97467	0.95936	0.96046	0.96402	0.97283
16.8	0.95916	0.96573	0.96806	0.95334	0.96932	0.97182	0.96011	0.95677	0.96746	0.97152
16.85	0.95526	0.96641	0.96748	0.95773	0.9695	0.97092	0.95622	0.95687	0.96684	0.96629
16.9	0.95272	0.96442	0.96634	0.9599	0.97104	0.96775	0.95631	0.95988	0.96521	0.96492
16.95	0.95458	0.96176	0.96271	0.96263	0.97139	0.96579	0.95923	0.956	0.96232	0.96405
17	0.95163	0.96077	0.96308	0.96154	0.97217	0.96183	0.95662	0.95104	0.96471	0.95649
17.05	0.95575	0.9609	0.96478	0.96324	0.96942	0.96645	0.95593	0.95844	0.96068	0.95423
17.1	0.95456	0.95998	0.96364	0.96515	0.96799	0.97074	0.96055	0.95814	0.96048	0.95623
17.15	0.95068	0.95876	0.9599	0.96158	0.96884	0.9666	0.96369	0.95785	0.96044	0.95594
17.2	0.95064	0.96007	0.96255	0.96054	0.96405	0.97164	0.96125	0.95607	0.96089	0.95754
17.25	0.95436	0.95962	0.96582	0.96178	0.96555	0.96536	0.96089	0.95837	0.9614	0.95684
17.3	0.95495	0.95645	0.9679	0.96277	0.96601	0.96137	0.96368	0.96071	0.96211	0.95912
17.35	0.95745	0.95607	0.97209	0.95958	0.96295	0.96359	0.96475	0.96187	0.96275	0.96049
17.4	0.95626	0.95887	0.97024	0.96193	0.96443	0.96655	0.95816	0.96659	0.96585	0.96091
17.45	0.9517	0.96324	0.96555	0.96136	0.96253	0.96436	0.95427	0.96883	0.96538	0.9574
17.5	0.95542	0.96052	0.96124	0.96429	0.96078	0.95735	0.95739	0.96279	0.95806	0.95101
17.55	0.96244	0.9577	0.96291	0.96635	0.96081	0.95381	0.95891	0.9609	0.9566	0.95436
17.6	0.95978	0.95811	0.96199	0.96007	0.95801	0.95951	0.96342	0.95933	0.95812	0.95014
17.65	0.95782	0.95573	0.9586	0.9559	0.95398	0.96218	0.96613	0.96171	0.95526	0.95553
17.7	0.96106	0.95757	0.95355	0.95549	0.95699	0.96427	0.965	0.9599	0.95165	0.95995
17.75	0.96126	0.96218	0.9554	0.95719	0.95775	0.96426	0.96369	0.96034	0.95737	0.96073
17.8	0.96404	0.96129	0.95734	0.95663	0.95492	0.96304	0.96104	0.95421	0.95876	0.96254
17.85	0.95974	0.96129	0.95762	0.95981	0.95159	0.95901	0.96038	0.95482	0.9604	0.96671
17.9	0.96118	0.96076	0.95219	0.95799	0.95464	0.96243	0.95913	0.95762	0.96065	0.96842
17.95	0.95883	0.95811	0.95226	0.96047	0.95861	0.9576	0.95738	0.95923	0.96274	0.96716
18	0.95861	0.96167	0.96213	0.95931	0.96181	0.95214	0.95695	0.95915	0.95733	0.96352
18.05	0.96098	0.963	0.95861	0.96153	0.96413	0.95462	0.96137	0.9577	0.96025	0.96259
18.1	0.96546	0.96415	0.9574	0.96113	0.96185	0.9581	0.95611	0.96286	0.96135	0.96148
18.15	0.96865	0.96087	0.95492	0.9586	0.95994	0.95706	0.95988	0.96152	0.9629	0.95902
18.2	0.96508	0.96071	0.95569	0.95787	0.96206	0.95767	0.95669	0.95686	0.96125	0.95951
18.25	0.96493	0.9621	0.95654	0.95997	0.96063	0.95573	0.95476	0.95468	0.95983	0.96256
18.3	0.96178	0.9601	0.95653	0.96238	0.95931	0.95558	0.95515	0.95799	0.95908	0.96484
18.35	0.95658	0.95516	0.95663	0.96056	0.96314	0.95397	0.95744	0.957	0.95986	0.96466
18.4	0.95638	0.95517	0.95527	0.95229	0.96151	0.95414	0.95419	0.95469	0.95945	0.96142
18.45	0.95578	0.9488	0.95288	0.94577	0.95264	0.9508	0.94448	0.9508	0.95083	0.95142
18.5	0.9482	0.93962	0.94093	0.93883	0.94385	0.93416	0.93737	0.94192	0.94349	0.9427
18.55	0.9362	0.93581	0.93225	0.93045	0.93881	0.92571	0.93033	0.93113	0.93733	0.93425
18.6	0.92426	0.92819	0.92499	0.92199	0.93331	0.91532	0.91904	0.92486	0.92928	0.92725
18.65	0.92125	0.91451	0.91319	0.91461	0.92096	0.91411	0.90997	0.91655	0.92329	0.92116
18.7	0.90895	0.90558	0.9063	0.90619	0.91649	0.90503	0.90051	0.90867	0.91521	0.91115
18.75	0.90668	0.90287	0.90044	0.89844	0.90433	0.89427	0.89163	0.89804	0.90369	0.90132
18.8	0.90031	0.89216	0.89302	0.8916	0.8957	0.89061	0.88399	0.88892	0.8985	0.89292
18.85	0.89193	0.88487	0.88048	0.88006	0.88852	0.88224	0.8781	0.88337	0.88955	0.886
18.9	0.88492	0.87429	0.87466	0.87429	0.87703	0.87234	0.87083	0.8767	0.87881	0.8787
18.95	0.8745	0.8669	0.87094	0.8655	0.87084	0.86867	0.86434	0.86614	0.86894	0.86996
19	0.86807	0.85586	0.86142	0.85824	0.86285	0.86126	0.85492	0.85597	0.86589	0.8627
19.05	0.85968	0.84984	0.85256	0.84662	0.85673	0.84819	0.84576	0.85258	0.85726	0.85697
19.1	0.851	0.84222	0.84278	0.84136	0.84676	0.83821	0.83329	0.84116	0.84922	0.85114
19.15	0.83684	0.83379	0.83537	0.83271	0.83757	0.8325	0.8273	0.8334	0.8391	0.8415
19.2	0.8319	0.82487	0.83107	0.82601	0.83572	0.82265	0.82334	0.83049	0.83148	0.83061
19.25	0.82603	0.81635	0.82057	0.82116	0.82278	0.81813	0.81719	0.81696	0.83022	0.82568
19.3	0.8104	0.81454	0.81233	0.81091	0.81661	0.81207	0.81166	0.80925	0.81817	0.81843
19.35	0.80645	0.80984	0.80321	0.80327	0.80628	0.80104	0.8001	0.8013	0.80758	0.81183
19.4	0.80027	0.79706	0.79521	0.79966	0.80137	0.79331	0.79016	0.79627	0.79653	0.80484
19.45	0.79265	0.78826	0.79053	0.78988	0.79101	0.78524	0.78568	0.79348	0.7928	0.79727
19.5	0.78612	0.78163	0.78172	0.78111	0.78435	0.77645	0.77969	0.78647	0.78751	0.78726
19.55	0.77837	0.77066	0.78071	0.77297	0.78129	0.76849	0.77117	0.77244	0.77813	0.77886
19.6	0.77039	0.76449	0.76262	0.76524	0.77023	0.75614	0.76278	0.76652	0.77361	0.77646
19.65	0.76076	0.75892	0.75564	0.76003	0.75414	0.75325	0.75002	0.75622	0.76424	0.76951
19.7	0.75744	0.75471	0.74493	0.75477	0.75424	0.75008	0.74951	0.74275	0.75461	0.75768
19.75	0.75053	0.75054	0.74634	0.74729	0.74862	0.74516	0.73833	0.73889	0.74867	0.75058
19.8	0.7476	0.73739	0.73381	0.74025	0.74093	0.73043	0.73247	0.73538	0.74028	0.74803
19.85	0.7351	0.72915	0.7256	0.72565	0.73357	0.72797	0.72526	0.72418	0.733	0.74048
19.9	0.72705	0.71831	0.71942	0.71726	0.72472	0.7224	0.71093	0.72117	0.72518	0.72733
19.95	0.71898	0.71682	0.71221	0.71396	0.71629	0.71518	0.70837	0.71951	0.72027	0.71628
20	0.71621	0.70738	0.70535	0.71217	0.71008	0.70678	0.70643	0.70998	0.71383	0.71218
