# Supplementary material for: Multiple freezing–melting pathways of high-density ice through ice XXI phase at room temperature
Source: Nat Mater. 2025 Oct 10;25(2):302–9. doi: 10.1038/s41563-025-02364-x (PMC12867761; doi:10.1038/s41563-025-02364-x)
Supplement: Supplementary file 4 — Source data for Fig. 2. [file 41563_2025_2364_MOESM4_ESM.xlsx]

## Sheet: Fig 2a
Type 1
time (s)	Pressure (GPa)
0.005	0.63465
0.01	0.6346
0.015	0.62832
0.02	0.62585
0.025	0.62596
0.03	0.62433
0.035	0.62489
0.04	0.62483
0.045	0.62549
0.05	0.62454
0.055	0.62429
0.06	0.62419
0.065	0.62468
0.07	0.62483
0.075	0.62399
0.08	0.62338
0.085	0.62318
0.09	0.6224
0.095	0.62197
0.1	0.62203
0.105	0.62238
0.11	0.6232
0.115	0.62366
0.12	0.62283
0.125	0.62331
0.13	0.62357
0.135	0.62413
0.14	0.62406
0.145	0.62373
0.15	0.62431
0.155	0.62485
0.16	0.62513
0.165	0.62586
0.17	0.62722
0.175	0.62823
0.18	0.62912
0.185	0.62917
0.19	0.62964
0.195	0.62994
0.2	0.63024
0.205	0.63128
0.21	0.63182
0.215	0.63208
0.22	0.63301
0.225	0.63388
0.23	0.63463
0.235	0.63507
0.24	0.63504
0.245	0.63602
0.25	0.63664
0.255	0.63748
0.26	0.63817
0.265	0.63842
0.27	0.63795
0.275	0.63835
0.28	0.63838
0.285	0.63858
0.29	0.63912
0.295	0.63979
0.3	0.64019
0.305	0.64019
0.31	0.64032
0.315	0.64033
0.32	0.64
0.325	0.63915
0.33	0.63905
0.335	0.63921
0.34	0.63908
0.345	0.63901
0.35	0.63878
0.355	0.63862
0.36	0.63835
0.365	0.63783
0.37	0.63764
0.375	0.63768
0.38	0.63823
0.385	0.63841
0.39	0.63825
0.395	0.63872
0.4	0.63874
0.405	0.63862
0.41	0.63849
0.415	0.63826
0.42	0.63839
0.425	0.63944
0.43	0.64073
0.435	0.64184
0.44	0.64338
0.445	0.64421
0.45	0.64455
0.455	0.64512
0.46	0.64527
0.465	0.64529
0.47	0.64562
0.475	0.64625
0.48	0.64716
0.485	0.64784
0.49	0.64829
0.495	0.64977
0.5	0.65091
0.505	0.65193
0.51	0.6529
0.515	0.65338
0.52	0.65461
0.525	0.65577
0.53	0.65574
0.535	0.65555
0.54	0.65613
0.545	0.65701
0.55	0.65762
0.555	0.65792
0.56	0.65864
0.565	0.65988
0.57	0.66085
0.575	0.66136
0.58	0.66139
0.585	0.66129
0.59	0.66121
0.595	0.66058
0.6	0.66035
0.605	0.6611
0.61	0.66159
0.615	0.66225
0.62	0.66312
0.625	0.66349
0.63	0.66375
0.635	0.66462
0.64	0.66486
0.645	0.66446
0.65	0.66373
0.655	0.66362
0.66	0.66369
0.665	0.66398
0.67	0.66424
0.675	0.66393
0.68	0.66404
0.685	0.66539
0.69	0.66676
0.695	0.66757
0.7	0.66818
0.705	0.66903
0.71	0.66985
0.715	0.67036
0.72	0.6704
0.725	0.67048
0.73	0.67016
0.735	0.67031
0.74	0.67075
0.745	0.67125
0.75	0.67198
0.755	0.67284
0.76	0.67334
0.765	0.67413
0.77	0.67515
0.775	0.67524
0.78	0.67599
0.785	0.67673
0.79	0.67682
0.795	0.67753
0.8	0.67893
0.805	0.6804
0.81	0.68153
0.815	0.68313
0.82	0.68361
0.825	0.68398
0.83	0.68472
0.835	0.68511
0.84	0.6848
0.845	0.68545
0.85	0.68631
0.855	0.687
0.86	0.68764
0.865	0.68867
0.87	0.68996
0.875	0.69088
0.88	0.69117
0.885	0.69204
0.89	0.6932
0.895	0.6945
0.9	0.6957
0.905	0.69649
0.91	0.69634
0.915	0.6961
0.92	0.69635
0.925	0.69661
0.93	0.697
0.935	0.69678
0.94	0.69724
0.945	0.69797
0.95	0.6978
0.955	0.69823
0.96	0.69911
0.965	0.69944
0.97	0.69903
0.975	0.69954
0.98	0.70017
0.985	0.70132
0.99	0.70247
0.995	0.70368
1	0.70403
1.005	0.70432
1.01	0.7051
1.015	0.70601
1.02	0.70618
1.025	0.70599
1.03	0.70647
1.035	0.70758
1.04	0.70903
1.045	0.71045
1.05	0.71101
1.055	0.71098
1.06	0.7113
1.065	0.71262
1.07	0.71368
1.075	0.71416
1.08	0.71492
1.085	0.71639
1.09	0.71756
1.095	0.7179
1.1	0.71822
1.105	0.71951
1.11	0.72087
1.115	0.72116
1.12	0.72143
1.125	0.72251
1.13	0.72337
1.135	0.72407
1.14	0.72483
1.145	0.72593
1.15	0.72689
1.155	0.72715
1.16	0.72868
1.165	0.72996
1.17	0.73025
1.175	0.7308
1.18	0.73177
1.185	0.73275
1.19	0.7339
1.195	0.73473
1.2	0.73509
1.205	0.73596
1.21	0.73653
1.215	0.73764
1.22	0.73838
1.225	0.73921
1.23	0.74045
1.235	0.74156
1.24	0.74237
1.245	0.74377
1.25	0.74576
1.255	0.74738
1.26	0.74838
1.265	0.74871
1.27	0.75035
1.275	0.75204
1.28	0.75329
1.285	0.75468
1.29	0.75645
1.295	0.75778
1.3	0.75878
1.305	0.75972
1.31	0.76173
1.315	0.76228
1.32	0.76275
1.325	0.76403
1.33	0.76534
1.335	0.76686
1.34	0.76781
1.345	0.76894
1.35	0.77002
1.355	0.77145
1.36	0.77215
1.365	0.77395
1.37	0.77519
1.375	0.77654
1.38	0.77786
1.385	0.77915
1.39	0.77992
1.395	0.78103
1.4	0.7819
1.405	0.78277
1.41	0.78398
1.415	0.78528
1.42	0.78667
1.425	0.7875
1.43	0.78837
1.435	0.78922
1.44	0.79046
1.445	0.79147
1.45	0.79271
1.455	0.79434
1.46	0.796
1.465	0.79757
1.47	0.79875
1.475	0.79969
1.48	0.80132
1.485	0.80348
1.49	0.80512
1.495	0.80666
1.5	0.80794
1.505	0.80944
1.51	0.81095
1.515	0.81278
1.52	0.81432
1.525	0.81574
1.53	0.81711
1.535	0.81905
1.54	0.82079
1.545	0.82192
1.55	0.82343
1.555	0.82547
1.56	0.82689
1.565	0.82814
1.57	0.82944
1.575	0.8312
1.58	0.83268
1.585	0.83394
1.59	0.83545
1.595	0.83684
1.6	0.8382
1.605	0.83944
1.61	0.84033
1.615	0.84146
1.62	0.8427
1.625	0.84469
1.63	0.84647
1.635	0.84786
1.64	0.84924
1.645	0.85023
1.65	0.85166
1.655	0.85275
1.66	0.85382
1.665	0.855
1.67	0.85649
1.675	0.85799
1.68	0.85976
1.685	0.8615
1.69	0.86315
1.695	0.86456
1.7	0.86622
1.705	0.86821
1.71	0.87031
1.715	0.87175
1.72	0.87313
1.725	0.87467
1.73	0.87604
1.735	0.87738
1.74	0.87925
1.745	0.88113
1.75	0.8824
1.755	0.88379
1.76	0.88512
1.765	0.88663
1.77	0.88816
1.775	0.88957
1.78	0.89155
1.785	0.89305
1.79	0.89353
1.795	0.89407
1.8	0.8955
1.805	0.897
1.81	0.89885
1.815	0.90061
1.82	0.90213
1.825	0.90391
1.83	0.9056
1.835	0.90701
1.84	0.90822
1.845	0.90933
1.85	0.91066
1.855	0.9123
1.86	0.91354
1.865	0.91387
1.87	0.91514
1.875	0.91657
1.88	0.91785
1.885	0.91895
1.89	0.92041
1.895	0.92222
1.9	0.92385
1.905	0.92544
1.91	0.92687
1.915	0.92821
1.92	0.92993
1.925	0.93145
1.93	0.93221
1.935	0.93276
1.94	0.93453
1.945	0.93709
1.95	0.93935
1.955	0.9418
1.96	0.94315
1.965	0.94414
1.97	0.94543
1.975	0.94665
1.98	0.9478
1.985	0.94891
1.99	0.94998
1.995	0.95168
2	0.95321
2.005	0.95505
2.01	0.95686
2.015	0.95807
2.02	0.95956
2.025	0.96126
2.03	0.96278
2.035	0.96484
2.04	0.96714
2.045	0.96895
2.05	0.97046
2.055	0.9723
2.06	0.97416
2.065	0.97595
2.07	0.97772
2.075	0.97912
2.08	0.98047
2.085	0.98239
2.09	0.98407
2.095	0.9856
2.1	0.98706
2.105	0.9883
2.11	0.98886
2.115	0.99057
2.12	0.99285
2.125	0.99433
2.13	0.99599
2.135	0.99764
2.14	0.9996
2.145	1.00203
2.15	1.0035
2.155	1.00501
2.16	1.00632
2.165	1.00767
2.17	1.00905
2.175	1.01048
2.18	1.01253
2.185	1.01451
2.19	1.01547
2.195	1.01625
2.2	1.01764
2.205	1.01923
2.21	1.02057
2.215	1.02228
2.22	1.02377
2.225	1.02537
2.23	1.02762
2.235	1.02997
2.24	1.03165
2.245	1.03313
2.25	1.03442
2.255	1.03581
2.26	1.03761
2.265	1.03939
2.27	1.04087
2.275	1.04239
2.28	1.04429
2.285	1.04598
2.29	1.04758
2.295	1.04917
2.3	1.05041
2.305	1.05184
2.31	1.05325
2.315	1.05478
2.32	1.05695
2.325	1.05896
2.33	1.06113
2.335	1.06259
2.34	1.06421
2.345	1.06665
2.35	1.06921
2.355	1.07107
2.36	1.07271
2.365	1.07411
2.37	1.07609
2.375	1.07816
2.38	1.07953
2.385	1.08083
2.39	1.08213
2.395	1.08406
2.4	1.08625
2.405	1.0892
2.41	1.0916
2.415	1.09304
2.42	1.0948
2.425	1.09653
2.43	1.09861
2.435	1.10093
2.44	1.10281
2.445	1.10454
2.45	1.10658
2.455	1.10792
2.46	1.10936
2.465	1.11133
2.47	1.1135
2.475	1.11541
2.48	1.11746
2.485	1.11907
2.49	1.12059
2.495	1.12243
2.5	1.12392
2.505	1.12485
2.51	1.12593
2.515	1.12709
2.52	1.12918
2.525	1.12959
2.53	1.13103
2.535	1.13354
2.54	1.13601
2.545	1.13802
2.55	1.13965
2.555	1.14167
2.56	1.1434
2.565	1.14483
2.57	1.14674
2.575	1.14893
2.58	1.15114
2.585	1.15263
2.59	1.15407
2.595	1.15646
2.6	1.15872
2.605	1.16011
2.61	1.16203
2.615	1.16402
2.62	1.16607
2.625	1.16769
2.63	1.16872
2.635	1.17042
2.64	1.17264
2.645	1.17488
2.65	1.17671
2.655	1.17874
2.66	1.18132
2.665	1.18407
2.67	1.18686
2.675	1.18872
2.68	1.19198
2.685	1.19455
2.69	1.19616
2.695	1.19736
2.7	1.19883
2.705	1.20083
2.71	1.20236
2.715	1.2033
2.72	1.20482
2.725	1.20695
2.73	1.20889
2.735	1.21084
2.74	1.2128
2.745	1.21431
2.75	1.21557
2.755	1.21675
2.76	1.21856
2.765	1.22092
2.77	1.22346
2.775	1.22527
2.78	1.2271
2.785	1.22965
2.79	1.23242
2.795	1.234
2.8	1.23571
2.805	1.23749
2.81	1.23847
2.815	1.23981
2.82	1.24261
2.825	1.24443
2.83	1.24606
2.835	1.24754
2.84	1.2493
2.845	1.25127
2.85	1.25286
2.855	1.25497
2.86	1.25712
2.865	1.25913
2.87	1.2609
2.875	1.26263
2.88	1.26444
2.885	1.26659
2.89	1.2681
2.895	1.27018
2.9	1.27228
2.905	1.27419
2.91	1.27625
2.915	1.27797
2.92	1.27946
2.925	1.28123
2.93	1.28364
2.935	1.28594
2.94	1.28783
2.945	1.28915
2.95	1.29146
2.955	1.29387
2.96	1.29588
2.965	1.29863
2.97	1.30059
2.975	1.30066
2.98	1.30219
2.985	1.30441
2.99	1.30631
2.995	1.30822
3	1.31063
3.005	1.31261
3.01	1.31403
3.015	1.31602
3.02	1.31773
3.025	1.31999
3.03	1.3225
3.035	1.32512
3.04	1.32725
3.045	1.32941
3.05	1.33107
3.055	1.33301
3.06	1.33513
3.065	1.33726
3.07	1.33957
3.075	1.34205
3.08	1.34393
3.085	1.3458
3.09	1.34799
3.095	1.35046
3.1	1.35252
3.105	1.35441
3.11	1.35663
3.115	1.35906
3.12	1.36142
3.125	1.36412
3.13	1.36705
3.135	1.36952
3.14	1.37165
3.145	1.37392
3.15	1.37543
3.155	1.37706
3.16	1.37934
3.165	1.38257
3.17	1.38512
3.175	1.38773
3.18	1.39027
3.185	1.39221
3.19	1.39339
3.195	1.39513
3.2	1.39772
3.205	1.40039
3.21	1.40307
3.215	1.40555
3.22	1.40851
3.225	1.41137
3.23	1.41412
3.235	1.41665
3.24	1.41899
3.245	1.42091
3.25	1.42213
3.255	1.42365
3.26	1.42582
3.265	1.42695
3.27	1.42815
3.275	1.43018
3.28	1.43233
3.285	1.43523
3.29	1.43756
3.295	1.43995
3.3	1.44247
3.305	1.44536
3.31	1.44805
3.315	1.45116
3.32	1.45311
3.325	1.45441
3.33	1.45625
3.335	1.45815
3.34	1.46127
3.345	1.46329
3.35	1.46508
3.355	1.46648
3.36	1.4671
3.365	1.46868
3.37	1.47195
3.375	1.47559
3.38	1.4815
3.385	1.48426
3.39	1.48565
3.395	1.48691
3.4	1.4874
3.405	1.48176
3.41	1.48905
3.415	1.45141
3.42	1.19899
3.425	0.97496
3.43	0.97782
3.435	0.97044
3.44	0.97352
3.445	0.97003
3.45	0.96906
3.455	0.96867
3.46	0.96915
3.465	0.97047
3.47	0.97168
3.475	0.97239
3.48	0.9735
3.485	0.97361
3.49	0.97393
3.495	0.97364
3.5	0.97381
3.505	0.97363
3.51	0.97434
3.515	0.97518
3.52	0.97535
3.525	0.97544
3.53	0.97592
3.535	0.97677
3.54	0.97807
3.545	0.97868
3.55	0.97913
3.555	0.98001
3.56	0.98032
3.565	0.98057
3.57	0.98111
3.575	0.98204
3.58	0.98295
3.585	0.9832
3.59	0.98386
3.595	0.98454
3.6	0.98543
3.605	0.98638
3.61	0.98713
3.615	0.98798
3.62	0.98908
3.625	0.99003
3.63	0.99059
3.635	0.99128
3.64	0.99224
3.645	0.99328
3.65	0.99462
3.655	0.99532
3.66	0.99642
3.665	0.99784
3.67	0.9989
3.675	0.99936
3.68	1.00014
3.685	1.00088
3.69	1.0018
3.695	1.00334
3.7	1.00429
3.705	1.00503
3.71	1.00562
3.715	1.00628
3.72	1.00692
3.725	1.00778
3.73	1.00939
3.735	1.0112
3.74	1.01291
3.745	1.01438
3.75	1.01522
3.755	1.01588
3.76	1.01662
3.765	1.01701
3.77	1.0175
3.775	1.01821
3.78	1.01945
3.785	1.02089
3.79	1.02137
3.795	1.02178
3.8	1.02292
3.805	1.02431
3.81	1.02562
3.815	1.0265
3.82	1.02774
3.825	1.02882
3.83	1.02975
3.835	1.03032
3.84	1.03089
3.845	1.03184
3.85	1.03245
3.855	1.03394
3.86	1.03504
3.865	1.03581
3.87	1.03648
3.875	1.03755
3.88	1.03881
3.885	1.03947
3.89	1.0404
3.895	1.04175
3.9	1.04283
3.905	1.04411
3.91	1.04544
3.915	1.04708
3.92	1.04778
3.925	1.0488
3.93	1.04988
3.935	1.05069
3.94	1.05186
3.945	1.05331
3.95	1.05463
3.955	1.05544
3.96	1.0559
3.965	1.05623
3.97	1.05683
3.975	1.05788
3.98	1.05898
3.985	1.06029
3.99	1.06163
3.995	1.06335
4	1.0648
4.005	1.06562
4.01	1.06673
4.015	1.06868
4.02	1.07062
4.025	1.07137
4.03	1.07186
4.035	1.07253
4.04	1.07341
4.045	1.07415
4.05	1.07492
4.055	1.07575
4.06	1.07728
4.065	1.07853
4.07	1.07906
4.075	1.07999
4.08	1.08056
4.085	1.08121
4.09	1.08218
4.095	1.08303
4.1	1.08397
4.105	1.0848
4.11	1.08592
4.115	1.08711
4.12	1.08827
4.125	1.08997
4.13	1.09133
4.135	1.09251
4.14	1.09353
4.145	1.09455
4.15	1.09594
4.155	1.09735
4.16	1.09863
4.165	1.09956
4.17	1.10059
4.175	1.10171
4.18	1.10283
4.185	1.10415
4.19	1.10526
4.195	1.10645
4.2	1.10799
4.205	1.10917
4.21	1.10995
4.215	1.11123
4.22	1.1122
4.225	1.1132
4.23	1.11469
4.235	1.11547
4.24	1.11614
4.245	1.117
4.25	1.11824
4.255	1.11976
4.26	1.12107
4.265	1.12227
4.27	1.12332
4.275	1.12433
4.28	1.12569
4.285	1.1265
4.29	1.12775
4.295	1.12931
4.3	1.13029
4.305	1.1316
4.31	1.13317
4.315	1.13415
4.32	1.13548
4.325	1.13649
4.33	1.13787
4.335	1.13926
4.34	1.13994
4.345	1.14049
4.35	1.14118
4.355	1.14226
4.36	1.1435
4.365	1.14412
4.37	1.14508
4.375	1.1458
4.38	1.14645
4.385	1.14749
4.39	1.14864
4.395	1.1497
4.4	1.1505
4.405	1.15142
4.41	1.15252
4.415	1.15374
4.42	1.15457
4.425	1.15553
4.43	1.15666
4.435	1.1579
4.44	1.15896
4.445	1.15986
4.45	1.16083
4.455	1.16191
4.46	1.1628
4.465	1.1638
4.47	1.16499
4.475	1.16605
4.48	1.16683
4.485	1.16802
4.49	1.16935
4.495	1.1705
4.5	1.17166
4.505	1.17247
4.51	1.17379
4.515	1.17462
4.52	1.17541
4.525	1.1769
4.53	1.178
4.535	1.17885
4.54	1.17994
4.545	1.18061
4.55	1.18111
4.555	1.18142
4.56	1.18208
4.565	1.18305
4.57	1.18368
4.575	1.18464
4.58	1.18549
4.585	1.18603
4.59	1.18707
4.595	1.18781
4.6	1.18897
4.605	1.18995
4.61	1.19141
4.615	1.19274
4.62	1.19386
4.625	1.19478
4.63	1.19543
4.635	1.19596
4.64	1.19667
4.645	1.19782
4.65	1.19868
4.655	1.19965
4.66	1.20043
4.665	1.20115
4.67	1.20202
4.675	1.20279
4.68	1.20343
4.685	1.20441
4.69	1.20512
4.695	1.20569
4.7	1.20629
4.705	1.20737
4.71	1.20792
4.715	1.20886
4.72	1.21034
4.725	1.21158
4.73	1.21227
4.735	1.21316
4.74	1.2144
4.745	1.21546
4.75	1.21637
4.755	1.21779
4.76	1.21863
4.765	1.2193
4.77	1.22009
4.775	1.22075
4.78	1.22158
4.785	1.22268
4.79	1.22384
4.795	1.22557
4.8	1.22683
4.805	1.22776
4.81	1.22864
4.815	1.22948
4.82	1.23054
4.825	1.23153
4.83	1.23294
4.835	1.23375
4.84	1.23433
4.845	1.23508
4.85	1.23633
4.855	1.2381
4.86	1.23928
4.865	1.2399
4.87	1.24059
4.875	1.24146
4.88	1.24271
4.885	1.24422
4.89	1.24549
4.895	1.24611
4.9	1.24701
4.905	1.24818
4.91	1.24914
4.915	1.25021
4.92	1.2514
4.925	1.25229
4.93	1.25264
4.935	1.25404
4.94	1.25523
4.945	1.25612
4.95	1.25672
4.955	1.25754
4.96	1.25829
4.965	1.25917
4.97	1.25997
4.975	1.26011
4.98	1.26015
4.985	1.26112
4.99	1.262
4.995	1.26312
5	1.26435
5.005	1.26552
5.01	1.26595
5.015	1.26607
5.02	1.26644
5.025	1.2665
5.03	1.26672
5.035	1.26719
5.04	1.26781
5.045	1.26859
5.05	1.26874
5.055	1.26871
5.06	1.26896
5.065	1.26961
5.07	1.26981
5.075	1.2699
5.08	1.26973
5.085	1.26986
5.09	1.27061
5.095	1.27117
5.1	1.2714
5.105	1.27094
5.11	1.27037
5.115	1.27034
5.12	1.27029
5.125	1.27006
5.13	1.26984
5.135	1.26991
5.14	1.27043
5.145	1.27039
5.15	1.27053
5.155	1.27119
5.16	1.27083
5.165	1.27031
5.17	1.26953
5.175	1.2695
5.18	1.26962
5.185	1.26891
5.19	1.26847
5.195	1.26818
5.2	1.26789
5.205	1.2676
5.21	1.26722
5.215	1.26737
5.22	1.26741
5.225	1.26738
5.23	1.26678
5.235	1.2666
5.24	1.26665
5.245	1.26635
5.25	1.26619
5.255	1.26606
5.26	1.26612
5.265	1.26608
5.27	1.26583
5.275	1.266
5.28	1.26602
5.285	1.26612
5.29	1.26602
5.295	1.26613
5.3	1.2664
5.305	1.26617
5.31	1.26629
5.315	1.26655
5.32	1.26668
5.325	1.26665
5.33	1.26706
5.335	1.26717
5.34	1.26669
5.345	1.26674
5.35	1.26716
5.355	1.26741
5.36	1.26735
5.365	1.26711
5.37	1.26734
5.375	1.26751
5.38	1.26744
5.385	1.26749
5.39	1.2674
5.395	1.26738
5.4	1.26701
5.405	1.26654
5.41	1.26661
5.415	1.26632
5.42	1.26637
5.425	1.26682
5.43	1.26715
5.435	1.26733
5.44	1.26708
5.445	1.26644
5.45	1.26601
5.455	1.26636
5.46	1.26652
5.465	1.26638
5.47	1.26643
5.475	1.2668
5.48	1.26743
5.485	1.26744
5.49	1.2673
5.495	1.26749
5.5	1.26737
5.505	1.26693
5.51	1.26646
5.515	1.26645
5.52	1.26687
5.525	1.26659
5.53	1.26644
5.535	1.26631
5.54	1.26554
5.545	1.26513
5.55	1.26516
5.555	1.26492
5.56	1.26469
5.565	1.26489
5.57	1.26516
5.575	1.26511
5.58	1.26527
5.585	1.26521
5.59	1.26506
5.595	1.26466
5.6	1.26435
5.605	1.26426
5.61	1.26417
5.615	1.26405
5.62	1.2643
5.625	1.26461
5.63	1.26478
5.635	1.2647
5.64	1.26461
5.645	1.26418
5.65	1.26374
5.655	1.26315
5.66	1.26292
5.665	1.26284
5.67	1.26285
5.675	1.26312
5.68	1.26275
5.685	1.26257
5.69	1.26296
5.695	1.26288
5.7	1.26263
5.705	1.26212
5.71	1.26187
5.715	1.26138
5.72	1.26032
5.725	1.26035
5.73	1.26035
5.735	1.26011
5.74	1.25962
5.745	1.25871
5.75	1.25821
5.755	1.25793
5.76	1.25774
5.765	1.25775
5.77	1.25712
5.775	1.25659
5.78	1.2566
5.785	1.25662
5.79	1.25646
5.795	1.25634
5.8	1.25593
5.805	1.25515
5.81	1.25487
5.815	1.25444
5.82	1.25428
5.825	1.25428
5.83	1.25387
5.835	1.25374
5.84	1.25391
5.845	1.25311
5.85	1.2521
5.855	1.25191
5.86	1.25209
5.865	1.25198
5.87	1.2513
5.875	1.25069
5.88	1.25081
5.885	1.25061
5.89	1.25036
5.895	1.25055
5.9	1.25034
5.905	1.25061
5.91	1.25051
5.915	1.25014
5.92	1.24978
5.925	1.24925
5.93	1.24866
5.935	1.24834
5.94	1.24866
5.945	1.24892
5.95	1.24819
5.955	1.24755
5.96	1.24743
5.965	1.24717
5.97	1.2471
5.975	1.24715
5.98	1.24683
5.985	1.2463
5.99	1.2461
5.995	1.24612
6	1.24566
6.005	1.2446
6.01	1.24374
6.015	1.24269
6.02	1.24174
6.025	1.24147
6.03	1.24082
6.035	1.24014
6.04	1.23998
6.045	1.23945
6.05	1.23885
6.055	1.23862
6.06	1.23808
6.065	1.23749
6.07	1.23747
6.075	1.23785
6.08	1.23761
6.085	1.2371
6.09	1.23716
6.095	1.23776
6.1	1.23814
6.105	1.23776
6.11	1.23743
6.115	1.2371
6.12	1.23601
6.125	1.23526
6.13	1.23445
6.135	1.23363
6.14	1.23274
6.145	1.2325
6.15	1.23211
6.155	1.23165
6.16	1.2309
6.165	1.22997
6.17	1.22907
6.175	1.22817
6.18	1.22777
6.185	1.22773
6.19	1.22767
6.195	1.22709
6.2	1.22638
6.205	1.22595
6.21	1.22503
6.215	1.22415
6.22	1.22347
6.225	1.22308
6.23	1.22313
6.235	1.22275
6.24	1.22278
6.245	1.22238
6.25	1.22187
6.255	1.22182
6.26	1.22198
6.265	1.22129
6.27	1.22105
6.275	1.22077
6.28	1.22013
6.285	1.21954
6.29	1.21884
6.295	1.21828
6.3	1.21753
6.305	1.21677
6.31	1.21655
6.315	1.21601
6.32	1.21549
6.325	1.21506
6.33	1.21466
6.335	1.21417
6.34	1.21374
6.345	1.21399
6.35	1.21362
6.355	1.21323
6.36	1.21281
6.365	1.21255
6.37	1.212
6.375	1.21206
6.38	1.2122
6.385	1.21214
6.39	1.21182
6.395	1.21133
6.4	1.211
6.405	1.21103
6.41	1.21012
6.415	1.20917
6.42	1.20888
6.425	1.20826
6.43	1.20782
6.435	1.20754
6.44	1.20725
6.445	1.20729
6.45	1.20695
6.455	1.20608
6.46	1.20616
6.465	1.2059
6.47	1.20532
6.475	1.20409
6.48	1.20321
6.485	1.20263
6.49	1.20208
6.495	1.20155
6.5	1.20144
6.505	1.20137
6.51	1.20092
6.515	1.20052
6.52	1.20014
6.525	1.19958
6.53	1.19915
6.535	1.19824
6.54	1.19731
6.545	1.19628
6.55	1.19538
6.555	1.19465
6.56	1.19358
6.565	1.19247
6.57	1.19093
6.575	1.19039
6.58	1.18976
6.585	1.18936
6.59	1.18844
6.595	1.18716
6.6	1.18621
6.605	1.18541
6.61	1.18488
6.615	1.18464
6.62	1.18461
6.625	1.1844
6.63	1.18382
6.635	1.18295
6.64	1.18248
6.645	1.18179
6.65	1.18125
6.655	1.18061
6.66	1.18002
6.665	1.1792
6.67	1.17804
6.675	1.17749
6.68	1.17704
6.685	1.17607
6.69	1.1755
6.695	1.1752
6.7	1.175
6.705	1.17449
6.71	1.17342
6.715	1.17299
6.72	1.17242
6.725	1.17184
6.73	1.17088
6.735	1.17027
6.74	1.16963
6.745	1.16923
6.75	1.16867
6.755	1.1678
6.76	1.16699
6.765	1.16636
6.77	1.16573
6.775	1.16519
6.78	1.16438
6.785	1.16409
6.79	1.16384
6.795	1.16397
6.8	1.16318
6.805	1.16268
6.81	1.16199
6.815	1.16201
6.82	1.16241
6.825	1.16202
6.83	1.16106
6.835	1.15995
6.84	1.15909
6.845	1.1584
6.85	1.15795
6.855	1.15719
6.86	1.15681
6.865	1.15611
6.87	1.15558
6.875	1.15532
6.88	1.15467
6.885	1.15479
6.89	1.15518
6.895	1.15475
6.9	1.1544
6.905	1.15444
6.91	1.1543
6.915	1.15389
6.92	1.15366
6.925	1.15348
6.93	1.15349
6.935	1.15316
6.94	1.15215
6.945	1.15127
6.95	1.15015
6.955	1.14949
6.96	1.14883
6.965	1.14848
6.97	1.14814
6.975	1.14772
6.98	1.14742
6.985	1.14751
6.99	1.14711
6.995	1.14665
7	1.14628
7.005	1.14634
7.01	1.14559
7.015	1.1447
7.02	1.14406
7.025	1.14352
7.03	1.14265
7.035	1.14229
7.04	1.14195
7.045	1.14171
7.05	1.14127
7.055	1.14092
7.06	1.14054
7.065	1.14003
7.07	1.13991
7.075	1.13925
7.08	1.13892
7.085	1.13857
7.09	1.13803
7.095	1.13732
7.1	1.13652
7.105	1.13643
7.11	1.13579
7.115	1.13487
7.12	1.13452
7.125	1.13374
7.13	1.13261
7.135	1.13166
7.14	1.13085
7.145	1.12951
7.15	1.12838
7.155	1.12761
7.16	1.127
7.165	1.12691
7.17	1.12645
7.175	1.12589
7.18	1.1254
7.185	1.12492
7.19	1.12397
7.195	1.12266
7.2	1.12184
7.205	1.12128
7.21	1.12021
7.215	1.11964
7.22	1.11907
7.225	1.11839
7.23	1.11688
7.235	1.11646
7.24	1.11665
7.245	1.11641
7.25	1.11582
7.255	1.11541
7.26	1.11472
7.265	1.11316
7.27	1.1113
7.275	1.11017
7.28	1.10939
7.285	1.10866
7.29	1.1081
7.295	1.10737
7.3	1.10705
7.305	1.10653
7.31	1.10618
7.315	1.10564
7.32	1.10525
7.325	1.10523
7.33	1.10476
7.335	1.10391
7.34	1.1032
7.345	1.10262
7.35	1.10208
7.355	1.10156
7.36	1.10103
7.365	1.10058
7.37	1.10091
7.375	1.10145
7.38	1.10103
7.385	1.10088
7.39	1.10066
7.395	1.0999
7.4	1.099
7.405	1.09834
7.41	1.09785
7.415	1.0975
7.42	1.09712
7.425	1.09686
7.43	1.09634
7.435	1.09583
7.44	1.09564
7.445	1.09527
7.45	1.09459
7.455	1.09496
7.46	1.09468
7.465	1.09376
7.47	1.09299
7.475	1.09309
7.48	1.09267
7.485	1.09193
7.49	1.09226
7.495	1.09292
7.5	1.09328
7.505	1.09332
7.51	1.09348
7.515	1.09321
7.52	1.09238
7.525	1.09149
7.53	1.09125
7.535	1.09081
7.54	1.09075
7.545	1.0902
7.55	1.08915
7.555	1.08817
7.56	1.08766
7.565	1.08718
7.57	1.08654
7.575	1.08586
7.58	1.08564
7.585	1.08503
7.59	1.08409
7.595	1.08387
7.6	1.0834
7.605	1.08266
7.61	1.08159
7.615	1.08068
7.62	1.08076
7.625	1.08105
7.63	1.08113
7.635	1.08085
7.64	1.08055
7.645	1.08079
7.65	1.081
7.655	1.08056
7.66	1.08034
7.665	1.07945
7.67	1.07854
7.675	1.0777
7.68	1.07645
7.685	1.07521
7.69	1.07466
7.695	1.07384
7.7	1.07238
7.705	1.07166
7.71	1.07123
7.715	1.07012
7.72	1.06926
7.725	1.06879
7.73	1.0677
7.735	1.06628
7.74	1.06544
7.745	1.06527
7.75	1.0645
7.755	1.063
7.76	1.06191
7.765	1.0609
7.77	1.0603
7.775	1.05946
7.78	1.05846
7.785	1.05765
7.79	1.05667
7.795	1.0559
7.8	1.05496
7.805	1.05392
7.81	1.05324
7.815	1.05274
7.82	1.05104
7.825	1.04929
7.83	1.04804
7.835	1.04694
7.84	1.04567
7.845	1.04409
7.85	1.0423
7.855	1.0403
7.86	1.03877
7.865	1.03726
7.87	1.03537
7.875	1.03326
7.88	1.03232
7.885	1.03095
7.89	1.02971
7.895	1.02871
7.9	1.02762
7.905	1.02616
7.91	1.0248
7.915	1.02333
7.92	1.02194
7.925	1.02101
7.93	1.01957
7.935	1.01817
7.94	1.01656
7.945	1.01465
7.95	1.01227
7.955	1.01045
7.96	1.00936
7.965	1.00771
7.97	1.00579
7.975	1.00454
7.98	1.00323
7.985	1.00167
7.99	0.99983
7.995	0.99826
8	0.99706
8.005	0.99598
8.01	0.99441
8.015	0.99297
8.02	0.99169
8.025	0.99046
8.03	0.98873
8.035	0.98724
8.04	0.98561
8.045	0.9838
8.05	0.98253
8.055	0.9812
8.06	0.98004
8.065	0.97933
8.07	0.97862
8.075	0.97803
8.08	0.97734
8.085	0.97662
8.09	0.97574
8.095	0.97479
8.1	0.97373
8.105	0.97225
8.11	0.97114
8.115	0.97029
8.12	0.96954
8.125	0.96865
8.13	0.96862
8.135	0.96858
8.14	0.96805
8.145	0.96746
8.15	0.96683
8.155	0.9666
8.16	0.96594
8.165	0.96578
8.17	0.96502
8.175	0.96463
8.18	0.96458
8.185	0.96406
8.19	0.96377
8.195	0.96322
8.2	0.96287
8.205	0.96255
8.21	0.96219
8.215	0.96224
8.22	0.96233
8.225	0.96237
8.23	0.96173
8.235	0.96132
8.24	0.96118
8.245	0.96081
8.25	0.96061
8.255	0.96067
8.26	0.96029
8.265	0.96016
8.27	0.9606
8.275	0.96048
8.28	0.96081
8.285	0.9607
8.29	0.95987
8.295	0.95935
8.3	0.95912
8.305	0.95897
8.31	0.95852
8.315	0.95793
8.32	0.95775
8.325	0.958
8.33	0.9582
8.335	0.9583
8.34	0.95805
8.345	0.95804
8.35	0.95832
8.355	0.95793
8.36	0.95781
8.365	0.95753
8.37	0.95723
8.375	0.95738
8.38	0.95717
8.385	0.95717
8.39	0.95684
8.395	0.95709
8.4	0.95702
8.405	0.95702
8.41	0.95744
8.415	0.95748
8.42	0.95743
8.425	0.95685
8.43	0.95632
8.435	0.95628
8.44	0.95611
8.445	0.95587
8.45	0.95563
8.455	0.95609
8.46	0.95628
8.465	0.95602
8.47	0.956
8.475	0.95577
8.48	0.95572
8.485	0.95622
8.49	0.95634
8.495	0.956
8.5	0.95574
8.505	0.95553
8.51	0.95574
8.515	0.95626
8.52	0.95645
8.525	0.95645
8.53	0.9564
8.535	0.9567
8.54	0.95704
8.545	0.95689
8.55	0.95623
8.555	0.95556
8.56	0.95533
8.565	0.95583
8.57	0.95601
8.575	0.95598
8.58	0.95595
8.585	0.95559
8.59	0.95613
8.595	0.95634
8.6	0.95584
8.605	0.95557
8.61	0.95533
8.615	0.95579
8.62	0.95625
8.625	0.95642
8.63	0.95692
8.635	0.95679
8.64	0.95656
8.645	0.9566
8.65	0.95697
8.655	0.95765
8.66	0.95803
8.665	0.95798
8.67	0.95823
8.675	0.95812
8.68	0.95743
8.685	0.957
8.69	0.95727
8.695	0.95753
8.7	0.95778
8.705	0.95831
8.71	0.95859
8.715	0.95912
8.72	0.95953
8.725	0.95993
8.73	0.96046
8.735	0.96078
8.74	0.96077
8.745	0.96076
8.75	0.9611
8.755	0.96139
8.76	0.96143
8.765	0.9615
8.77	0.96147
8.775	0.96183
8.78	0.96251
8.785	0.96297
8.79	0.96291
8.795	0.9628
8.8	0.96302
8.805	0.96345
8.81	0.96381
8.815	0.96367
8.82	0.96422
8.825	0.96471
8.83	0.9651
8.835	0.96548
8.84	0.96528
8.845	0.96492
8.85	0.96477
8.855	0.96401
8.86	0.96382
8.865	0.96413
8.87	0.96436
8.875	0.96443
8.88	0.96459
8.885	0.96475
8.89	0.96468
8.895	0.96416
8.9	0.96384
8.905	0.96399
8.91	0.96413
8.915	0.96412
8.92	0.96422
8.925	0.96423
8.93	0.96346
8.935	0.96252
8.94	0.96208
8.945	0.96253
8.95	0.96292
8.955	0.96269
8.96	0.96245
8.965	0.96253
8.97	0.96246
8.975	0.96207
8.98	0.96214
8.985	0.96234
8.99	0.96242
8.995	0.96268
9	0.96299
9.005	0.96297
9.01	0.96262
9.015	0.96227
9.02	0.96221
9.025	0.96242
9.03	0.9622
9.035	0.96214
9.04	0.96206
9.045	0.96171
9.05	0.96111
9.055	0.96061
9.06	0.96047
9.065	0.96012
9.07	0.95969
9.075	0.95975
9.08	0.95977
9.085	0.95941
9.09	0.95893
9.095	0.95818
9.1	0.95764
9.105	0.95666
9.11	0.95541
9.115	0.95507
9.12	0.95454
9.125	0.95395
9.13	0.9533
9.135	0.95232
9.14	0.95126
9.145	0.95047
9.15	0.94983
9.155	0.94913
9.16	0.94841
9.165	0.94714
9.17	0.94532
9.175	0.9437
9.18	0.94236
9.185	0.94084
9.19	0.93901
9.195	0.93704
9.2	0.93511
9.205	0.93313
9.21	0.93086
9.215	0.92903
9.22	0.92728
9.225	0.92533
9.23	0.92334
9.235	0.9217
9.24	0.92005
9.245	0.91832
9.25	0.91629
9.255	0.91471
9.26	0.91253
9.265	0.91012
9.27	0.90778
9.275	0.90602
9.28	0.90414
9.285	0.90191
9.29	0.89978
9.295	0.898
9.3	0.89604
9.305	0.8941
9.31	0.89218
9.315	0.89021
9.32	0.88864
9.325	0.88713
9.33	0.88561
9.335	0.88382
9.34	0.88155
9.345	0.87944
9.35	0.8778
9.355	0.87592
9.36	0.87425
9.365	0.87287
9.37	0.87064
9.375	0.868
9.38	0.86558
9.385	0.86357
9.39	0.86171
9.395	0.86
9.4	0.85797
9.405	0.85616
9.41	0.85486
9.415	0.85367
9.42	0.85279
9.425	0.85167
9.43	0.85032
9.435	0.84892
9.44	0.84716
9.445	0.84547
9.45	0.8442
9.455	0.84307
9.46	0.84166
9.465	0.83987
9.47	0.83773
9.475	0.8354
9.48	0.83315
9.485	0.83152
9.49	0.82988
9.495	0.82837
9.5	0.82676
9.505	0.82562
9.51	0.82411
9.515	0.82249
9.52	0.82092
9.525	0.81904
9.53	0.81743
9.535	0.81572
9.54	0.81388
9.545	0.81158
9.55	0.8095
9.555	0.80754
9.56	0.806
9.565	0.80463
9.57	0.803
9.575	0.80125
9.58	0.79981
9.585	0.79838
9.59	0.79623
9.595	0.79436
9.6	0.79266
9.605	0.79103
9.61	0.78894
9.615	0.7871
9.62	0.78547
9.625	0.78334
9.63	0.78136
9.635	0.77965
9.64	0.77771
9.645	0.77588
9.65	0.77438
9.655	0.77301
9.66	0.77151
9.665	0.77012
9.67	0.76854
9.675	0.76653
9.68	0.76459
9.685	0.7627
9.69	0.76087
9.695	0.75945
9.7	0.75829
9.705	0.75715
9.71	0.756
9.715	0.75436
9.72	0.75245
9.725	0.75095
9.73	0.74914
9.735	0.74784
9.74	0.74613
9.745	0.74437
9.75	0.74228
9.755	0.74017
9.76	0.73867
9.765	0.73702
9.77	0.73582
9.775	0.73408
9.78	0.73233
9.785	0.73076
9.79	0.72909
9.795	0.72735
9.8	0.72543
9.805	0.72372
9.81	0.72197
9.815	0.7202
9.82	0.71858
9.825	0.71727
9.83	0.71636
9.835	0.71539
9.84	0.71348
9.845	0.71183
9.85	0.71096
9.855	0.70913
9.86	0.70729
9.865	0.70538
9.87	0.70348
9.875	0.70151
9.88	0.69909
9.885	0.6974
9.89	0.69602
9.895	0.6945
9.9	0.69255
9.905	0.69101
9.91	0.68868
9.915	0.68659
9.92	0.6851
9.925	0.68216
9.93	0.68051
9.935	0.6796
9.94	0.6775
9.945	0.67572
9.95	0.67402
9.955	0.67234
9.96	0.67119
9.965	0.67025
9.97	0.66875
9.975	0.66523
9.98	0.66522
9.985	0.66352
9.99	0.66321
[truncated: 2 more rows]

## Sheet: Fig 2b
Type 2
time (s)	Pressure (GPa)
0.005	0.67353
0.01	0.67532
0.015	0.67443
0.02	0.67358
0.025	0.6715
0.03	0.66917
0.035	0.6659
0.04	0.66618
0.045	0.66586
0.05	0.66708
0.055	0.66713
0.06	0.66719
0.065	0.66905
0.07	0.66983
0.075	0.67105
0.08	0.672
0.085	0.67265
0.09	0.67246
0.095	0.67195
0.1	0.67188
0.105	0.67218
0.11	0.672
0.115	0.67239
0.12	0.67289
0.125	0.67371
0.13	0.67466
0.135	0.67544
0.14	0.67703
0.145	0.67876
0.15	0.67944
0.155	0.67978
0.16	0.68026
0.165	0.681
0.17	0.68132
0.175	0.68101
0.18	0.68078
0.185	0.6813
0.19	0.68251
0.195	0.68256
0.2	0.68231
0.205	0.68236
0.21	0.68285
0.215	0.68328
0.22	0.68295
0.225	0.68286
0.23	0.68293
0.235	0.68243
0.24	0.6823
0.245	0.68325
0.25	0.68448
0.255	0.68522
0.26	0.68568
0.265	0.68633
0.27	0.68698
0.275	0.6873
0.28	0.6872
0.285	0.68729
0.29	0.68774
0.295	0.68762
0.3	0.68717
0.305	0.68782
0.31	0.68856
0.315	0.68917
0.32	0.68982
0.325	0.69083
0.33	0.69166
0.335	0.69286
0.34	0.69421
0.345	0.69482
0.35	0.69564
0.355	0.69646
0.36	0.69689
0.365	0.69686
0.37	0.69752
0.375	0.69889
0.38	0.69969
0.385	0.70044
0.39	0.70129
0.395	0.70135
0.4	0.70077
0.405	0.70122
0.41	0.70172
0.415	0.70128
0.42	0.70111
0.425	0.70132
0.43	0.70181
0.435	0.70237
0.44	0.70376
0.445	0.70495
0.45	0.70486
0.455	0.70502
0.46	0.70523
0.465	0.70628
0.47	0.70654
0.475	0.7068
0.48	0.70738
0.485	0.7077
0.49	0.70778
0.495	0.70801
0.5	0.7082
0.505	0.70774
0.51	0.70808
0.515	0.70902
0.52	0.71005
0.525	0.71078
0.53	0.7106
0.535	0.71025
0.54	0.71074
0.545	0.71132
0.55	0.71208
0.555	0.71289
0.56	0.71294
0.565	0.71346
0.57	0.71474
0.575	0.71579
0.58	0.71616
0.585	0.717
0.59	0.718
0.595	0.71803
0.6	0.71809
0.605	0.71969
0.61	0.7214
0.615	0.72238
0.62	0.72328
0.625	0.72499
0.63	0.72583
0.635	0.7261
0.64	0.72735
0.645	0.72875
0.65	0.73
0.655	0.73155
0.66	0.733
0.665	0.73401
0.67	0.73455
0.675	0.73459
0.68	0.73498
0.685	0.73622
0.69	0.73807
0.695	0.73915
0.7	0.73974
0.705	0.74093
0.71	0.74278
0.715	0.7434
0.72	0.74399
0.725	0.74527
0.73	0.74664
0.735	0.74771
0.74	0.74836
0.745	0.74938
0.75	0.74987
0.755	0.75031
0.76	0.75042
0.765	0.75035
0.77	0.75059
0.775	0.75051
0.78	0.75102
0.785	0.75209
0.79	0.75304
0.795	0.75351
0.8	0.75405
0.805	0.75421
0.81	0.75436
0.815	0.75517
0.82	0.7554
0.825	0.75559
0.83	0.757
0.835	0.75814
0.84	0.75876
0.845	0.75959
0.85	0.76088
0.855	0.76264
0.86	0.76385
0.865	0.7644
0.87	0.76637
0.875	0.76791
0.88	0.76882
0.885	0.7699
0.89	0.77102
0.895	0.77203
0.9	0.77288
0.905	0.77473
0.91	0.77676
0.915	0.77898
0.92	0.78057
0.925	0.78174
0.93	0.78345
0.935	0.78457
0.94	0.78507
0.945	0.7862
0.95	0.78825
0.955	0.78999
0.96	0.79174
0.965	0.79331
0.97	0.79522
0.975	0.79727
0.98	0.7993
0.985	0.80048
0.99	0.80166
0.995	0.80279
1	0.80373
1.005	0.80441
1.01	0.80558
1.015	0.8073
1.02	0.80888
1.025	0.80969
1.03	0.81077
1.035	0.812
1.04	0.81342
1.045	0.81454
1.05	0.81643
1.055	0.81796
1.06	0.81927
1.065	0.82032
1.07	0.82172
1.075	0.82348
1.08	0.82603
1.085	0.82783
1.09	0.8296
1.095	0.83165
1.1	0.83296
1.105	0.83369
1.11	0.83505
1.115	0.83635
1.12	0.83799
1.125	0.83928
1.13	0.84088
1.135	0.84281
1.14	0.84467
1.145	0.84646
1.15	0.84892
1.155	0.85126
1.16	0.85378
1.165	0.85492
1.17	0.85604
1.175	0.85733
1.18	0.85958
1.185	0.8619
1.19	0.86403
1.195	0.86566
1.2	0.86722
1.205	0.86804
1.21	0.86971
1.215	0.87123
1.22	0.87318
1.225	0.87503
1.23	0.877
1.235	0.87851
1.24	0.87982
1.245	0.88124
1.25	0.88299
1.255	0.88524
1.26	0.88667
1.265	0.88851
1.27	0.89031
1.275	0.89186
1.28	0.89331
1.285	0.89486
1.29	0.89646
1.295	0.89778
1.3	0.89947
1.305	0.9007
1.31	0.90202
1.315	0.90355
1.32	0.90583
1.325	0.908
1.33	0.91065
1.335	0.91248
1.34	0.91413
1.345	0.91583
1.35	0.9175
1.355	0.91968
1.36	0.9221
1.365	0.92409
1.37	0.926
1.375	0.92741
1.38	0.92867
1.385	0.92982
1.39	0.93129
1.395	0.93316
1.4	0.93485
1.405	0.93684
1.41	0.93846
1.415	0.94084
1.42	0.94262
1.425	0.94439
1.43	0.94603
1.435	0.94804
1.44	0.9496
1.445	0.95102
1.45	0.95274
1.455	0.95467
1.46	0.95686
1.465	0.95858
1.47	0.95997
1.475	0.96126
1.48	0.96305
1.485	0.96476
1.49	0.96654
1.495	0.968
1.5	0.9697
1.505	0.97134
1.51	0.97299
1.515	0.97542
1.52	0.97723
1.525	0.97894
1.53	0.98091
1.535	0.9829
1.54	0.98463
1.545	0.98599
1.55	0.98711
1.555	0.98889
1.56	0.9905
1.565	0.99265
1.57	0.99483
1.575	0.99603
1.58	0.99783
1.585	0.9996
1.59	1.00158
1.595	1.00399
1.6	1.00617
1.605	1.00831
1.61	1.0103
1.615	1.01141
1.62	1.01323
1.625	1.01571
1.63	1.01761
1.635	1.01917
1.64	1.02065
1.645	1.02271
1.65	1.02473
1.655	1.02606
1.66	1.02861
1.665	1.03129
1.67	1.03279
1.675	1.03493
1.68	1.03707
1.685	1.03914
1.69	1.04102
1.695	1.04377
1.7	1.04648
1.705	1.04866
1.71	1.05096
1.715	1.0532
1.72	1.05434
1.725	1.05527
1.73	1.0579
1.735	1.05984
1.74	1.06176
1.745	1.06354
1.75	1.06512
1.755	1.06687
1.76	1.06859
1.765	1.07007
1.77	1.07288
1.775	1.0756
1.78	1.07803
1.785	1.08096
1.79	1.08353
1.795	1.08591
1.8	1.08723
1.805	1.08889
1.81	1.09113
1.815	1.09283
1.82	1.09374
1.825	1.09513
1.83	1.09676
1.835	1.09839
1.84	1.10026
1.845	1.10186
1.85	1.10303
1.855	1.10454
1.86	1.10735
1.865	1.10998
1.87	1.1125
1.875	1.11545
1.88	1.1182
1.885	1.11992
1.89	1.12201
1.895	1.12466
1.9	1.12712
1.905	1.12939
1.91	1.13192
1.915	1.13463
1.92	1.13728
1.925	1.13958
1.93	1.14113
1.935	1.14264
1.94	1.14459
1.945	1.14669
1.95	1.14874
1.955	1.15142
1.96	1.1537
1.965	1.15576
1.97	1.15766
1.975	1.16074
1.98	1.16405
1.985	1.16717
1.99	1.16969
1.995	1.17225
2	1.17541
2.005	1.17835
2.01	1.18098
2.015	1.18286
2.02	1.18493
2.025	1.18737
2.03	1.1898
2.035	1.19227
2.04	1.19457
2.045	1.19667
2.05	1.19877
2.055	1.20109
2.06	1.20364
2.065	1.20578
2.07	1.20794
2.075	1.20999
2.08	1.21204
2.085	1.21442
2.09	1.21615
2.095	1.21744
2.1	1.21902
2.105	1.22088
2.11	1.22305
2.115	1.22488
2.12	1.2272
2.125	1.22972
2.13	1.23143
2.135	1.23317
2.14	1.23456
2.145	1.23677
2.15	1.2385
2.155	1.23976
2.16	1.24213
2.165	1.24447
2.17	1.24611
2.175	1.24752
2.18	1.24961
2.185	1.25162
2.19	1.25352
2.195	1.25578
2.2	1.25816
2.205	1.26
2.21	1.26184
2.215	1.2639
2.22	1.26586
2.225	1.26842
2.23	1.27106
2.235	1.27335
2.24	1.27555
2.245	1.27811
2.25	1.28145
2.255	1.2837
2.26	1.28587
2.265	1.28779
2.27	1.29009
2.275	1.29246
2.28	1.29482
2.285	1.29755
2.29	1.29961
2.295	1.30156
2.3	1.30369
2.305	1.30644
2.31	1.30958
2.315	1.31184
2.32	1.31349
2.325	1.31615
2.33	1.31878
2.335	1.32023
2.34	1.32233
2.345	1.32495
2.35	1.32711
2.355	1.32902
2.36	1.33124
2.365	1.33357
2.37	1.33527
2.375	1.33758
2.38	1.3395
2.385	1.34143
2.39	1.34322
2.395	1.34543
2.4	1.34777
2.405	1.34936
2.41	1.35156
2.415	1.3539
2.42	1.35639
2.425	1.35948
2.43	1.3619
2.435	1.36462
2.44	1.36751
2.445	1.37058
2.45	1.37325
2.455	1.3754
2.46	1.3774
2.465	1.37927
2.47	1.38232
2.475	1.38569
2.48	1.38818
2.485	1.3909
2.49	1.39399
2.495	1.39717
2.5	1.39985
2.505	1.40222
2.51	1.40507
2.515	1.40798
2.52	1.41056
2.525	1.41366
2.53	1.41645
2.535	1.41894
2.54	1.42115
2.545	1.42399
2.55	1.42628
2.555	1.4287
2.56	1.43156
2.565	1.43482
2.57	1.43702
2.575	1.4393
2.58	1.44181
2.585	1.44446
2.59	1.44652
2.595	1.44847
2.6	1.45064
2.605	1.453
2.61	1.45636
2.615	1.45969
2.62	1.46319
2.625	1.46591
2.63	1.4684
2.635	1.47175
2.64	1.47426
2.645	1.47634
2.65	1.47731
2.655	1.47864
2.66	1.4812
2.665	1.48399
2.67	1.48672
2.675	1.4894
2.68	1.49231
2.685	1.49457
2.69	1.49652
2.695	1.4991
2.7	1.50176
2.705	1.50515
2.71	1.50845
2.715	1.51117
2.72	1.51353
2.725	1.51685
2.73	1.51955
2.735	1.52176
2.74	1.52403
2.745	1.52648
2.75	1.52894
2.755	1.53123
2.76	1.53401
2.765	1.53601
2.77	1.53857
2.775	1.54094
2.78	1.54196
2.785	1.54407
2.79	1.54643
2.795	1.54827
2.8	1.55037
2.805	1.55388
2.81	1.55718
2.815	1.56023
2.82	1.56227
2.825	1.56467
2.83	1.56718
2.835	1.56899
2.84	1.57155
2.845	1.57445
2.85	1.57718
2.855	1.57964
2.86	1.58158
2.865	1.58302
2.87	1.58515
2.875	1.58739
2.88	1.59006
2.885	1.59312
2.89	1.59598
2.895	1.59924
2.9	1.60241
2.905	1.60497
2.91	1.60809
2.915	1.6109
2.92	1.61375
2.925	1.61662
2.93	1.61924
2.935	1.6225
2.94	1.62502
2.945	1.62763
2.95	1.63164
2.955	1.63529
2.96	1.63811
2.965	1.64072
2.97	1.64356
2.975	1.64699
2.98	1.64958
2.985	1.65183
2.99	1.65528
2.995	1.6582
3	1.66176
3.005	1.66543
3.01	1.66883
3.015	1.6717
3.02	1.675
3.025	1.67828
3.03	1.6815
3.035	1.68405
3.04	1.68677
3.045	1.68887
3.05	1.69132
3.055	1.69434
3.06	1.69736
3.065	1.70003
3.07	1.70261
3.075	1.7048
3.08	1.70669
3.085	1.70908
3.09	1.71252
3.095	1.71615
3.1	1.71871
3.105	1.72105
3.11	1.7233
3.115	1.72567
3.12	1.72872
3.125	1.73117
3.13	1.7334
3.135	1.73739
3.14	1.7409
3.145	1.74319
3.15	1.74616
3.155	1.74821
3.16	1.7505
3.165	1.75305
3.17	1.75677
3.175	1.76074
3.18	1.76329
3.185	1.76584
3.19	1.76908
3.195	1.77178
3.2	1.77539
3.205	1.77845
3.21	1.78049
3.215	1.78289
3.22	1.78523
3.225	1.7882
3.23	1.79167
3.235	1.79488
3.24	1.79761
3.245	1.79955
3.25	1.80117
3.255	1.80375
3.26	1.80672
3.265	1.80936
3.27	1.81254
3.275	1.81587
3.28	1.81854
3.285	1.82155
3.29	1.82347
3.295	1.82652
3.3	1.82992
3.305	1.83268
3.31	1.83601
3.315	1.83913
3.32	1.8424
3.325	1.84441
3.33	1.84614
3.335	1.84855
3.34	1.85148
3.345	1.85425
3.35	1.85716
3.355	1.85994
3.36	1.86259
3.365	1.86607
3.37	1.87003
3.375	1.87383
3.38	1.87708
3.385	1.88044
3.39	1.88397
3.395	1.88781
3.4	1.89106
3.405	1.89459
3.41	1.89821
3.415	1.90151
3.42	1.90432
3.425	1.90603
3.43	1.90781
3.435	1.91126
3.44	1.91573
3.445	1.91911
3.45	1.92199
3.455	1.92511
3.46	1.92849
3.465	1.93172
3.47	1.9347
3.475	1.9374
3.48	1.94041
3.485	1.94368
3.49	1.94747
3.495	1.95018
3.5	1.95261
3.505	1.95572
3.51	1.95876
3.515	1.96228
3.52	1.96592
3.525	1.96893
3.53	1.9716
3.535	1.97438
3.54	1.97689
3.545	1.97977
3.55	1.98227
3.555	1.98496
3.56	1.98791
3.565	1.99395
3.57	1.99548
3.575	1.99812
3.58	2.00025
3.585	2.00277
3.59	2.00614
3.595	2.00904
3.6	2.01576
3.605	2.0213
3.61	2.02176
3.615	2.02351
3.62	2.03917
3.625	1.99017
3.63	1.68496
3.635	1.38981
3.64	1.38241
3.645	1.38241
3.65	1.38936
3.655	1.39411
3.66	1.39794
3.665	1.40515
3.67	1.4092
3.675	1.40997
3.68	1.40994
3.685	1.41131
3.69	1.41318
3.695	1.41436
3.7	1.4178
3.705	1.41872
3.71	1.42239
3.715	1.42473
3.72	1.42646
3.725	1.42784
3.73	1.4294
3.735	1.43007
3.74	1.43122
3.745	1.4327
3.75	1.43381
3.755	1.43451
3.76	1.43683
3.765	1.43887
3.77	1.44057
3.775	1.44208
3.78	1.44378
3.785	1.44534
3.79	1.44631
3.795	1.44701
3.8	1.44789
3.805	1.44862
3.81	1.44961
3.815	1.45096
3.82	1.45253
3.825	1.45463
3.83	1.45588
3.835	1.45746
3.84	1.4588
3.845	1.45946
3.85	1.46056
3.855	1.46209
3.86	1.46283
3.865	1.46323
3.87	1.46425
3.875	1.4657
3.88	1.46701
3.885	1.46822
3.89	1.46882
3.895	1.46926
3.9	1.47034
3.905	1.47125
3.91	1.47248
3.915	1.47354
3.92	1.47509
3.925	1.47692
3.93	1.47866
3.935	1.48032
3.94	1.48211
3.945	1.48358
3.95	1.48532
3.955	1.48661
3.96	1.48816
3.965	1.48963
3.97	1.49134
3.975	1.49346
3.98	1.49499
3.985	1.496
3.99	1.4972
3.995	1.49907
4	1.50054
4.005	1.50228
4.01	1.5042
4.015	1.50638
4.02	1.50854
4.025	1.5105
4.03	1.51229
4.035	1.51428
4.04	1.5162
4.045	1.51733
4.05	1.51838
4.055	1.52008
4.06	1.52141
4.065	1.52315
4.07	1.52535
4.075	1.52733
4.08	1.52931
4.085	1.5319
4.09	1.53384
4.095	1.53532
4.1	1.53721
4.105	1.53894
4.11	1.54038
4.115	1.54206
4.12	1.54397
4.125	1.5455
4.13	1.54732
4.135	1.54914
4.14	1.5508
4.145	1.55223
4.15	1.55313
4.155	1.55465
4.16	1.55671
4.165	1.55844
4.17	1.56007
4.175	1.56117
4.18	1.56268
4.185	1.56413
4.19	1.56632
4.195	1.56873
4.2	1.57078
4.205	1.5724
4.21	1.57408
4.215	1.57604
4.22	1.57738
4.225	1.57925
4.23	1.58094
4.235	1.58233
4.24	1.58347
4.245	1.58435
4.25	1.58552
4.255	1.58716
4.26	1.58875
4.265	1.58988
4.27	1.59113
4.275	1.5924
4.28	1.59359
4.285	1.5949
4.29	1.59613
4.295	1.59706
4.3	1.59784
4.305	1.59867
4.31	1.59948
4.315	1.60101
4.32	1.60293
4.325	1.6039
4.33	1.60521
4.335	1.60659
4.34	1.60784
4.345	1.60881
4.35	1.61007
4.355	1.61106
4.36	1.61221
4.365	1.61353
4.37	1.6147
4.375	1.61569
4.38	1.61629
4.385	1.61688
4.39	1.61755
4.395	1.61853
4.4	1.61995
4.405	1.62115
4.41	1.6227
4.415	1.62362
4.42	1.62406
4.425	1.6246
4.43	1.6258
4.435	1.62725
4.44	1.62831
4.445	1.62916
4.45	1.6296
4.455	1.63021
4.46	1.63111
4.465	1.63218
4.47	1.63308
4.475	1.6341
4.48	1.63574
4.485	1.63744
4.49	1.63974
4.495	1.64139
4.5	1.64285
4.505	1.64441
4.51	1.64566
4.515	1.6468
4.52	1.64851
4.525	1.65078
4.53	1.65245
4.535	1.65382
4.54	1.65536
4.545	1.65634
4.55	1.65749
4.555	1.65875
4.56	1.65989
4.565	1.6608
4.57	1.66268
4.575	1.6645
4.58	1.666
4.585	1.66693
4.59	1.66804
4.595	1.67006
4.6	1.67163
4.605	1.67304
4.61	1.67454
4.615	1.67597
4.62	1.67724
4.625	1.67824
4.63	1.67908
4.635	1.67996
4.64	1.68105
4.645	1.68185
4.65	1.68314
4.655	1.68395
4.66	1.68471
4.665	1.68598
4.67	1.68725
4.675	1.68868
4.68	1.69031
4.685	1.6914
4.69	1.69224
4.695	1.69354
4.7	1.69471
4.705	1.6948
4.71	1.69508
4.715	1.69575
4.72	1.69694
4.725	1.69818
4.73	1.69879
4.735	1.6998
4.74	1.701
4.745	1.70168
4.75	1.70237
4.755	1.70323
4.76	1.70411
4.765	1.7046
4.77	1.70505
4.775	1.70618
4.78	1.70688
4.785	1.70787
4.79	1.7094
4.795	1.71051
4.8	1.71147
4.805	1.71243
4.81	1.71395
4.815	1.71522
4.82	1.71561
4.825	1.71652
4.83	1.71812
4.835	1.71962
4.84	1.72073
4.845	1.72201
4.85	1.72341
4.855	1.72473
4.86	1.72562
4.865	1.72645
4.87	1.72753
4.875	1.72841
4.88	1.73037
4.885	1.73176
4.89	1.73258
4.895	1.73336
4.9	1.7342
4.905	1.7347
4.91	1.73581
4.915	1.73719
4.92	1.73801
4.925	1.7389
4.93	1.74035
4.935	1.74114
4.94	1.74192
4.945	1.7429
4.95	1.7438
4.955	1.74525
4.96	1.74646
4.965	1.74747
4.97	1.74851
4.975	1.74881
4.98	1.74948
4.985	1.75008
4.99	1.75056
4.995	1.75098
5	1.75108
5.005	1.75173
5.01	1.75206
5.015	1.75169
5.02	1.75162
5.025	1.75187
5.03	1.75223
5.035	1.75212
5.04	1.75224
5.045	1.75262
5.05	1.75286
5.055	1.75244
5.06	1.75186
5.065	1.75226
5.07	1.75198
5.075	1.75168
5.08	1.75207
5.085	1.75175
5.09	1.75121
5.095	1.75048
5.1	1.7501
5.105	1.74982
5.11	1.74948
5.115	1.74861
5.12	1.74798
5.125	1.7479
5.13	1.74827
5.135	1.74802
5.14	1.74773
5.145	1.74766
5.15	1.74761
5.155	1.74734
5.16	1.74685
5.165	1.74567
5.17	1.74488
5.175	1.74412
5.18	1.74339
5.185	1.74239
5.19	1.74113
5.195	1.74069
5.2	1.74099
5.205	1.7405
5.21	1.74025
5.215	1.73996
5.22	1.73966
5.225	1.73944
5.23	1.7387
5.235	1.73806
5.24	1.73814
5.245	1.73756
5.25	1.73659
5.255	1.73596
5.26	1.73584
5.265	1.73542
5.27	1.73497
5.275	1.73482
5.28	1.73402
5.285	1.73306
5.29	1.73238
5.295	1.73247
5.3	1.73246
5.305	1.73157
5.31	1.73116
5.315	1.73096
5.32	1.73109
5.325	1.73071
5.33	1.72965
5.335	1.72883
5.34	1.72861
5.345	1.72866
5.35	1.72788
5.355	1.72729
5.36	1.72702
5.365	1.72648
5.37	1.72617
5.375	1.72576
5.38	1.72477
5.385	1.72401
5.39	1.7239
5.395	1.72324
5.4	1.72259
5.405	1.72247
5.41	1.72246
5.415	1.72257
5.42	1.72231
5.425	1.72103
5.43	1.72036
5.435	1.72011
5.44	1.71997
5.445	1.71968
5.45	1.71908
5.455	1.71869
5.46	1.71857
5.465	1.71809
5.47	1.7179
5.475	1.71792
5.48	1.71764
5.485	1.71729
5.49	1.71682
5.495	1.71611
5.5	1.71513
5.505	1.71462
5.51	1.71451
5.515	1.71358
5.52	1.71258
5.525	1.71132
5.53	1.71028
5.535	1.70989
5.54	1.70978
5.545	1.70922
5.55	1.70871
5.555	1.70796
5.56	1.70763
5.565	1.70736
5.57	1.70644
5.575	1.70605
5.58	1.70463
5.585	1.70332
5.59	1.70209
5.595	1.70104
5.6	1.70048
5.605	1.70038
5.61	1.70017
5.615	1.69939
5.62	1.69871
5.625	1.69842
5.63	1.69769
5.635	1.69688
5.64	1.69562
5.645	1.69441
5.65	1.69412
5.655	1.69348
5.66	1.69218
5.665	1.69099
5.67	1.69023
5.675	1.68991
5.68	1.68972
5.685	1.68884
5.69	1.68787
5.695	1.68726
5.7	1.68661
5.705	1.686
5.71	1.68475
5.715	1.68395
5.72	1.68338
5.725	1.68277
5.73	1.68273
5.735	1.68236
5.74	1.68173
5.745	1.68062
5.75	1.68044
5.755	1.68072
5.76	1.68035
5.765	1.67889
5.77	1.67776
5.775	1.67687
5.78	1.67605
5.785	1.6752
5.79	1.67414
5.795	1.67328
5.8	1.67253
5.805	1.67242
5.81	1.67217
5.815	1.67202
5.82	1.67208
5.825	1.67128
5.83	1.67012
5.835	1.66956
5.84	1.66897
5.845	1.6684
5.85	1.66785
5.855	1.66747
5.86	1.6669
5.865	1.6664
5.87	1.66569
5.875	1.66491
5.88	1.66425
5.885	1.66347
5.89	1.66258
5.895	1.66159
5.9	1.6603
5.905	1.65871
5.91	1.6577
5.915	1.65656
5.92	1.65533
5.925	1.65486
5.93	1.65411
5.935	1.65329
5.94	1.65239
5.945	1.65148
5.95	1.65114
5.955	1.65035
5.96	1.64935
5.965	1.64898
5.97	1.64911
5.975	1.64846
5.98	1.64753
5.985	1.64655
5.99	1.6465
5.995	1.64639
6	1.64581
6.005	1.64533
6.01	1.64476
6.015	1.64438
6.02	1.64432
6.025	1.64397
6.03	1.64291
6.035	1.64214
6.04	1.64192
6.045	1.64094
6.05	1.64007
6.055	1.63973
6.06	1.63847
6.065	1.63724
6.07	1.63595
6.075	1.63486
6.08	1.63363
6.085	1.63309
6.09	1.63215
6.095	1.63117
6.1	1.63004
6.105	1.62955
6.11	1.62945
6.115	1.62869
6.12	1.62814
6.125	1.62792
6.13	1.62793
6.135	1.62753
6.14	1.62763
6.145	1.62704
6.15	1.62606
6.155	1.62539
6.16	1.6249
6.165	1.6239
6.17	1.62285
6.175	1.62151
6.18	1.6202
6.185	1.61933
6.19	1.61833
6.195	1.61698
6.2	1.61606
6.205	1.61528
6.21	1.61474
6.215	1.61408
6.22	1.61285
6.225	1.61168
6.23	1.61034
6.235	1.60938
6.24	1.60835
6.245	1.60688
6.25	1.60587
6.255	1.60517
6.26	1.60415
6.265	1.60283
6.27	1.6015
6.275	1.60043
6.28	1.59943
6.285	1.5988
6.29	1.59835
6.295	1.59833
6.3	1.59753
6.305	1.5967
6.31	1.59586
6.315	1.59583
6.32	1.59574
6.325	1.59551
6.33	1.59433
6.335	1.59276
6.34	1.59212
6.345	1.59168
6.35	1.59113
6.355	1.59027
6.36	1.58938
6.365	1.58814
6.37	1.58762
6.375	1.58654
6.38	1.58576
6.385	1.58537
6.39	1.58479
6.395	1.58419
6.4	1.58352
6.405	1.58264
6.41	1.58159
6.415	1.58091
6.42	1.58012
6.425	1.57896
6.43	1.57802
6.435	1.57708
6.44	1.57611
6.445	1.57579
6.45	1.57546
6.455	1.57534
6.46	1.5745
6.465	1.57373
6.47	1.57296
6.475	1.57167
6.48	1.57075
6.485	1.56953
6.49	1.56855
6.495	1.56793
6.5	1.56732
6.505	1.5659
6.51	1.56491
6.515	1.56416
6.52	1.56286
6.525	1.56224
6.53	1.56166
6.535	1.56032
6.54	1.5594
6.545	1.55845
6.55	1.55724
6.555	1.55636
6.56	1.5556
6.565	1.55484
6.57	1.5542
6.575	1.55329
6.58	1.552
6.585	1.55071
6.59	1.54978
6.595	1.54856
6.6	1.54776
6.605	1.54685
6.61	1.5455
6.615	1.54465
6.62	1.5436
6.625	1.54264
6.63	1.54208
6.635	1.54153
6.64	1.5404
6.645	1.53925
6.65	1.53791
6.655	1.53652
6.66	1.53554
6.665	1.53486
6.67	1.53381
6.675	1.53277
6.68	1.53155
6.685	1.53044
6.69	1.52966
6.695	1.52894
6.7	1.52814
6.705	1.52691
6.71	1.5264
6.715	1.52546
6.72	1.52466
6.725	1.5241
6.73	1.52352
6.735	1.52272
6.74	1.52144
6.745	1.52083
6.75	1.51998
6.755	1.51902
6.76	1.51821
6.765	1.51701
6.77	1.51605
6.775	1.51539
6.78	1.51494
6.785	1.51451
6.79	1.51362
6.795	1.51247
6.8	1.51191
6.805	1.51107
6.81	1.51
6.815	1.50864
6.82	1.50755
6.825	1.50609
6.83	1.50462
6.835	1.50371
6.84	1.50299
6.845	1.50257
6.85	1.50172
6.855	1.50147
6.86	1.50087
6.865	1.49988
6.87	1.49945
6.875	1.49935
6.88	1.49877
6.885	1.49815
6.89	1.4965
6.895	1.49542
6.9	1.49456
6.905	1.49358
6.91	1.4927
6.915	1.49158
6.92	1.49051
6.925	1.48986
6.93	1.48945
6.935	1.48881
6.94	1.48847
6.945	1.48789
6.95	1.48709
6.955	1.48615
6.96	1.48508
6.965	1.48428
6.97	1.48332
6.975	1.48206
6.98	1.48071
6.985	1.47963
6.99	1.47885
6.995	1.47754
7	1.47617
7.005	1.47519
7.01	1.47434
7.015	1.47324
7.02	1.47237
7.025	1.47089
7.03	1.47006
7.035	1.46976
7.04	1.46977
7.045	1.4691
7.05	1.46847
7.055	1.46738
7.06	1.46677
7.065	1.46641
7.07	1.46554
7.075	1.46484
7.08	1.46292
7.085	1.46187
7.09	1.46154
7.095	1.46085
7.1	1.45992
7.105	1.45905
7.11	1.45814
7.115	1.45763
7.12	1.45705
7.125	1.45632
7.13	1.45588
7.135	1.45551
7.14	1.45487
7.145	1.45399
7.15	1.45297
7.155	1.45212
7.16	1.45139
7.165	1.45018
7.17	1.4494
7.175	1.44845
7.18	1.44826
7.185	1.44777
7.19	1.44703
7.195	1.44561
7.2	1.44476
7.205	1.44406
7.21	1.44273
7.215	1.44123
7.22	1.44067
7.225	1.44016
7.23	1.43965
7.235	1.43896
7.24	1.43855
7.245	1.43755
7.25	1.43631
7.255	1.43547
7.26	1.43451
7.265	1.43339
7.27	1.43286
7.275	1.43228
7.28	1.43211
7.285	1.4308
7.29	1.42956
7.295	1.42877
7.3	1.42765
7.305	1.42737
7.31	1.42697
7.315	1.426
7.32	1.42502
7.325	1.42374
7.33	1.42283
7.335	1.42204
7.34	1.42147
7.345	1.42055
7.35	1.41919
7.355	1.41807
7.36	1.41721
7.365	1.41659
7.37	1.4165
7.375	1.41595
7.38	1.41524
7.385	1.41413
7.39	1.41347
7.395	1.41256
7.4	1.41154
7.405	1.41069
7.41	1.41033
7.415	1.41037
7.42	1.4108
7.425	1.41038
7.43	1.40947
7.435	1.40942
7.44	1.40919
7.445	1.40893
7.45	1.40869
7.455	1.40767
7.46	1.40685
7.465	1.40621
7.47	1.40561
7.475	1.40541
7.48	1.40507
7.485	1.40459
7.49	1.40373
7.495	1.40271
7.5	1.40171
7.505	1.40097
7.51	1.40071
7.515	1.4
7.52	1.39926
7.525	1.39813
7.53	1.39674
7.535	1.3956
7.54	1.39477
7.545	1.39372
7.55	1.39349
7.555	1.393
7.56	1.39197
7.565	1.39079
7.57	1.38968
7.575	1.3893
7.58	1.38874
7.585	1.38797
7.59	1.38734
7.595	1.3865
7.6	1.38547
7.605	1.38474
7.61	1.38417
7.615	1.38345
7.62	1.38272
7.625	1.38197
7.63	1.38094
7.635	1.37997
7.64	1.37884
7.645	1.37771
7.65	1.37706
7.655	1.37666
7.66	1.37612
7.665	1.37565
7.67	1.37455
7.675	1.37273
7.68	1.37216
7.685	1.37129
7.69	1.37073
7.695	1.36983
7.7	1.36874
7.705	1.36787
7.71	1.3671
7.715	1.36671
7.72	1.36629
7.725	1.3659
7.73	1.36557
7.735	1.36484
7.74	1.36409
7.745	1.36337
7.75	1.36325
7.755	1.36339
7.76	1.36321
7.765	1.36286
7.77	1.36265
7.775	1.36203
7.78	1.3616
7.785	1.36111
7.79	1.36085
7.795	1.3604
7.8	1.36015
7.805	1.35941
7.81	1.35821
7.815	1.35719
7.82	1.35665
7.825	1.35662
7.83	1.35563
7.835	1.35539
7.84	1.35543
7.845	1.35481
7.85	1.35402
7.855	1.35307
7.86	1.35188
7.865	1.35095
7.87	1.35029
7.875	1.34942
7.88	1.34839
7.885	1.34767
7.89	1.34717
7.895	1.3467
7.9	1.34646
7.905	1.34546
7.91	1.34461
7.915	1.34316
7.92	1.34229
7.925	1.34197
7.93	1.34149
7.935	1.34102
7.94	1.34016
7.945	1.33936
7.95	1.33865
7.955	1.33789
7.96	1.33742
7.965	1.3364
7.97	1.33601
7.975	1.33581
7.98	1.33473
7.985	1.33338
7.99	1.332
7.995	1.33025
8	1.32913
8.005	1.32805
8.01	1.32682
8.015	1.3257
8.02	1.32495
8.025	1.32384
8.03	1.32256
8.035	1.32176
8.04	1.32095
8.045	1.31932
8.05	1.31802
8.055	1.31734
8.06	1.31549
8.065	1.31347
8.07	1.31255
8.075	1.31164
8.08	1.31063
8.085	1.30974
8.09	1.30857
8.095	1.30708
8.1	1.30579
8.105	1.30486
8.11	1.30379
8.115	1.30199
8.12	1.30007
8.125	1.29869
8.13	1.29726
8.135	1.29592
8.14	1.29483
8.145	1.29344
8.15	1.29179
8.155	1.29005
8.16	1.28827
8.165	1.28721
8.17	1.28566
8.175	1.28377
8.18	1.28163
8.185	1.27913
8.19	1.27717
8.195	1.27462
8.2	1.27224
8.205	1.26986
8.21	1.2671
8.215	1.26496
8.22	1.26313
8.225	1.26082
8.23	1.25868
8.235	1.25603
8.24	1.25291
8.245	1.24943
8.25	1.24608
8.255	1.24339
8.26	1.24009
8.265	1.23634
8.27	1.23272
8.275	1.22854
8.28	1.22421
8.285	1.21983
8.29	1.21539
8.295	1.2105
8.3	1.20562
8.305	1.20022
8.31	1.19491
8.315	1.1895
8.32	1.184
8.325	1.17862
8.33	1.17314
8.335	1.16746
8.34	1.16211
8.345	1.15616
8.35	1.14948
8.355	1.14261
8.36	1.13588
8.365	1.12954
8.37	1.12351
8.375	1.11717
8.38	1.11066
8.385	1.10378
8.39	1.09648
8.395	1.08999
8.4	1.08361
8.405	1.07758
8.41	1.07197
8.415	1.06629
8.42	1.06045
8.425	1.05484
8.43	1.04982
8.435	1.04521
8.44	1.03967
8.445	1.03412
8.45	1.02871
8.455	1.02299
8.46	1.01813
8.465	1.01351
8.47	1.00934
8.475	1.00501
8.48	1.00052
8.485	0.99658
8.49	0.99271
8.495	0.98911
8.5	0.98565
8.505	0.98249
8.51	0.97995
8.515	0.97697
8.52	0.97392
8.525	0.97178
8.53	0.97041
8.535	0.96905
8.54	0.96772
8.545	0.96626
8.55	0.9645
8.555	0.96304
8.56	0.96159
8.565	0.96011
8.57	0.95993
8.575	0.96027
8.58	0.96059
8.585	0.96055
8.59	0.96029
8.595	0.9599
8.6	0.95994
8.605	0.9601
8.61	0.96062
8.615	0.96068
8.62	0.96068
8.625	0.96086
8.63	0.96035
8.635	0.95969
8.64	0.9595
8.645	0.9597
8.65	0.95934
8.655	0.95938
8.66	0.959
8.665	0.95889
8.67	0.95854
8.675	0.95843
8.68	0.95871
8.685	0.9584
8.69	0.9585
8.695	0.95849
8.7	0.95843
8.705	0.95843
8.71	0.95842
8.715	0.95852
8.72	0.9586
8.725	0.95868
8.73	0.95853
8.735	0.95834
8.74	0.95856
8.745	0.95898
8.75	0.95866
8.755	0.95859
8.76	0.95831
8.765	0.95809
8.77	0.9577
8.775	0.95815
8.78	0.9584
8.785	0.95811
8.79	0.95824
8.795	0.95777
8.8	0.95701
8.805	0.95674
8.81	0.95677
8.815	0.95673
8.82	0.95656
8.825	0.95648
8.83	0.95618
8.835	0.95601
8.84	0.95654
8.845	0.95648
8.85	0.95665
8.855	0.95701
8.86	0.9574
8.865	0.95769
8.87	0.95741
8.875	0.95737
8.88	0.95731
8.885	0.95703
8.89	0.9574
8.895	0.95791
8.9	0.95771
8.905	0.95715
8.91	0.95779
8.915	0.9585
8.92	0.9588
8.925	0.95931
8.93	0.95976
8.935	0.9598
8.94	0.95979
8.945	0.95996
8.95	0.96043
8.955	0.96085
8.96	0.96116
8.965	0.96151
8.97	0.96133
8.975	0.96134
8.98	0.96167
8.985	0.96181
8.99	0.96211
8.995	0.96259
9	0.96257
9.005	0.96243
9.01	0.96275
9.015	0.96308
9.02	0.96357
9.025	0.96399
9.03	0.9642
9.035	0.96414
9.04	0.96409
9.045	0.96399
9.05	0.96338
9.055	0.96366
9.06	0.96371
9.065	0.96334
9.07	0.96367
9.075	0.96371
9.08	0.96373
9.085	0.96413
9.09	0.96407
9.095	0.9644
9.1	0.96464
9.105	0.96393
9.11	0.96436
9.115	0.96443
9.12	0.96467
9.125	0.96521
9.13	0.96553
9.135	0.96514
9.14	0.96438
9.145	0.96398
9.15	0.96323
9.155	0.96233
9.16	0.96242
9.165	0.9627
9.17	0.96223
9.175	0.96162
9.18	0.96112
9.185	0.96065
9.19	0.9602
9.195	0.9603
9.2	0.96055
9.205	0.96002
9.21	0.9596
9.215	0.95975
9.22	0.95973
9.225	0.9592
9.23	0.95909
9.235	0.95904
9.24	0.95903
9.245	0.95906
9.25	0.95942
9.255	0.95954
9.26	0.95976
9.265	0.96016
9.27	0.96042
9.275	0.96091
9.28	0.96072
9.285	0.9604
9.29	0.96044
9.295	0.95982
9.3	0.95953
9.305	0.95929
9.31	0.95825
9.315	0.95783
9.32	0.95725
9.325	0.95675
9.33	0.95643
9.335	0.9553
9.34	0.95416
9.345	0.95323
9.35	0.95226
9.355	0.95132
9.36	0.95077
9.365	0.95016
9.37	0.94954
9.375	0.94876
9.38	0.9482
9.385	0.94712
9.39	0.94561
9.395	0.94451
9.4	0.94372
9.405	0.94275
9.41	0.9416
9.415	0.9401
9.42	0.93845
9.425	0.93646
9.43	0.93489
9.435	0.93362
9.44	0.93167
9.445	0.93035
9.45	0.92877
9.455	0.9271
9.46	0.92533
9.465	0.92343
9.47	0.9213
9.475	0.919
9.48	0.91644
9.485	0.9141
9.49	0.91175
9.495	0.90983
9.5	0.90751
9.505	0.90538
9.51	0.90379
9.515	0.90193
9.52	0.90011
9.525	0.89781
9.53	0.8956
9.535	0.89386
9.54	0.89175
9.545	0.88966
9.55	0.8876
9.555	0.88598
9.56	0.88419
9.565	0.88204
9.57	0.87991
9.575	0.87765
9.58	0.87585
9.585	0.87329
9.59	0.871
9.595	0.86864
9.6	0.86659
9.605	0.86397
9.61	0.86121
9.615	0.8593
9.62	0.85749
9.625	0.85476
9.63	0.85233
9.635	0.85059
9.64	0.84895
9.645	0.84713
9.65	0.84532
9.655	0.84284
9.66	0.8408
9.665	0.83888
9.67	0.83643
9.675	0.83425
9.68	0.83188
9.685	0.82953
9.69	0.82679
9.695	0.824
9.7	0.82203
9.705	0.82054
9.71	0.81872
9.715	0.81667
9.72	0.81451
9.725	0.81275
9.73	0.81081
9.735	0.8084
9.74	0.80602
9.745	0.80396
9.75	0.8018
9.755	0.79961
9.76	0.79734
9.765	0.79521
9.77	0.79287
9.775	0.79042
9.78	0.78804
9.785	0.78585
9.79	0.78378
9.795	0.78161
9.8	0.77992
9.805	0.77803
9.81	0.77643
9.815	0.7744
9.82	0.77238
9.825	0.77005
9.83	0.76852
9.835	0.76704
9.84	0.76496
9.845	0.76259
9.85	0.7611
9.855	0.75969
9.86	0.75761
9.865	0.75568
9.87	0.75416
9.875	0.75293
9.88	0.75173
9.885	0.74968
9.89	0.74795
9.895	0.74622
9.9	0.74463
9.905	0.74385
9.91	0.74158
9.915	0.73961
9.92	0.73747
9.925	0.73554
9.93	0.73331
9.935	0.73193
9.94	0.73023
9.945	0.72905
9.95	0.7277
9.955	0.72768
9.96	0.72589
9.965	0.72463
9.97	0.72554
9.975	0.72538
9.98	0.72711
9.985	0.72649
9.99	0.7276
[truncated: 2 more rows]

## Sheet: Fig 2c
Type 3
time (s)	Pressure (GPa)
0.005	0.64812
0.01	0.63684
0.015	0.63351
0.02	0.63252
0.025	0.63187
0.03	0.63092
0.035	0.62866
0.04	0.62789
0.045	0.62918
0.05	0.62912
0.055	0.62905
0.06	0.62855
0.065	0.62869
0.07	0.62779
0.075	0.62715
0.08	0.62627
0.085	0.62523
0.09	0.62487
0.095	0.62575
0.1	0.62647
0.105	0.62692
0.11	0.62666
0.115	0.62652
0.12	0.62726
0.125	0.62769
0.13	0.62877
0.135	0.63008
0.14	0.63048
0.145	0.63126
0.15	0.63157
0.155	0.63222
0.16	0.63257
0.165	0.63321
0.17	0.6339
0.175	0.63393
0.18	0.63436
0.185	0.63442
0.19	0.63422
0.195	0.63431
0.2	0.63501
0.205	0.63525
0.21	0.63581
0.215	0.63685
0.22	0.6379
0.225	0.63873
0.23	0.63958
0.235	0.64059
0.24	0.6414
0.245	0.64199
0.25	0.64188
0.255	0.64148
0.26	0.64068
0.265	0.64075
0.27	0.6414
0.275	0.64218
0.28	0.64208
0.285	0.64131
0.29	0.64073
0.295	0.64058
0.3	0.64143
0.305	0.64205
0.31	0.64229
0.315	0.64183
0.32	0.64118
0.325	0.64115
0.33	0.64169
0.335	0.64217
0.34	0.64254
0.345	0.64341
0.35	0.64461
0.355	0.64476
0.36	0.64541
0.365	0.64628
0.37	0.64708
0.375	0.6476
0.38	0.6474
0.385	0.6479
0.39	0.6483
0.395	0.64839
0.4	0.64838
0.405	0.64852
0.41	0.64934
0.415	0.6506
0.42	0.65209
0.425	0.65337
0.43	0.65338
0.435	0.65336
0.44	0.65403
0.445	0.65403
0.45	0.65408
0.455	0.65339
0.46	0.65356
0.465	0.65481
0.47	0.65613
0.475	0.65745
0.48	0.65829
0.485	0.65871
0.49	0.65848
0.495	0.6591
0.5	0.65971
0.505	0.65972
0.51	0.65996
0.515	0.66039
0.52	0.66046
0.525	0.65982
0.53	0.65986
0.535	0.66037
0.54	0.66068
0.545	0.66168
0.55	0.66268
0.555	0.66321
0.56	0.664
0.565	0.66432
0.57	0.66463
0.575	0.66471
0.58	0.66437
0.585	0.66491
0.59	0.66551
0.595	0.66519
0.6	0.66596
0.605	0.66713
0.61	0.66802
0.615	0.66904
0.62	0.66867
0.625	0.66806
0.63	0.66785
0.635	0.66829
0.64	0.66911
0.645	0.67019
0.65	0.67071
0.655	0.67115
0.66	0.67171
0.665	0.67222
0.67	0.67223
0.675	0.67269
0.68	0.67368
0.685	0.67459
0.69	0.67514
0.695	0.67571
0.7	0.6756
0.705	0.67579
0.71	0.67679
0.715	0.67752
0.72	0.67771
0.725	0.67817
0.73	0.67791
0.735	0.67793
0.74	0.67779
0.745	0.67833
0.75	0.68006
0.755	0.68061
0.76	0.68112
0.765	0.6821
0.77	0.6826
0.775	0.68374
0.78	0.685
0.785	0.68502
0.79	0.68482
0.795	0.68421
0.8	0.68451
0.805	0.68525
0.81	0.68551
0.815	0.68607
0.82	0.68642
0.825	0.68625
0.83	0.68668
0.835	0.6873
0.84	0.68691
0.845	0.68698
0.85	0.68731
0.855	0.68793
0.86	0.68877
0.865	0.68896
0.87	0.68873
0.875	0.68938
0.88	0.69012
0.885	0.69088
0.89	0.69178
0.895	0.69198
0.9	0.69233
0.905	0.69251
0.91	0.693
0.915	0.69313
0.92	0.6934
0.925	0.69384
0.93	0.69408
0.935	0.69405
0.94	0.69513
0.945	0.69597
0.95	0.6976
0.955	0.69938
0.96	0.70096
0.965	0.70186
0.97	0.70198
0.975	0.70328
0.98	0.70491
0.985	0.70587
0.99	0.70568
0.995	0.70646
1	0.70819
1.005	0.70942
1.01	0.7101
1.015	0.71057
1.02	0.7117
1.025	0.71313
1.03	0.71439
1.035	0.71519
1.04	0.71658
1.045	0.71742
1.05	0.71879
1.055	0.72008
1.06	0.7202
1.065	0.72142
1.07	0.72343
1.075	0.72357
1.08	0.7237
1.085	0.72412
1.09	0.72542
1.095	0.72644
1.1	0.72738
1.105	0.72764
1.11	0.72708
1.115	0.7266
1.12	0.7275
1.125	0.72971
1.13	0.73101
1.135	0.73189
1.14	0.73255
1.145	0.73448
1.15	0.73569
1.155	0.73607
1.16	0.7369
1.165	0.73786
1.17	0.73882
1.175	0.73946
1.18	0.73976
1.185	0.74104
1.19	0.74292
1.195	0.74437
1.2	0.74589
1.205	0.74684
1.21	0.747
1.215	0.74796
1.22	0.74783
1.225	0.7476
1.23	0.74875
1.235	0.74988
1.24	0.75105
1.245	0.75193
1.25	0.75233
1.255	0.75285
1.26	0.75431
1.265	0.75583
1.27	0.75687
1.275	0.7581
1.28	0.75853
1.285	0.75888
1.29	0.76064
1.295	0.7623
1.3	0.7631
1.305	0.76398
1.31	0.76501
1.315	0.76581
1.32	0.76658
1.325	0.76704
1.33	0.76848
1.335	0.77018
1.34	0.77122
1.345	0.77146
1.35	0.77183
1.355	0.77196
1.36	0.77262
1.365	0.77421
1.37	0.77602
1.375	0.77818
1.38	0.77992
1.385	0.78181
1.39	0.78359
1.395	0.78474
1.4	0.78574
1.405	0.78769
1.41	0.79046
1.415	0.79105
1.42	0.79192
1.425	0.79365
1.43	0.79516
1.435	0.79669
1.44	0.79801
1.445	0.79835
1.45	0.79938
1.455	0.79983
1.46	0.80084
1.465	0.80237
1.47	0.80331
1.475	0.80526
1.48	0.80805
1.485	0.80968
1.49	0.81128
1.495	0.81231
1.5	0.8136
1.505	0.81432
1.51	0.81521
1.515	0.81683
1.52	0.818
1.525	0.81885
1.53	0.81997
1.535	0.82143
1.54	0.82249
1.545	0.82383
1.55	0.82538
1.555	0.82755
1.56	0.82892
1.565	0.82913
1.57	0.83098
1.575	0.8323
1.58	0.83298
1.585	0.83372
1.59	0.83516
1.595	0.8367
1.6	0.83763
1.605	0.83909
1.61	0.84148
1.615	0.84404
1.62	0.84556
1.625	0.84747
1.63	0.8485
1.635	0.84903
1.64	0.84997
1.645	0.85047
1.65	0.85044
1.655	0.85169
1.66	0.85422
1.665	0.85651
1.67	0.8578
1.675	0.85952
1.68	0.8615
1.685	0.86355
1.69	0.86503
1.695	0.86674
1.7	0.86822
1.705	0.86974
1.71	0.87025
1.715	0.87119
1.72	0.87285
1.725	0.8742
1.73	0.87565
1.735	0.87755
1.74	0.87925
1.745	0.88022
1.75	0.88204
1.755	0.88432
1.76	0.88576
1.765	0.88673
1.77	0.88791
1.775	0.88976
1.78	0.89174
1.785	0.89315
1.79	0.89481
1.795	0.897
1.8	0.89981
1.805	0.90245
1.81	0.90374
1.815	0.9049
1.82	0.90651
1.825	0.90785
1.83	0.90943
1.835	0.9108
1.84	0.91189
1.845	0.91341
1.85	0.91457
1.855	0.91539
1.86	0.91679
1.865	0.91989
1.87	0.92231
1.875	0.92385
1.88	0.92558
1.885	0.92763
1.89	0.9298
1.895	0.93153
1.9	0.93326
1.905	0.93429
1.91	0.93552
1.915	0.93715
1.92	0.93921
1.925	0.94078
1.93	0.94138
1.935	0.94182
1.94	0.94377
1.945	0.94484
1.95	0.94512
1.955	0.94583
1.96	0.94792
1.965	0.95001
1.97	0.95156
1.975	0.95394
1.98	0.95616
1.985	0.95782
1.99	0.95945
1.995	0.96083
2	0.96277
2.005	0.96475
2.01	0.96705
2.015	0.96859
2.02	0.96894
2.025	0.97051
2.03	0.97259
2.035	0.97534
2.04	0.97744
2.045	0.97884
2.05	0.97995
2.055	0.98075
2.06	0.9822
2.065	0.98445
2.07	0.98594
2.075	0.98732
2.08	0.99017
2.085	0.99332
2.09	0.99605
2.095	0.99702
2.1	0.99907
2.105	1.00174
2.11	1.00466
2.115	1.00603
2.12	1.0071
2.125	1.00939
2.13	1.01099
2.135	1.01267
2.14	1.0149
2.145	1.01721
2.15	1.01929
2.155	1.02088
2.16	1.02254
2.165	1.02412
2.17	1.02636
2.175	1.02871
2.18	1.02997
2.185	1.03086
2.19	1.03172
2.195	1.03341
2.2	1.03531
2.205	1.03805
2.21	1.04043
2.215	1.04261
2.22	1.04376
2.225	1.04555
2.23	1.04772
2.235	1.04813
2.24	1.04863
2.245	1.04939
2.25	1.05153
2.255	1.05295
2.26	1.05402
2.265	1.05453
2.27	1.05593
2.275	1.05823
2.28	1.05835
2.285	1.05838
2.29	1.05984
2.295	1.06057
2.3	1.06064
2.305	1.06183
2.31	1.0641
2.315	1.06613
2.32	1.06778
2.325	1.06953
2.33	1.07106
2.335	1.07277
2.34	1.07392
2.345	1.07546
2.35	1.07694
2.355	1.07828
2.36	1.07912
2.365	1.08092
2.37	1.08236
2.375	1.08408
2.38	1.0854
2.385	1.08643
2.39	1.08805
2.395	1.08992
2.4	1.0919
2.405	1.09437
2.41	1.09619
2.415	1.09758
2.42	1.0987
2.425	1.10023
2.43	1.10187
2.435	1.10528
2.44	1.10864
2.445	1.11059
2.45	1.11254
2.455	1.11521
2.46	1.11682
2.465	1.11829
2.47	1.11962
2.475	1.12134
2.48	1.12243
2.485	1.12352
2.49	1.12525
2.495	1.12793
2.5	1.12947
2.505	1.13123
2.51	1.13273
2.515	1.13412
2.52	1.13592
2.525	1.13831
2.53	1.14089
2.535	1.14308
2.54	1.1458
2.545	1.14789
2.55	1.14869
2.555	1.15069
2.56	1.15191
2.565	1.15396
2.57	1.15622
2.575	1.15899
2.58	1.16145
2.585	1.16354
2.59	1.16534
2.595	1.16676
2.6	1.16794
2.605	1.17017
2.61	1.17306
2.615	1.17522
2.62	1.17602
2.625	1.17882
2.63	1.18035
2.635	1.1823
2.64	1.18475
2.645	1.18649
2.65	1.18843
2.655	1.19096
2.66	1.19274
2.665	1.19467
2.67	1.19708
2.675	1.19901
2.68	1.20052
2.685	1.20129
2.69	1.20221
2.695	1.20381
2.7	1.20621
2.705	1.20882
2.71	1.20959
2.715	1.21143
2.72	1.21381
2.725	1.21588
2.73	1.21703
2.735	1.21846
2.74	1.22056
2.745	1.22112
2.75	1.22167
2.755	1.22434
2.76	1.22659
2.765	1.22765
2.77	1.23006
2.775	1.23217
2.78	1.23359
2.785	1.23626
2.79	1.23832
2.795	1.24011
2.8	1.24219
2.805	1.24367
2.81	1.24555
2.815	1.24767
2.82	1.24989
2.825	1.25153
2.83	1.25386
2.835	1.25565
2.84	1.25826
2.845	1.26097
2.85	1.26231
2.855	1.26398
2.86	1.26605
2.865	1.26917
2.87	1.27126
2.875	1.27245
2.88	1.27395
2.885	1.27649
2.89	1.27897
2.895	1.27979
2.9	1.28205
2.905	1.28537
2.91	1.287
2.915	1.28897
2.92	1.2911
2.925	1.29224
2.93	1.29435
2.935	1.29584
2.94	1.29688
2.945	1.29907
2.95	1.30092
2.955	1.30286
2.96	1.30542
2.965	1.30698
2.97	1.3087
2.975	1.31032
2.98	1.3123
2.985	1.31383
2.99	1.31597
2.995	1.31781
3	1.31984
3.005	1.32233
3.01	1.32423
3.015	1.32611
3.02	1.32796
3.025	1.33006
3.03	1.33218
3.035	1.33421
3.04	1.33607
3.045	1.33764
3.05	1.34007
3.055	1.34235
3.06	1.34381
3.065	1.34564
3.07	1.34705
3.075	1.34849
3.08	1.35088
3.085	1.35284
3.09	1.35473
3.095	1.35752
3.1	1.35954
3.105	1.36159
3.11	1.36309
3.115	1.36536
3.12	1.36775
3.125	1.36951
3.13	1.37082
3.135	1.37281
3.14	1.37583
3.145	1.37794
3.15	1.38024
3.155	1.38218
3.16	1.38443
3.165	1.387
3.17	1.38988
3.175	1.39219
3.18	1.3945
3.185	1.39654
3.19	1.39828
3.195	1.40122
3.2	1.404
3.205	1.40639
3.21	1.40902
3.215	1.41135
3.22	1.4142
3.225	1.41718
3.23	1.42067
3.235	1.42366
3.24	1.4268
3.245	1.42921
3.25	1.43128
3.255	1.43351
3.26	1.43591
3.265	1.43887
3.27	1.44128
3.275	1.4435
3.28	1.44658
3.285	1.45032
3.29	1.45275
3.295	1.45356
3.3	1.45538
3.305	1.45662
3.31	1.45842
3.315	1.46115
3.32	1.46379
3.325	1.46622
3.33	1.4682
3.335	1.4695
3.34	1.47142
3.345	1.47426
3.35	1.47611
3.355	1.47774
3.36	1.48025
3.365	1.48352
3.37	1.48639
3.375	1.48883
3.38	1.4907
3.385	1.49333
3.39	1.49566
3.395	1.49763
3.4	1.4995
3.405	1.50121
3.41	1.50335
3.415	1.50642
3.42	1.50987
3.425	1.51128
3.43	1.51323
3.435	1.51527
3.44	1.51652
3.445	1.51842
3.45	1.52093
3.455	1.52374
3.46	1.52639
3.465	1.52861
3.47	1.53034
3.475	1.53168
3.48	1.53303
3.485	1.53488
3.49	1.53811
3.495	1.54023
3.5	1.54127
3.505	1.54269
3.51	1.54558
3.515	1.54769
3.52	1.54852
3.525	1.55092
3.53	1.55354
3.535	1.5565
3.54	1.5579
3.545	1.55998
3.55	1.56203
3.555	1.56443
3.56	1.56644
3.565	1.56805
3.57	1.56971
3.575	1.57133
3.58	1.57445
3.585	1.57727
3.59	1.57933
3.595	1.5825
3.6	1.58542
3.605	1.58863
3.61	1.59138
3.615	1.59418
3.62	1.59728
3.625	1.59982
3.63	1.60194
3.635	1.60434
3.64	1.60735
3.645	1.60878
3.65	1.61176
3.655	1.61579
3.66	1.61934
3.665	1.62126
3.67	1.62283
3.675	1.6249
3.68	1.6269
3.685	1.62896
3.69	1.63037
3.695	1.63251
3.7	1.63441
3.705	1.6364
3.71	1.63946
3.715	1.64326
3.72	1.64648
3.725	1.64878
3.73	1.65005
3.735	1.65187
3.74	1.65271
3.745	1.65399
3.75	1.65518
3.755	1.65717
3.76	1.65908
3.765	1.66071
3.77	1.66336
3.775	1.66646
3.78	1.66877
3.785	1.6709
3.79	1.67266
3.795	1.67467
3.8	1.67745
3.805	1.68042
3.81	1.68225
3.815	1.68331
3.82	1.68651
3.825	1.69057
3.83	1.69334
3.835	1.69662
3.84	1.6989
3.845	1.70048
3.85	1.70207
3.855	1.70513
3.86	1.70848
3.865	1.71016
3.87	1.71178
3.875	1.71424
3.88	1.71639
3.885	1.71911
3.89	1.72152
3.895	1.72559
3.9	1.72886
3.905	1.73133
3.91	1.7335
3.915	1.7358
3.92	1.73888
3.925	1.74135
3.93	1.74268
3.935	1.74523
3.94	1.74821
3.945	1.75188
3.95	1.75483
3.955	1.75777
3.96	1.7597
3.965	1.76229
3.97	1.76544
3.975	1.76702
3.98	1.7685
3.985	1.77056
3.99	1.77219
3.995	1.77488
4	1.7786
4.005	1.78179
4.01	1.78353
4.015	1.78573
4.02	1.78926
4.025	1.7918
4.03	1.79306
4.035	1.79514
4.04	1.79818
4.045	1.80117
4.05	1.80315
4.055	1.80569
4.06	1.8086
4.065	1.81135
4.07	1.81411
4.075	1.81621
4.08	1.81869
4.085	1.82121
4.09	1.82288
4.095	1.82476
4.1	1.82613
4.105	1.82811
4.11	1.8305
4.115	1.83371
4.12	1.83678
4.125	1.83942
4.13	1.84134
4.135	1.84393
4.14	1.84694
4.145	1.84974
4.15	1.85164
4.155	1.85384
4.16	1.85673
4.165	1.85941
4.17	1.86133
4.175	1.86276
4.18	1.86576
4.185	1.8698
4.19	1.87283
4.195	1.87505
4.2	1.87796
4.205	1.88047
4.21	1.88277
4.215	1.88521
4.22	1.88721
4.225	1.88907
4.23	1.89073
4.235	1.89329
4.24	1.89725
4.245	1.90082
4.25	1.90361
4.255	1.90642
4.26	1.9091
4.265	1.91129
4.27	1.91322
4.275	1.91544
4.28	1.9184
4.285	1.92194
4.29	1.92478
4.295	1.9273
4.3	1.93052
4.305	1.93335
4.31	1.93561
4.315	1.93932
4.32	1.94062
4.325	1.9435
4.33	1.94512
4.335	1.94905
4.34	1.95477
4.345	1.9588
4.35	1.95781
4.355	1.96382
4.36	1.96996
4.365	1.97615
4.37	1.97854
4.375	1.99975
4.38	1.9506
4.385	1.70231
4.39	1.61691
4.395	1.62329
4.4	1.61176
4.405	1.60713
4.41	1.60884
4.415	1.61364
4.42	1.61225
4.425	1.61128
4.43	1.61023
4.435	1.6088
4.44	1.60586
4.445	1.60511
4.45	1.60547
4.455	1.60473
4.46	1.60408
4.465	1.6046
4.47	1.60419
4.475	1.60534
4.48	1.60683
4.485	1.60669
4.49	1.60703
4.495	1.60662
4.5	1.60663
4.505	1.60651
4.51	1.60637
4.515	1.60604
4.52	1.60585
4.525	1.60568
4.53	1.60584
4.535	1.60572
4.54	1.60557
4.545	1.60503
4.55	1.60458
4.555	1.60403
4.56	1.60387
4.565	1.60428
4.57	1.60373
4.575	1.60284
4.58	1.60287
4.585	1.60322
4.59	1.60344
4.595	1.60349
4.6	1.60394
4.605	1.60453
4.61	1.60438
4.615	1.60441
4.62	1.60433
4.625	1.6043
4.63	1.60477
4.635	1.60512
4.64	1.6054
4.645	1.60524
4.65	1.60558
4.655	1.60568
4.66	1.60548
4.665	1.60603
4.67	1.6053
4.675	1.60478
4.68	1.60444
4.685	1.60361
4.69	1.60335
4.695	1.60362
4.7	1.60357
4.705	1.60299
4.71	1.60268
4.715	1.60265
4.72	1.60257
4.725	1.60198
4.73	1.6017
4.735	1.60139
4.74	1.60119
4.745	1.60112
4.75	1.60109
4.755	1.60131
4.76	1.6014
4.765	1.60193
4.77	1.60217
4.775	1.60189
4.78	1.6018
4.785	1.60183
4.79	1.60198
4.795	1.603
4.8	1.60354
4.805	1.60315
4.81	1.60283
4.815	1.60351
4.82	1.60388
4.825	1.60386
4.83	1.60419
4.835	1.60516
4.84	1.60624
4.845	1.60685
4.85	1.60666
4.855	1.60653
4.86	1.60667
4.865	1.60688
4.87	1.60758
4.875	1.60687
4.88	1.60698
4.885	1.60797
4.89	1.60855
4.895	1.60919
4.9	1.60907
4.905	1.60944
4.91	1.61014
4.915	1.60969
4.92	1.60991
4.925	1.61016
4.93	1.60968
4.935	1.60984
4.94	1.61041
4.945	1.61056
4.95	1.61034
4.955	1.61035
4.96	1.61042
4.965	1.61005
4.97	1.61065
4.975	1.611
4.98	1.61068
4.985	1.61121
4.99	1.61141
4.995	1.61165
5	1.61244
5.005	1.61236
5.01	1.61198
5.015	1.61196
5.02	1.61201
5.025	1.61234
5.03	1.61218
5.035	1.61194
5.04	1.61178
5.045	1.61197
5.05	1.61193
5.055	1.61242
5.06	1.61167
5.065	1.61059
5.07	1.60994
5.075	1.60933
5.08	1.60929
5.085	1.60911
5.09	1.60843
5.095	1.60695
5.1	1.60672
5.105	1.60637
5.11	1.60553
5.115	1.60529
5.12	1.60576
5.125	1.60591
5.13	1.60517
5.135	1.60445
5.14	1.60475
5.145	1.60424
5.15	1.6039
5.155	1.60471
5.16	1.60515
5.165	1.60552
5.17	1.6062
5.175	1.60677
5.18	1.60701
5.185	1.60707
5.19	1.60759
5.195	1.60713
5.2	1.60652
5.205	1.60634
5.21	1.60568
5.215	1.60454
5.22	1.6039
5.225	1.60297
5.23	1.60251
5.235	1.60268
5.24	1.60262
5.245	1.60246
5.25	1.60285
5.255	1.60336
5.26	1.6039
5.265	1.60395
5.27	1.60307
5.275	1.60244
5.28	1.60177
5.285	1.6014
5.29	1.60124
5.295	1.60105
5.3	1.60132
5.305	1.60073
5.31	1.60044
5.315	1.60109
5.32	1.6028
5.325	1.60286
5.33	1.60268
5.335	1.60252
5.34	1.60152
5.345	1.60071
5.35	1.59998
5.355	1.59994
5.36	1.59975
5.365	1.59942
5.37	1.59957
5.375	1.59955
5.38	1.59907
5.385	1.59888
5.39	1.59829
5.395	1.5981
5.4	1.59843
5.405	1.59848
5.41	1.59836
5.415	1.5984
5.42	1.59932
5.425	1.59997
5.43	1.60019
5.435	1.60073
5.44	1.6014
5.445	1.60145
5.45	1.6016
5.455	1.6019
5.46	1.60252
5.465	1.60304
5.47	1.60236
5.475	1.60145
5.48	1.60163
5.485	1.60151
5.49	1.60033
5.495	1.60031
5.5	1.60033
5.505	1.60059
5.51	1.6012
5.515	1.60175
5.52	1.60206
5.525	1.60184
5.53	1.60246
5.535	1.60235
5.54	1.60136
5.545	1.60003
5.55	1.59966
5.555	1.59987
5.56	1.60069
5.565	1.601
5.57	1.60134
5.575	1.60233
5.58	1.60236
5.585	1.6026
5.59	1.60307
5.595	1.60328
5.6	1.60343
5.605	1.60347
5.61	1.60289
5.615	1.60247
5.62	1.602
5.625	1.60143
5.63	1.60155
5.635	1.60173
5.64	1.60115
5.645	1.60065
5.65	1.60035
5.655	1.60049
5.66	1.60059
5.665	1.60072
5.67	1.60101
5.675	1.6012
5.68	1.60158
5.685	1.6004
5.69	1.59954
5.695	1.60055
5.7	1.60176
5.705	1.60131
5.71	1.60125
5.715	1.60168
5.72	1.60157
5.725	1.60189
5.73	1.60174
5.735	1.60153
5.74	1.60072
5.745	1.60078
5.75	1.60118
5.755	1.60127
5.76	1.60166
5.765	1.6022
5.77	1.60266
5.775	1.60309
5.78	1.60323
5.785	1.60299
5.79	1.60311
5.795	1.60222
5.8	1.60144
5.805	1.60158
5.81	1.60137
5.815	1.60075
5.82	1.60011
5.825	1.59938
5.83	1.59911
5.835	1.59924
5.84	1.5997
5.845	1.60013
5.85	1.60025
5.855	1.60019
5.86	1.60035
5.865	1.6007
5.87	1.60072
5.875	1.60054
5.88	1.60027
5.885	1.60023
5.89	1.60043
5.895	1.60084
5.9	1.60044
5.905	1.59982
5.91	1.59998
5.915	1.60017
5.92	1.59977
5.925	1.59828
5.93	1.59813
5.935	1.59774
5.94	1.59804
5.945	1.59875
5.95	1.59878
5.955	1.59853
5.96	1.59786
5.965	1.59763
5.97	1.59748
5.975	1.5975
5.98	1.59711
5.985	1.59694
5.99	1.59737
5.995	1.59755
6	1.59733
6.005	1.59654
6.01	1.59561
6.015	1.5962
6.02	1.59724
6.025	1.59756
6.03	1.5975
6.035	1.59757
6.04	1.59791
6.045	1.59916
6.05	1.60069
6.055	1.60078
6.06	1.60095
6.065	1.60107
6.07	1.6005
6.075	1.60063
6.08	1.60061
6.085	1.60039
6.09	1.60013
6.095	1.59963
6.1	1.59936
6.105	1.59908
6.11	1.59864
6.115	1.59783
6.12	1.59719
6.125	1.59738
6.13	1.59806
6.135	1.59823
6.14	1.59804
6.145	1.59804
6.15	1.5986
6.155	1.59892
6.16	1.59913
6.165	1.59941
6.17	1.59908
6.175	1.59907
6.18	1.59916
6.185	1.59922
6.19	1.5994
6.195	1.59932
6.2	1.59913
6.205	1.59897
6.21	1.59858
6.215	1.5981
6.22	1.59809
6.225	1.59905
6.23	1.59904
6.235	1.59917
6.24	1.59856
6.245	1.59837
6.25	1.5983
6.255	1.59816
6.26	1.59787
6.265	1.59771
6.27	1.59693
6.275	1.59596
6.28	1.596
6.285	1.59557
6.29	1.59524
6.295	1.59564
6.3	1.59567
6.305	1.59488
6.31	1.59429
6.315	1.59466
6.32	1.59618
6.325	1.59728
6.33	1.59791
6.335	1.59783
6.34	1.5981
6.345	1.59804
6.35	1.59767
6.355	1.59666
6.36	1.59642
6.365	1.5964
6.37	1.59635
6.375	1.59605
6.38	1.59598
6.385	1.59638
6.39	1.59577
6.395	1.59573
6.4	1.59589
6.405	1.59604
6.41	1.59626
6.415	1.59674
6.42	1.59769
6.425	1.59815
6.43	1.59834
6.435	1.59868
6.44	1.59906
6.445	1.59861
6.45	1.59713
6.455	1.59721
6.46	1.59745
6.465	1.59755
6.47	1.5974
6.475	1.59765
6.48	1.59805
6.485	1.59864
6.49	1.59889
6.495	1.59917
6.5	1.59948
6.505	1.59903
6.51	1.59911
6.515	1.59921
6.52	1.59834
6.525	1.59762
6.53	1.59732
6.535	1.59774
6.54	1.59783
6.545	1.59734
6.55	1.59638
6.555	1.5956
6.56	1.59503
6.565	1.59489
6.57	1.59556
6.575	1.59564
6.58	1.59583
6.585	1.59607
6.59	1.59624
6.595	1.59594
6.6	1.59609
6.605	1.59639
6.61	1.59603
6.615	1.59562
6.62	1.59492
6.625	1.59423
6.63	1.59405
6.635	1.59424
6.64	1.59429
6.645	1.59322
6.65	1.59316
6.655	1.5938
6.66	1.59409
6.665	1.59403
6.67	1.59458
6.675	1.59537
6.68	1.59545
6.685	1.59524
6.69	1.59507
6.695	1.59499
6.7	1.59448
6.705	1.59442
6.71	1.59456
6.715	1.59464
6.72	1.5948
6.725	1.59487
6.73	1.59528
6.735	1.5954
6.74	1.59598
6.745	1.59673
6.75	1.59711
6.755	1.59763
6.76	1.59774
6.765	1.59703
6.77	1.596
6.775	1.59572
6.78	1.59598
6.785	1.5966
6.79	1.59692
6.795	1.59612
6.8	1.59641
6.805	1.59656
6.81	1.5964
6.815	1.59669
6.82	1.59684
6.825	1.59676
6.83	1.59646
6.835	1.5966
6.84	1.59726
6.845	1.5974
6.85	1.59818
6.855	1.59875
6.86	1.59872
6.865	1.59853
6.87	1.59837
6.875	1.59799
6.88	1.59733
6.885	1.5976
6.89	1.598
6.895	1.59781
6.9	1.59799
6.905	1.59901
6.91	1.59945
6.915	1.59982
6.92	1.59992
6.925	1.60032
6.93	1.60029
6.935	1.59979
6.94	1.59918
6.945	1.59876
6.95	1.59833
6.955	1.59856
6.96	1.59853
6.965	1.59735
6.97	1.59699
6.975	1.59698
6.98	1.59737
6.985	1.59726
6.99	1.5976
6.995	1.5983
7	1.59874
7.005	1.59884
7.01	1.59894
7.015	1.59849
7.02	1.59846
7.025	1.59861
7.03	1.59873
7.035	1.59876
7.04	1.59814
7.045	1.59794
7.05	1.59831
7.055	1.59763
7.06	1.59689
7.065	1.59643
7.07	1.59666
7.075	1.59645
7.08	1.59638
7.085	1.5961
7.09	1.59585
7.095	1.59636
7.1	1.59649
7.105	1.59664
7.11	1.59581
7.115	1.59526
7.12	1.59506
7.125	1.59473
7.13	1.59416
7.135	1.59392
7.14	1.59303
7.145	1.59217
7.15	1.59147
7.155	1.59107
7.16	1.59112
7.165	1.59125
7.17	1.5913
7.175	1.59153
7.18	1.59158
7.185	1.59242
7.19	1.59337
7.195	1.59343
7.2	1.59329
7.205	1.59254
7.21	1.59244
7.215	1.59262
7.22	1.59192
7.225	1.59165
7.23	1.59162
7.235	1.59122
7.24	1.59128
7.245	1.59099
7.25	1.59057
7.255	1.59072
7.26	1.59124
7.265	1.5919
7.27	1.59258
7.275	1.59261
7.28	1.59306
7.285	1.59358
7.29	1.59394
7.295	1.59399
7.3	1.59367
7.305	1.59326
7.31	1.59343
7.315	1.59416
7.32	1.5943
7.325	1.59366
7.33	1.59301
7.335	1.59276
7.34	1.5931
7.345	1.59375
7.35	1.59409
7.355	1.5941
7.36	1.59417
7.365	1.59435
7.37	1.59493
7.375	1.59554
7.38	1.59549
7.385	1.59553
7.39	1.59568
7.395	1.59596
7.4	1.59672
7.405	1.59643
7.41	1.59545
7.415	1.59545
7.42	1.59597
7.425	1.5961
7.43	1.59658
7.435	1.59673
7.44	1.5964
7.445	1.59681
7.45	1.59775
7.455	1.59849
7.46	1.59905
7.465	1.59925
7.47	1.5997
7.475	1.59983
7.48	1.59952
7.485	1.5989
7.49	1.59887
7.495	1.59815
7.5	1.59764
7.505	1.59735
7.51	1.59685
7.515	1.59616
7.52	1.59673
7.525	1.59734
7.53	1.59725
7.535	1.59723
7.54	1.59669
7.545	1.59618
7.55	1.59608
7.555	1.59632
7.56	1.59634
7.565	1.59601
7.57	1.59538
7.575	1.59446
7.58	1.5935
7.585	1.59296
7.59	1.5925
7.595	1.59178
7.6	1.59079
7.605	1.59001
7.61	1.58926
7.615	1.58849
7.62	1.58679
7.625	1.58483
7.63	1.58352
7.635	1.58277
7.64	1.58161
7.645	1.57972
7.65	1.57812
7.655	1.57683
7.66	1.57532
7.665	1.57364
7.67	1.57197
7.675	1.5702
7.68	1.56862
7.685	1.5667
7.69	1.56515
7.695	1.56334
7.7	1.56149
7.705	1.5596
7.71	1.55719
7.715	1.55461
7.72	1.55343
7.725	1.55153
7.73	1.54952
7.735	1.54779
7.74	1.54615
7.745	1.54355
7.75	1.54119
7.755	1.53887
7.76	1.53663
7.765	1.53454
7.77	1.53222
7.775	1.53104
7.78	1.52913
7.785	1.52711
7.79	1.52385
7.795	1.52064
7.8	1.51846
7.805	1.51653
7.81	1.51421
7.815	1.51163
7.82	1.50936
7.825	1.50729
7.83	1.50529
7.835	1.50321
7.84	1.50113
7.845	1.49952
7.85	1.49693
7.855	1.49437
7.86	1.49187
7.865	1.48918
7.87	1.48736
7.875	1.48547
7.88	1.48338
7.885	1.48109
7.89	1.47946
7.895	1.47748
7.9	1.47512
7.905	1.4731
7.91	1.47161
7.915	1.46982
7.92	1.46791
7.925	1.4662
7.93	1.46438
7.935	1.4628
7.94	1.46086
7.945	1.45782
7.95	1.45538
7.955	1.45357
7.96	1.45158
7.965	1.45005
7.97	1.44847
7.975	1.44613
7.98	1.44379
7.985	1.44185
7.99	1.43945
7.995	1.43728
8	1.43451
8.005	1.43134
8.01	1.42874
8.015	1.42699
8.02	1.42551
8.025	1.42313
8.03	1.42033
8.035	1.41751
8.04	1.41548
8.045	1.41369
8.05	1.41116
8.055	1.40939
8.06	1.4075
8.065	1.405
8.07	1.40269
8.075	1.40113
8.08	1.39948
8.085	1.39746
8.09	1.39524
8.095	1.39273
8.1	1.39084
8.105	1.38869
8.11	1.38643
8.115	1.38439
8.12	1.38216
8.125	1.37975
8.13	1.37692
8.135	1.37433
8.14	1.37223
8.145	1.37014
8.15	1.36775
8.155	1.3654
8.16	1.36348
8.165	1.36149
8.17	1.35924
8.175	1.35718
8.18	1.35499
8.185	1.35238
8.19	1.34962
8.195	1.34637
8.2	1.34372
8.205	1.34179
8.21	1.33937
8.215	1.33694
8.22	1.334
8.225	1.33091
8.23	1.32889
8.235	1.32688
8.24	1.32492
8.245	1.32287
8.25	1.32104
8.255	1.31951
8.26	1.31807
8.265	1.31577
8.27	1.31281
8.275	1.31067
8.28	1.3079
8.285	1.30513
8.29	1.30275
8.295	1.30032
8.3	1.29762
8.305	1.29517
8.31	1.29286
8.315	1.29057
8.32	1.2885
8.325	1.28631
8.33	1.28387
8.335	1.28111
8.34	1.27831
8.345	1.27613
8.35	1.27437
8.355	1.27253
8.36	1.26951
8.365	1.2659
8.37	1.26352
8.375	1.26114
8.38	1.25859
8.385	1.25577
8.39	1.25335
8.395	1.25167
8.4	1.24986
8.405	1.248
8.41	1.2461
8.415	1.24432
8.42	1.24272
8.425	1.24056
8.43	1.23844
8.435	1.23631
8.44	1.23422
8.445	1.23291
8.45	1.2317
8.455	1.22951
8.46	1.22711
8.465	1.22505
8.47	1.22301
8.475	1.22103
8.48	1.21891
8.485	1.21701
8.49	1.21526
8.495	1.21394
8.5	1.21276
8.505	1.21098
8.51	1.20886
8.515	1.20706
8.52	1.20532
8.525	1.20367
8.53	1.20214
8.535	1.20058
8.54	1.19941
8.545	1.19766
8.55	1.19519
8.555	1.19366
8.56	1.1924
8.565	1.19065
8.57	1.18878
8.575	1.18645
8.58	1.18399
8.585	1.18169
8.59	1.18016
8.595	1.17813
8.6	1.17609
8.605	1.17462
8.61	1.17294
8.615	1.17112
8.62	1.16916
8.625	1.16718
8.63	1.16513
8.635	1.16287
8.64	1.16021
8.645	1.15803
8.65	1.15617
8.655	1.15387
8.66	1.15185
8.665	1.15003
8.67	1.1477
8.675	1.14534
8.68	1.14448
8.685	1.14371
8.69	1.14139
8.695	1.13859
8.7	1.13636
8.705	1.13402
8.71	1.13189
8.715	1.12989
8.72	1.1277
8.725	1.12504
8.73	1.12243
8.735	1.12086
8.74	1.11946
8.745	1.11704
8.75	1.11449
8.755	1.11241
8.76	1.11015
8.765	1.10717
8.77	1.10509
8.775	1.1034
8.78	1.10085
8.785	1.09877
8.79	1.09692
8.795	1.09459
8.8	1.09279
8.805	1.09083
8.81	1.08989
8.815	1.0882
8.82	1.08563
8.825	1.08329
8.83	1.08076
8.835	1.07837
8.84	1.07616
8.845	1.0739
8.85	1.07153
8.855	1.06894
8.86	1.06715
8.865	1.06544
8.87	1.06306
8.875	1.0617
8.88	1.0602
8.885	1.05812
8.89	1.056
8.895	1.05406
8.9	1.05222
8.905	1.04963
8.91	1.04668
8.915	1.04459
8.92	1.04314
8.925	1.04135
8.93	1.03909
8.935	1.03635
8.94	1.03416
8.945	1.03178
8.95	1.02941
8.955	1.0274
8.96	1.02478
8.965	1.02226
8.97	1.01997
8.975	1.01783
8.98	1.01577
8.985	1.01366
8.99	1.01215
8.995	1.01006
9	1.00799
9.005	1.00667
9.01	1.00533
9.015	1.00289
9.02	1.00081
9.025	0.99877
9.03	0.99678
9.035	0.99429
9.04	0.99237
9.045	0.99059
9.05	0.98887
9.055	0.98712
9.06	0.98556
9.065	0.98388
9.07	0.98252
9.075	0.98101
9.08	0.97953
9.085	0.978
9.09	0.97581
9.095	0.97381
9.1	0.9716
9.105	0.96932
9.11	0.96708
9.115	0.96535
9.12	0.96367
9.125	0.96223
9.13	0.96073
9.135	0.95965
9.14	0.95828
9.145	0.956
9.15	0.95395
9.155	0.95294
9.16	0.95162
9.165	0.94976
9.17	0.94823
9.175	0.94705
9.18	0.94517
9.185	0.94321
9.19	0.94095
9.195	0.93946
9.2	0.93814
9.205	0.93575
9.21	0.9337
9.215	0.93128
9.22	0.92895
9.225	0.92687
9.23	0.92427
9.235	0.92181
9.24	0.92023
9.245	0.91799
9.25	0.91598
9.255	0.9142
9.26	0.91208
9.265	0.90948
9.27	0.90773
9.275	0.90596
9.28	0.90421
9.285	0.90236
9.29	0.89986
9.295	0.897
9.3	0.89456
9.305	0.89293
9.31	0.89117
9.315	0.88926
9.32	0.88792
9.325	0.88577
9.33	0.88366
9.335	0.8822
9.34	0.88041
9.345	0.87872
9.35	0.87643
9.355	0.87361
9.36	0.8707
9.365	0.86881
9.37	0.86705
9.375	0.86503
9.38	0.86245
9.385	0.86047
9.39	0.85867
9.395	0.8564
9.4	0.85409
9.405	0.85278
9.41	0.85128
9.415	0.84976
9.42	0.84802
9.425	0.84582
9.43	0.84435
9.435	0.84283
9.44	0.84098
9.445	0.83921
9.45	0.83794
9.455	0.83648
9.46	0.83455
9.465	0.83274
9.47	0.83134
9.475	0.82952
9.48	0.82788
9.485	0.82634
9.49	0.82517
9.495	0.82384
9.5	0.82238
9.505	0.82093
9.51	0.81917
9.515	0.81756
9.52	0.816
9.525	0.81458
9.53	0.8123
9.535	0.81013
9.54	0.80813
9.545	0.80589
9.55	0.80407
9.555	0.80283
9.56	0.80092
9.565	0.79837
9.57	0.79601
9.575	0.79427
9.58	0.79317
9.585	0.79154
9.59	0.78944
9.595	0.78792
9.6	0.78624
9.605	0.78442
9.61	0.78239
9.615	0.78067
9.62	0.77954
9.625	0.77821
9.63	0.77628
9.635	0.77422
9.64	0.77221
9.645	0.77075
9.65	0.76965
9.655	0.76814
9.66	0.76641
9.665	0.76483
9.67	0.76323
9.675	0.76091
9.68	0.75852
9.685	0.75629
9.69	0.75431
9.695	0.75253
9.7	0.75044
9.705	0.7486
9.71	0.74696
9.715	0.74499
9.72	0.74299
9.725	0.7408
9.73	0.73837
9.735	0.7362
9.74	0.73461
9.745	0.73281
9.75	0.7311
9.755	0.72944
9.76	0.72744
9.765	0.72608
9.77	0.72455
9.775	0.72261
9.78	0.72059
9.785	0.71889
9.79	0.7177
9.795	0.7166
9.8	0.71519
9.805	0.71323
9.81	0.71131
9.815	0.70902
9.82	0.70696
9.825	0.70521
9.83	0.70378
9.835	0.70259
9.84	0.70092
9.845	0.6991
9.85	0.69705
9.855	0.69505
9.86	0.69361
9.865	0.6921
9.87	0.68991
9.875	0.68797
9.88	0.68618
9.885	0.68486
9.89	0.68284
9.895	0.6812
9.9	0.6803
9.905	0.67872
9.91	0.677
9.915	0.6754
9.92	0.67368
9.925	0.67279
9.93	0.67153
9.935	0.6694
9.94	0.66806
9.945	0.66699
9.95	0.6656
9.955	0.66333
9.96	0.66042
9.965	0.66118
9.97	0.66062
9.975	0.65808
9.98	0.65501
9.985	0.65396
9.99	0.65224
[truncated: 2 more rows]

## Sheet: Fig 2d
Type 4
time (s)	Pressure (GPa)
0.005	0.65504
0.01	0.63762
0.015	0.62877
0.02	0.62874
0.025	0.62636
0.03	0.6262
0.035	0.62531
0.04	0.62467
0.045	0.62455
0.05	0.62895
0.055	0.63018
0.06	0.62915
0.065	0.62803
0.07	0.62645
0.075	0.62635
0.08	0.62575
0.085	0.62525
0.09	0.62542
0.095	0.62549
0.1	0.62583
0.105	0.62687
0.11	0.62703
0.115	0.62631
0.12	0.62681
0.125	0.62732
0.13	0.62789
0.135	0.62826
0.14	0.62878
0.145	0.62885
0.15	0.62928
0.155	0.62927
0.16	0.62957
0.165	0.62922
0.17	0.62866
0.175	0.62707
0.18	0.6265
0.185	0.62685
0.19	0.62704
0.195	0.62828
0.2	0.62953
0.205	0.62982
0.21	0.63062
0.215	0.63208
0.22	0.63168
0.225	0.63247
0.23	0.63407
0.235	0.63388
0.24	0.632
0.245	0.63055
0.25	0.63112
0.255	0.63176
0.26	0.63165
0.265	0.63279
0.27	0.63407
0.275	0.63449
0.28	0.63427
0.285	0.63375
0.29	0.63339
0.295	0.63348
0.3	0.63304
0.305	0.63294
0.31	0.63375
0.315	0.63466
0.32	0.63492
0.325	0.63515
0.33	0.63579
0.335	0.63553
0.34	0.63475
0.345	0.63423
0.35	0.63434
0.355	0.63485
0.36	0.6358
0.365	0.63659
0.37	0.63654
0.375	0.63734
0.38	0.63796
0.385	0.63835
0.39	0.64043
0.395	0.64348
0.4	0.64466
0.405	0.64511
0.41	0.64601
0.415	0.64706
0.42	0.64643
0.425	0.64585
0.43	0.64554
0.435	0.6461
0.44	0.64671
0.445	0.64758
0.45	0.64777
0.455	0.64818
0.46	0.64847
0.465	0.64864
0.47	0.64831
0.475	0.64938
0.48	0.64983
0.485	0.64986
0.49	0.65131
0.495	0.65335
0.5	0.65475
0.505	0.65599
0.51	0.65504
0.515	0.65504
0.52	0.6559
0.525	0.65654
0.53	0.65626
0.535	0.65573
0.54	0.65544
0.545	0.65465
0.55	0.65432
0.555	0.65497
0.56	0.6554
0.565	0.65557
0.57	0.6554
0.575	0.65614
0.58	0.65722
0.585	0.65794
0.59	0.65823
0.595	0.6593
0.6	0.65903
0.605	0.65991
0.61	0.66118
0.615	0.66231
0.62	0.66296
0.625	0.66436
0.63	0.66451
0.635	0.66556
0.64	0.6661
0.645	0.6655
0.65	0.66492
0.655	0.66522
0.66	0.66445
0.665	0.66518
0.67	0.66632
0.675	0.66584
0.68	0.66583
0.685	0.66727
0.69	0.66855
0.695	0.66847
0.7	0.66958
0.705	0.66989
0.71	0.67038
0.715	0.67101
0.72	0.67038
0.725	0.66987
0.73	0.6704
0.735	0.67057
0.74	0.67063
0.745	0.67166
0.75	0.67306
0.755	0.6754
0.76	0.67721
0.765	0.67864
0.77	0.67927
0.775	0.67993
0.78	0.68003
0.785	0.68119
0.79	0.68123
0.795	0.68263
0.8	0.68391
0.805	0.68448
0.81	0.68461
0.815	0.68598
0.82	0.68619
0.825	0.68562
0.83	0.68617
0.835	0.68654
0.84	0.68646
0.845	0.68641
0.85	0.68756
0.855	0.68804
0.86	0.6889
0.865	0.6893
0.87	0.68981
0.875	0.69105
0.88	0.69214
0.885	0.69228
0.89	0.69308
0.895	0.69415
0.9	0.69435
0.905	0.69396
0.91	0.69363
0.915	0.69298
0.92	0.69278
0.925	0.69304
0.93	0.69328
0.935	0.69295
0.94	0.69261
0.945	0.69288
0.95	0.69262
0.955	0.69309
0.96	0.69401
0.965	0.69528
0.97	0.6949
0.975	0.69578
0.98	0.6976
0.985	0.69845
0.99	0.69938
0.995	0.70104
1	0.7027
1.005	0.70285
1.01	0.70266
1.015	0.70334
1.02	0.70472
1.025	0.70547
1.03	0.70703
1.035	0.70846
1.04	0.70952
1.045	0.71048
1.05	0.71203
1.055	0.71254
1.06	0.71292
1.065	0.71352
1.07	0.714
1.075	0.71399
1.08	0.71386
1.085	0.71372
1.09	0.71533
1.095	0.71682
1.1	0.71792
1.105	0.71815
1.11	0.71861
1.115	0.71951
1.12	0.71998
1.125	0.72124
1.13	0.72261
1.135	0.72362
1.14	0.72416
1.145	0.72449
1.15	0.72429
1.155	0.72438
1.16	0.72535
1.165	0.72604
1.17	0.72662
1.175	0.72818
1.18	0.72964
1.185	0.72986
1.19	0.73091
1.195	0.73282
1.2	0.73405
1.205	0.73467
1.21	0.73617
1.215	0.73753
1.22	0.73874
1.225	0.74042
1.23	0.74257
1.235	0.74414
1.24	0.74523
1.245	0.74626
1.25	0.74686
1.255	0.74796
1.26	0.7495
1.265	0.75065
1.27	0.7517
1.275	0.75323
1.28	0.75438
1.285	0.75533
1.29	0.75564
1.295	0.75725
1.3	0.75935
1.305	0.76121
1.31	0.76151
1.315	0.76206
1.32	0.7644
1.325	0.76578
1.33	0.76515
1.335	0.76556
1.34	0.76677
1.345	0.76783
1.35	0.76837
1.355	0.76921
1.36	0.77054
1.365	0.77209
1.37	0.77329
1.375	0.77433
1.38	0.77526
1.385	0.77584
1.39	0.77701
1.395	0.77946
1.4	0.78114
1.405	0.78279
1.41	0.78461
1.415	0.78586
1.42	0.78707
1.425	0.78794
1.43	0.78866
1.435	0.78958
1.44	0.79049
1.445	0.79136
1.45	0.7924
1.455	0.79277
1.46	0.79393
1.465	0.7956
1.47	0.79706
1.475	0.79735
1.48	0.79838
1.485	0.80057
1.49	0.8024
1.495	0.80449
1.5	0.80606
1.505	0.80674
1.51	0.8073
1.515	0.80853
1.52	0.81021
1.525	0.81218
1.53	0.81362
1.535	0.81491
1.54	0.81608
1.545	0.81746
1.55	0.8191
1.555	0.8199
1.56	0.82091
1.565	0.82129
1.57	0.823
1.575	0.82497
1.58	0.82658
1.585	0.82784
1.59	0.8293
1.595	0.83137
1.6	0.83399
1.605	0.83484
1.61	0.83649
1.615	0.83722
1.62	0.83891
1.625	0.84118
1.63	0.84305
1.635	0.84426
1.64	0.84615
1.645	0.84765
1.65	0.84827
1.655	0.84956
1.66	0.85126
1.665	0.85274
1.67	0.85321
1.675	0.85339
1.68	0.85416
1.685	0.85556
1.69	0.8566
1.695	0.85779
1.7	0.85949
1.705	0.86031
1.71	0.86273
1.715	0.8644
1.72	0.86562
1.725	0.86676
1.73	0.86786
1.735	0.86931
1.74	0.87132
1.745	0.87254
1.75	0.87327
1.755	0.87461
1.76	0.87791
1.765	0.88025
1.77	0.88263
1.775	0.88513
1.78	0.88602
1.785	0.88719
1.79	0.88928
1.795	0.89018
1.8	0.89049
1.805	0.89174
1.81	0.89243
1.815	0.89386
1.82	0.89617
1.825	0.89875
1.83	0.9011
1.835	0.90173
1.84	0.9027
1.845	0.90491
1.85	0.90677
1.855	0.90915
1.86	0.91055
1.865	0.91112
1.87	0.91228
1.875	0.91429
1.88	0.91676
1.885	0.91847
1.89	0.91999
1.895	0.92103
1.9	0.92249
1.905	0.92341
1.91	0.9242
1.915	0.9243
1.92	0.92469
1.925	0.92574
1.93	0.92651
1.935	0.92882
1.94	0.93122
1.945	0.93302
1.95	0.9352
1.955	0.93812
1.96	0.93901
1.965	0.9402
1.97	0.9414
1.975	0.94276
1.98	0.94458
1.985	0.94613
1.99	0.94871
1.995	0.95094
2	0.95187
2.005	0.95338
2.01	0.95447
2.015	0.95629
2.02	0.958
2.025	0.96024
2.03	0.96247
2.035	0.96443
2.04	0.96623
2.045	0.96861
2.05	0.97113
2.055	0.9746
2.06	0.97832
2.065	0.98112
2.07	0.98367
2.075	0.98574
2.08	0.98722
2.085	0.98926
2.09	0.9911
2.095	0.99299
2.1	0.99428
2.105	0.99594
2.11	0.99646
2.115	0.99872
2.12	1.00142
2.125	1.00341
2.13	1.00588
2.135	1.00771
2.14	1.00935
2.145	1.01008
2.15	1.01111
2.155	1.01399
2.16	1.01657
2.165	1.01827
2.17	1.02027
2.175	1.02147
2.18	1.02228
2.185	1.02391
2.19	1.02558
2.195	1.02735
2.2	1.0278
2.205	1.02882
2.21	1.02967
2.215	1.03054
2.22	1.03157
2.225	1.03305
2.23	1.03538
2.235	1.03769
2.24	1.03851
2.245	1.03963
2.25	1.04054
2.255	1.04278
2.26	1.0447
2.265	1.04703
2.27	1.04872
2.275	1.04986
2.28	1.05264
2.285	1.05459
2.29	1.05602
2.295	1.05845
2.3	1.06115
2.305	1.06476
2.31	1.06573
2.315	1.06673
2.32	1.06839
2.325	1.06993
2.33	1.0724
2.335	1.07443
2.34	1.07542
2.345	1.076
2.35	1.07769
2.355	1.08064
2.36	1.08312
2.365	1.08428
2.37	1.08575
2.375	1.0878
2.38	1.08959
2.385	1.09088
2.39	1.09245
2.395	1.09473
2.4	1.09681
2.405	1.09946
2.41	1.10078
2.415	1.10229
2.42	1.1043
2.425	1.10653
2.43	1.10914
2.435	1.1106
2.44	1.11098
2.445	1.11248
2.45	1.11313
2.455	1.11444
2.46	1.1152
2.465	1.11694
2.47	1.11885
2.475	1.12091
2.48	1.1232
2.485	1.12558
2.49	1.12681
2.495	1.12868
2.5	1.13137
2.505	1.13264
2.51	1.13376
2.515	1.13497
2.52	1.13758
2.525	1.13957
2.53	1.14095
2.535	1.14182
2.54	1.14313
2.545	1.14393
2.55	1.14559
2.555	1.14742
2.56	1.14886
2.565	1.15125
2.57	1.15267
2.575	1.15419
2.58	1.15642
2.585	1.15793
2.59	1.16023
2.595	1.16262
2.6	1.16406
2.605	1.16568
2.61	1.16672
2.615	1.16704
2.62	1.16862
2.625	1.17108
2.63	1.17242
2.635	1.17372
2.64	1.17509
2.645	1.17813
2.65	1.18125
2.655	1.18192
2.66	1.18397
2.665	1.18622
2.67	1.18773
2.675	1.18837
2.68	1.18984
2.685	1.19279
2.69	1.19589
2.695	1.19776
2.7	1.19958
2.705	1.20031
2.71	1.20116
2.715	1.20268
2.72	1.20457
2.725	1.20628
2.73	1.2085
2.735	1.21024
2.74	1.21144
2.745	1.21255
2.75	1.21503
2.755	1.21815
2.76	1.22129
2.765	1.22423
2.77	1.22712
2.775	1.22961
2.78	1.23057
2.785	1.23283
2.79	1.23511
2.795	1.23728
2.8	1.23966
2.805	1.24122
2.81	1.24365
2.815	1.24585
2.82	1.24802
2.825	1.25038
2.83	1.25271
2.835	1.2536
2.84	1.25404
2.845	1.25535
2.85	1.2573
2.855	1.26017
2.86	1.26345
2.865	1.26682
2.87	1.26879
2.875	1.26944
2.88	1.27125
2.885	1.27268
2.89	1.27454
2.895	1.27755
2.9	1.27896
2.905	1.2791
2.91	1.27969
2.915	1.28019
2.92	1.28168
2.925	1.28362
2.93	1.2857
2.935	1.28823
2.94	1.2908
2.945	1.29262
2.95	1.29387
2.955	1.29505
2.96	1.29605
2.965	1.29808
2.97	1.29944
2.975	1.30063
2.98	1.30191
2.985	1.30381
2.99	1.30669
2.995	1.30927
3	1.31126
3.005	1.31309
3.01	1.31468
3.015	1.31706
3.02	1.31777
3.025	1.31947
3.03	1.32261
3.035	1.32563
3.04	1.3285
3.045	1.33092
3.05	1.33229
3.055	1.33454
3.06	1.33826
3.065	1.34126
3.07	1.34441
3.075	1.34665
3.08	1.34883
3.085	1.35065
3.09	1.35285
3.095	1.35388
3.1	1.35697
3.105	1.35967
3.11	1.36133
3.115	1.36424
3.12	1.36642
3.125	1.36896
3.13	1.37219
3.135	1.37553
3.14	1.37801
3.145	1.37991
3.15	1.38225
3.155	1.38519
3.16	1.38818
3.165	1.39081
3.17	1.39268
3.175	1.39566
3.18	1.3981
3.185	1.40009
3.19	1.40194
3.195	1.40357
3.2	1.40506
3.205	1.40804
3.21	1.41108
3.215	1.41266
3.22	1.41438
3.225	1.41676
3.23	1.41834
3.235	1.42071
3.24	1.4236
3.245	1.42527
3.25	1.42719
3.255	1.42842
3.26	1.43053
3.265	1.43359
3.27	1.4359
3.275	1.43846
3.28	1.44073
3.285	1.44226
3.29	1.44373
3.295	1.44548
3.3	1.44817
3.305	1.45047
3.31	1.45304
3.315	1.45547
3.32	1.45778
3.325	1.45958
3.33	1.46192
3.335	1.46448
3.34	1.46639
3.345	1.46844
3.35	1.47053
3.355	1.47212
3.36	1.4734
3.365	1.47407
3.37	1.4759
3.375	1.47802
3.38	1.47937
3.385	1.48217
3.39	1.48436
3.395	1.48588
3.4	1.48847
3.405	1.49185
3.41	1.49351
3.415	1.49495
3.42	1.4965
3.425	1.49894
3.43	1.502
3.435	1.50375
3.44	1.50628
3.445	1.50899
3.45	1.51151
3.455	1.51375
3.46	1.51463
3.465	1.5155
3.47	1.51761
3.475	1.52034
3.48	1.52374
3.485	1.52595
3.49	1.52709
3.495	1.52841
3.5	1.53067
3.505	1.53282
3.51	1.53561
3.515	1.53861
3.52	1.54178
3.525	1.54484
3.53	1.54741
3.535	1.54992
3.54	1.55201
3.545	1.55417
3.55	1.5556
3.555	1.55828
3.56	1.56066
3.565	1.56224
3.57	1.564
3.575	1.56678
3.58	1.56827
3.585	1.56914
3.59	1.5723
3.595	1.57451
3.6	1.57714
3.605	1.58004
3.61	1.58216
3.615	1.58573
3.62	1.58876
3.625	1.59114
3.63	1.59367
3.635	1.59601
3.64	1.59938
3.645	1.60346
3.65	1.60646
3.655	1.60833
3.66	1.61082
3.665	1.61349
3.67	1.61485
3.675	1.61706
3.68	1.61938
3.685	1.62092
3.69	1.62317
3.695	1.62589
3.7	1.62823
3.705	1.63082
3.71	1.63183
3.715	1.63302
3.72	1.63588
3.725	1.63941
3.73	1.64191
3.735	1.64459
3.74	1.64692
3.745	1.64812
3.75	1.65001
3.755	1.65108
3.76	1.65236
3.765	1.65442
3.77	1.65618
3.775	1.65853
3.78	1.66034
3.785	1.66193
3.79	1.6635
3.795	1.66426
3.8	1.66453
3.805	1.66588
3.81	1.66836
3.815	1.67126
3.82	1.67284
3.825	1.67517
3.83	1.67741
3.835	1.67821
3.84	1.67866
3.845	1.67961
3.85	1.68221
3.855	1.68497
3.86	1.68759
3.865	1.69179
3.87	1.69457
3.875	1.69707
3.88	1.69971
3.885	1.7018
3.89	1.70288
3.895	1.70567
3.9	1.70897
3.905	1.71142
3.91	1.71474
3.915	1.7177
3.92	1.72082
3.925	1.72343
3.93	1.72411
3.935	1.72617
3.94	1.72828
3.945	1.72978
3.95	1.73244
3.955	1.73578
3.96	1.73905
3.965	1.7417
3.97	1.7439
3.975	1.74638
3.98	1.74798
3.985	1.75047
3.99	1.75508
3.995	1.75982
4	1.76309
4.005	1.7651
4.01	1.76729
4.015	1.76927
4.02	1.76971
4.025	1.77149
4.03	1.77415
4.035	1.77748
4.04	1.78025
4.045	1.78322
4.05	1.78561
4.055	1.78776
4.06	1.79025
4.065	1.7924
4.07	1.79482
4.075	1.79772
4.08	1.80061
4.085	1.80513
4.09	1.80828
4.095	1.81164
4.1	1.81572
4.105	1.8192
4.11	1.82193
4.115	1.82395
4.12	1.82564
4.125	1.82791
4.13	1.83122
4.135	1.835
4.14	1.83761
4.145	1.83851
4.15	1.84042
4.155	1.84334
4.16	1.84599
4.165	1.84784
4.17	1.85045
4.175	1.85414
4.18	1.85773
4.185	1.86132
4.19	1.86204
4.195	1.86392
4.2	1.86594
4.205	1.86879
4.21	1.87173
4.215	1.87473
4.22	1.87772
4.225	1.88132
4.23	1.88438
4.235	1.88658
4.24	1.88854
4.245	1.89102
4.25	1.89369
4.255	1.89563
4.26	1.89668
4.265	1.89998
4.27	1.90345
4.275	1.90602
4.28	1.90863
4.285	1.9112
4.29	1.91376
4.295	1.91646
4.3	1.91992
4.305	1.9226
4.31	1.92581
4.315	1.9293
4.32	1.93269
4.325	1.9342
4.33	1.93806
4.335	1.94173
4.34	1.94384
4.345	1.9447
4.35	1.94571
4.355	1.94802
4.36	1.94917
4.365	1.95181
4.37	1.95705
4.375	1.95681
4.38	1.95849
4.385	1.97313
4.39	1.94789
4.395	1.7694
4.4	1.60239
4.405	1.61505
4.41	1.61123
4.415	1.60717
4.42	1.60993
4.425	1.60777
4.43	1.60867
4.435	1.60742
4.44	1.60703
4.445	1.60787
4.45	1.61033
4.455	1.6089
4.46	1.60766
4.465	1.60713
4.47	1.60646
4.475	1.60591
4.48	1.60795
4.485	1.60773
4.49	1.60669
4.495	1.6074
4.5	1.60665
4.505	1.60662
4.51	1.60689
4.515	1.60738
4.52	1.60626
4.525	1.6062
4.53	1.6053
4.535	1.60513
4.54	1.60471
4.545	1.60411
4.55	1.60348
4.555	1.60301
4.56	1.60352
4.565	1.60461
4.57	1.6046
4.575	1.60406
4.58	1.60334
4.585	1.60305
4.59	1.60273
4.595	1.60257
4.6	1.60179
4.605	1.60193
4.61	1.60211
4.615	1.60207
4.62	1.60211
4.625	1.60155
4.63	1.60128
4.635	1.60062
4.64	1.60017
4.645	1.59977
4.65	1.59971
4.655	1.59985
4.66	1.59969
4.665	1.59964
4.67	1.59931
4.675	1.59965
4.68	1.59996
4.685	1.60035
4.69	1.60087
4.695	1.60014
4.7	1.5992
4.705	1.59942
4.71	1.60011
4.715	1.60106
4.72	1.60099
4.725	1.60087
4.73	1.60084
4.735	1.60156
4.74	1.60188
4.745	1.60164
4.75	1.60181
4.755	1.60139
4.76	1.60151
4.765	1.60095
4.77	1.60047
4.775	1.60049
4.78	1.60022
4.785	1.60025
4.79	1.60041
4.795	1.60067
4.8	1.60083
4.805	1.60058
4.81	1.60101
4.815	1.60176
4.82	1.60208
4.825	1.60251
4.83	1.60275
4.835	1.60232
4.84	1.60135
4.845	1.60044
4.85	1.60069
4.855	1.60142
4.86	1.60154
4.865	1.60117
4.87	1.60054
4.875	1.60058
4.88	1.60032
4.885	1.60021
4.89	1.59992
4.895	1.60031
4.9	1.60073
4.905	1.60056
4.91	1.60049
4.915	1.60066
4.92	1.60109
4.925	1.60171
4.93	1.60239
4.935	1.60221
4.94	1.60173
4.945	1.60192
4.95	1.60177
4.955	1.6009
4.96	1.60046
4.965	1.59982
4.97	1.60024
4.975	1.60049
4.98	1.59985
4.985	1.5991
4.99	1.59839
4.995	1.59817
5	1.59863
5.005	1.5981
5.01	1.59777
5.015	1.59788
5.02	1.59807
5.025	1.59813
5.03	1.59765
5.035	1.59705
5.04	1.59716
5.045	1.59663
5.05	1.59665
5.055	1.59705
5.06	1.59679
5.065	1.59652
5.07	1.59642
5.075	1.59637
5.08	1.59652
5.085	1.5963
5.09	1.59581
5.095	1.59544
5.1	1.59501
5.105	1.59442
5.11	1.5947
5.115	1.595
5.12	1.59604
5.125	1.59634
5.13	1.59622
5.135	1.59676
5.14	1.59746
5.145	1.59878
5.15	1.59907
5.155	1.59878
5.16	1.59858
5.165	1.59929
5.17	1.59844
5.175	1.59789
5.18	1.59744
5.185	1.59708
5.19	1.59699
5.195	1.59713
5.2	1.59784
5.205	1.59804
5.21	1.59803
5.215	1.59882
5.22	1.59933
5.225	1.59913
5.23	1.59927
5.235	1.59903
5.24	1.59887
5.245	1.5984
5.25	1.59818
5.255	1.59875
5.26	1.59883
5.265	1.59896
5.27	1.59952
5.275	1.59932
5.28	1.59961
5.285	1.59895
5.29	1.59905
5.295	1.59909
5.3	1.59864
5.305	1.59895
5.31	1.59967
5.315	1.60006
5.32	1.60118
5.325	1.60167
5.33	1.60126
5.335	1.60083
5.34	1.60108
5.345	1.60144
5.35	1.60149
5.355	1.60093
5.36	1.60098
5.365	1.60146
5.37	1.60239
5.375	1.60257
5.38	1.60304
5.385	1.60373
5.39	1.60434
5.395	1.60418
5.4	1.60352
5.405	1.60295
5.41	1.60277
5.415	1.6033
5.42	1.60374
5.425	1.60334
5.43	1.60375
5.435	1.60375
5.44	1.6035
5.445	1.6039
5.45	1.60391
5.455	1.60406
5.46	1.6042
5.465	1.60425
5.47	1.60398
5.475	1.60294
5.48	1.60206
5.485	1.60272
5.49	1.60243
5.495	1.60195
5.5	1.60217
5.505	1.60262
5.51	1.60281
5.515	1.60344
5.52	1.60371
5.525	1.60372
5.53	1.60342
5.535	1.60319
5.54	1.60314
5.545	1.60322
5.55	1.60306
5.555	1.60274
5.56	1.6035
5.565	1.60355
5.57	1.60369
5.575	1.60409
5.58	1.60438
5.585	1.60377
5.59	1.60292
5.595	1.6024
5.6	1.60265
5.605	1.60305
5.61	1.60262
5.615	1.6015
5.62	1.60097
5.625	1.60099
5.63	1.60152
5.635	1.60096
5.64	1.6007
5.645	1.60042
5.65	1.60047
5.655	1.60043
5.66	1.59961
5.665	1.59875
5.67	1.59842
5.675	1.5987
5.68	1.59899
5.685	1.59861
5.69	1.59731
5.695	1.5965
5.7	1.59647
5.705	1.59636
5.71	1.59606
5.715	1.59584
5.72	1.59526
5.725	1.59568
5.73	1.59643
5.735	1.59626
5.74	1.59579
5.745	1.59516
5.75	1.59562
5.755	1.59608
5.76	1.59498
5.765	1.59419
5.77	1.59431
5.775	1.5946
5.78	1.59482
5.785	1.59538
5.79	1.5954
5.795	1.59531
5.8	1.59543
5.805	1.59531
5.81	1.59561
5.815	1.59596
5.82	1.59584
5.825	1.59563
5.83	1.59599
5.835	1.5957
5.84	1.5957
5.845	1.59568
5.85	1.59528
5.855	1.5951
5.86	1.59593
5.865	1.59639
5.87	1.59684
5.875	1.59682
5.88	1.59673
5.885	1.59776
5.89	1.59923
5.895	1.59944
5.9	1.59937
5.905	1.59966
5.91	1.59985
5.915	1.59959
5.92	1.59889
5.925	1.59859
5.93	1.59841
5.935	1.59809
5.94	1.59845
5.945	1.59873
5.95	1.59871
5.955	1.59856
5.96	1.59845
5.965	1.59908
5.97	1.59949
5.975	1.59979
5.98	1.59982
5.985	1.60034
5.99	1.60065
5.995	1.60162
6	1.60165
6.005	1.6017
6.01	1.60227
6.015	1.60289
6.02	1.60375
6.025	1.60376
6.03	1.60385
6.035	1.60444
6.04	1.60502
6.045	1.60496
6.05	1.6046
6.055	1.6041
6.06	1.60389
6.065	1.60378
6.07	1.60397
6.075	1.60392
6.08	1.60438
6.085	1.60435
6.09	1.60421
6.095	1.60431
6.1	1.6044
6.105	1.60367
6.11	1.60334
6.115	1.60312
6.12	1.60205
6.125	1.60216
6.13	1.60282
6.135	1.6025
6.14	1.60227
6.145	1.60168
6.15	1.60141
6.155	1.60165
6.16	1.60182
6.165	1.60128
6.17	1.6014
6.175	1.60194
6.18	1.60158
6.185	1.60152
6.19	1.60183
6.195	1.60242
6.2	1.60282
6.205	1.60284
6.21	1.60337
6.215	1.60408
6.22	1.60427
6.225	1.6044
6.23	1.60427
6.235	1.60439
6.24	1.60481
6.245	1.60507
6.25	1.60533
6.255	1.60556
6.26	1.60572
6.265	1.60599
6.27	1.60588
6.275	1.60588
6.28	1.60594
6.285	1.60515
6.29	1.60427
6.295	1.60372
6.3	1.60352
6.305	1.60368
6.31	1.6039
6.315	1.60443
6.32	1.60445
6.325	1.60414
6.33	1.60422
6.335	1.60452
6.34	1.60466
6.345	1.60499
6.35	1.60521
6.355	1.60518
6.36	1.60551
6.365	1.60573
6.37	1.60532
6.375	1.60499
6.38	1.60453
6.385	1.60406
6.39	1.60364
6.395	1.6039
6.4	1.60401
6.405	1.60352
6.41	1.60312
6.415	1.60218
6.42	1.60219
6.425	1.60224
6.43	1.60216
6.435	1.60192
6.44	1.60199
6.445	1.60225
6.45	1.60143
6.455	1.60113
6.46	1.60123
6.465	1.60067
6.47	1.60024
6.475	1.59968
6.48	1.60024
6.485	1.60022
6.49	1.59941
6.495	1.59935
6.5	1.59911
6.505	1.59908
6.51	1.59894
6.515	1.59845
6.52	1.59754
6.525	1.59735
6.53	1.59732
6.535	1.59723
6.54	1.59665
6.545	1.5959
6.55	1.59595
6.555	1.59581
6.56	1.59623
6.565	1.59678
6.57	1.59697
6.575	1.59665
6.58	1.596
6.585	1.5959
6.59	1.59553
6.595	1.59562
6.6	1.59656
6.605	1.59681
6.61	1.59588
6.615	1.59535
6.62	1.59503
6.625	1.59475
6.63	1.59442
6.635	1.59405
6.64	1.5933
6.645	1.59282
6.65	1.593
6.655	1.59386
6.66	1.5946
6.665	1.59452
6.67	1.5942
6.675	1.59365
6.68	1.59342
6.685	1.59359
6.69	1.5948
6.695	1.59542
6.7	1.59525
6.705	1.59502
6.71	1.5942
6.715	1.59336
6.72	1.59265
6.725	1.59261
6.73	1.59289
6.735	1.59284
6.74	1.59247
6.745	1.59262
6.75	1.59297
6.755	1.59201
6.76	1.59122
6.765	1.59076
6.77	1.59049
6.775	1.59087
6.78	1.59102
6.785	1.59155
6.79	1.592
6.795	1.5916
6.8	1.59193
6.805	1.59226
6.81	1.59273
6.815	1.59287
6.82	1.59286
6.825	1.59247
6.83	1.59203
6.835	1.59237
6.84	1.59258
6.845	1.59239
6.85	1.59221
6.855	1.59166
6.86	1.59088
6.865	1.59054
6.87	1.59065
6.875	1.59011
6.88	1.58977
6.885	1.58957
6.89	1.58905
6.895	1.58814
6.9	1.58778
6.905	1.58807
6.91	1.58811
6.915	1.58847
6.92	1.58883
6.925	1.58914
6.93	1.58996
6.935	1.59008
6.94	1.59014
6.945	1.59107
6.95	1.59219
6.955	1.59257
6.96	1.59265
6.965	1.59258
6.97	1.59244
6.975	1.59239
6.98	1.59214
6.985	1.5922
6.99	1.59312
6.995	1.5938
7	1.59467
7.005	1.59545
7.01	1.59559
7.015	1.59633
7.02	1.59695
7.025	1.59735
7.03	1.59785
7.035	1.59848
7.04	1.59882
7.045	1.59819
7.05	1.59754
7.055	1.59774
7.06	1.59749
7.065	1.5972
7.07	1.5972
7.075	1.59613
7.08	1.59548
7.085	1.59477
7.09	1.59468
7.095	1.59587
7.1	1.59635
7.105	1.59659
7.11	1.59649
7.115	1.59598
7.12	1.59588
7.125	1.59634
7.13	1.59703
7.135	1.59788
7.14	1.59803
7.145	1.59817
7.15	1.59857
7.155	1.59904
7.16	1.59988
7.165	1.6007
7.17	1.6015
7.175	1.60149
7.18	1.60086
7.185	1.60024
7.19	1.59983
7.195	1.59966
7.2	1.5993
7.205	1.59867
7.21	1.59886
7.215	1.59932
7.22	1.59945
7.225	1.599
7.23	1.59831
7.235	1.59768
7.24	1.5971
7.245	1.59727
7.25	1.59772
7.255	1.59835
7.26	1.5993
7.265	1.59964
7.27	1.59951
7.275	1.5991
7.28	1.59875
7.285	1.59872
7.29	1.59918
7.295	1.5993
7.3	1.59879
7.305	1.59841
7.31	1.59858
7.315	1.59874
7.32	1.59984
7.325	1.59986
7.33	1.6006
7.335	1.60151
7.34	1.60187
7.345	1.60052
7.35	1.60046
7.355	1.60131
7.36	1.60167
7.365	1.6015
7.37	1.60059
7.375	1.5998
7.38	1.59935
7.385	1.60102
7.39	1.6031
7.395	1.60469
7.4	1.60375
7.405	1.60263
7.41	1.6042
7.415	1.6089
7.42	1.60818
7.425	1.60711
7.43	1.60668
7.435	1.6064
7.44	1.60481
7.445	1.59824
7.45	1.60642
7.455	1.59911
7.46	1.337
7.465	1.07265
7.47	1.08014
7.475	1.08842
7.48	1.08928
7.485	1.095
7.49	1.09621
7.495	1.09659
7.5	1.09565
7.505	1.09654
7.51	1.09719
7.515	1.09785
7.52	1.09765
7.525	1.09675
7.53	1.0969
7.535	1.09816
7.54	1.09787
7.545	1.09945
7.55	1.09913
7.555	1.09886
7.56	1.09878
7.565	1.09886
7.57	1.0989
7.575	1.09918
7.58	1.09984
7.585	1.1002
7.59	1.10055
7.595	1.10064
7.6	1.10073
7.605	1.10054
7.61	1.10104
7.615	1.10083
7.62	1.10017
7.625	1.10029
7.63	1.10035
7.635	1.09986
7.64	1.10017
7.645	1.09979
7.65	1.09985
7.655	1.10016
7.66	1.09968
7.665	1.09908
7.67	1.09882
7.675	1.09823
7.68	1.09746
7.685	1.09694
7.69	1.0969
7.695	1.09654
7.7	1.09633
7.705	1.0959
7.71	1.09488
7.715	1.09354
7.72	1.09278
7.725	1.09261
7.73	1.09228
7.735	1.09122
7.74	1.0899
7.745	1.08929
7.75	1.08956
7.755	1.08909
7.76	1.0879
7.765	1.08644
7.77	1.08529
7.775	1.08439
7.78	1.08317
7.785	1.08224
7.79	1.0818
7.795	1.08098
7.8	1.08011
7.805	1.07955
7.81	1.07929
7.815	1.07833
7.82	1.07706
7.825	1.07608
7.83	1.07487
7.835	1.07341
7.84	1.0724
7.845	1.07169
7.85	1.07071
7.855	1.06948
7.86	1.0687
7.865	1.06802
7.87	1.06753
7.875	1.06674
7.88	1.06565
7.885	1.06483
7.89	1.06432
7.895	1.06363
7.9	1.06279
7.905	1.06196
7.91	1.06119
7.915	1.0604
7.92	1.0596
7.925	1.0585
7.93	1.05762
7.935	1.05673
7.94	1.0557
7.945	1.05498
7.95	1.05405
7.955	1.0529
7.96	1.05141
7.965	1.04977
7.97	1.04852
7.975	1.04645
7.98	1.04465
7.985	1.04386
7.99	1.04373
7.995	1.04305
8	1.04212
8.005	1.04055
8.01	1.03916
8.015	1.03689
8.02	1.03473
8.025	1.03237
8.03	1.02967
8.035	1.02697
8.04	1.02502
8.045	1.02325
8.05	1.02076
8.055	1.01855
8.06	1.01695
8.065	1.01544
8.07	1.01319
8.075	1.01057
8.08	1.00929
8.085	1.00807
8.09	1.00571
8.095	1.00383
8.1	1.00182
8.105	0.99973
8.11	0.99705
8.115	0.99442
8.12	0.99261
8.125	0.99111
8.13	0.9891
8.135	0.98686
8.14	0.98497
8.145	0.9839
8.15	0.9828
8.155	0.98129
8.16	0.98046
8.165	0.97945
8.17	0.9778
8.175	0.97558
8.18	0.97388
8.185	0.97286
8.19	0.97201
8.195	0.97064
8.2	0.96954
8.205	0.96921
8.21	0.96837
8.215	0.96712
8.22	0.96582
8.225	0.96508
8.23	0.96482
8.235	0.96412
8.24	0.96384
8.245	0.96279
8.25	0.96239
8.255	0.96285
8.26	0.96319
8.265	0.96286
8.27	0.96272
8.275	0.96336
8.28	0.96386
8.285	0.96362
8.29	0.96283
8.295	0.96256
8.3	0.96289
8.305	0.96267
8.31	0.9618
8.315	0.96215
8.32	0.96211
8.325	0.96193
8.33	0.96233
8.335	0.96297
8.34	0.96328
8.345	0.96285
8.35	0.9631
8.355	0.96352
8.36	0.96368
8.365	0.96307
8.37	0.9621
8.375	0.96203
8.38	0.96194
8.385	0.96105
8.39	0.9604
8.395	0.95971
8.4	0.96024
8.405	0.96074
8.41	0.96095
8.415	0.96096
8.42	0.96065
8.425	0.96076
8.43	0.96096
8.435	0.96115
8.44	0.96103
8.445	0.96082
8.45	0.96038
8.455	0.96018
8.46	0.96003
8.465	0.95977
8.47	0.96027
8.475	0.96008
8.48	0.95888
8.485	0.95822
8.49	0.95777
8.495	0.95675
8.5	0.95592
8.505	0.9566
8.51	0.95665
8.515	0.95702
8.52	0.95745
8.525	0.95754
8.53	0.95785
8.535	0.95832
8.54	0.9583
8.545	0.95826
8.55	0.95789
8.555	0.95743
8.56	0.95744
8.565	0.95744
8.57	0.95721
8.575	0.95697
8.58	0.9573
8.585	0.95748
8.59	0.95755
8.595	0.95777
8.6	0.95682
8.605	0.9566
8.61	0.95706
8.615	0.95768
8.62	0.95845
8.625	0.95814
8.63	0.95822
8.635	0.95846
8.64	0.95851
8.645	0.95899
8.65	0.95871
8.655	0.95792
8.66	0.95747
8.665	0.95763
8.67	0.95804
8.675	0.95795
8.68	0.95796
8.685	0.95856
8.69	0.95891
8.695	0.95914
8.7	0.95966
8.705	0.95995
8.71	0.95992
8.715	0.96025
8.72	0.96082
8.725	0.96167
8.73	0.96111
8.735	0.96096
8.74	0.9613
8.745	0.9612
8.75	0.96027
8.755	0.9592
8.76	0.95881
8.765	0.95868
8.77	0.95886
8.775	0.95913
8.78	0.95916
8.785	0.95858
8.79	0.95798
8.795	0.95829
8.8	0.95828
8.805	0.95776
8.81	0.9578
8.815	0.95819
8.82	0.95866
8.825	0.95938
8.83	0.95923
8.835	0.9589
8.84	0.95891
8.845	0.95855
8.85	0.9588
8.855	0.95866
8.86	0.95831
8.865	0.95805
8.87	0.95796
8.875	0.95784
8.88	0.95773
8.885	0.95737
8.89	0.95696
8.895	0.95637
8.9	0.95622
8.905	0.9561
8.91	0.9556
8.915	0.95541
8.92	0.95511
8.925	0.95532
8.93	0.95637
8.935	0.95752
8.94	0.95834
8.945	0.95848
8.95	0.95865
8.955	0.95894
8.96	0.9593
8.965	0.9592
8.97	0.95896
8.975	0.95929
8.98	0.95958
8.985	0.95952
8.99	0.95897
8.995	0.95866
9	0.95891
9.005	0.95844
9.01	0.95872
9.015	0.9592
9.02	0.95886
9.025	0.95857
9.03	0.95841
9.035	0.95792
9.04	0.95742
9.045	0.95685
9.05	0.95658
9.055	0.95682
9.06	0.95697
9.065	0.95625
9.07	0.95609
9.075	0.95526
9.08	0.9543
9.085	0.95427
9.09	0.95355
9.095	0.95259
9.1	0.95192
9.105	0.95167
9.11	0.95122
9.115	0.95096
9.12	0.95122
9.125	0.95158
9.13	0.95107
9.135	0.9498
9.14	0.9492
9.145	0.94889
9.15	0.94822
9.155	0.94642
9.16	0.94475
9.165	0.94308
9.17	0.94207
9.175	0.94056
9.18	0.93928
9.185	0.93814
9.19	0.93663
9.195	0.93561
9.2	0.93441
9.205	0.93299
9.21	0.93201
9.215	0.93108
9.22	0.92965
9.225	0.928
9.23	0.92632
9.235	0.92434
9.24	0.92236
9.245	0.92089
9.25	0.91876
9.255	0.91688
9.26	0.91553
9.265	0.91396
9.27	0.91213
9.275	0.91028
9.28	0.90813
9.285	0.90648
9.29	0.90491
9.295	0.90238
9.3	0.90093
9.305	0.89976
9.31	0.89783
9.315	0.89622
9.32	0.89471
9.325	0.89356
9.33	0.89167
9.335	0.88992
9.34	0.88789
9.345	0.88541
9.35	0.88267
9.355	0.881
9.36	0.87933
9.365	0.87729
9.37	0.8755
9.375	0.87332
9.38	0.87144
9.385	0.86957
9.39	0.86765
9.395	0.86596
9.4	0.86459
9.405	0.86229
9.41	0.85965
9.415	0.8576
9.42	0.8551
9.425	0.85318
9.43	0.85118
9.435	0.84848
9.44	0.84639
9.445	0.84495
9.45	0.84347
9.455	0.84242
9.46	0.8411
9.465	0.83954
9.47	0.83781
9.475	0.8359
9.48	0.83383
9.485	0.83256
9.49	0.83065
9.495	0.82867
9.5	0.82679
9.505	0.82526
9.51	0.82313
9.515	0.82158
9.52	0.82087
9.525	0.81859
9.53	0.81605
9.535	0.81389
9.54	0.81225
9.545	0.81054
9.55	0.80887
9.555	0.80735
9.56	0.80545
9.565	0.80355
9.57	0.80163
9.575	0.79968
9.58	0.79755
9.585	0.79584
9.59	0.79372
9.595	0.79127
9.6	0.78965
9.605	0.78835
9.61	0.78644
9.615	0.78448
9.62	0.78274
9.625	0.78035
9.63	0.77883
9.635	0.77776
9.64	0.77699
9.645	0.7761
9.65	0.77444
9.655	0.77296
9.66	0.77133
9.665	0.76975
9.67	0.76749
9.675	0.76547
9.68	0.7635
9.685	0.76155
9.69	0.75995
9.695	0.75859
9.7	0.75812
9.705	0.75689
9.71	0.75426
9.715	0.75322
9.72	0.75194
9.725	0.75033
9.73	0.7486
9.735	0.74735
9.74	0.74591
9.745	0.74419
9.75	0.7428
9.755	0.74139
9.76	0.73974
9.765	0.73805
9.77	0.73634
9.775	0.73422
9.78	0.73232
9.785	0.73113
9.79	0.72966
9.795	0.72829
9.8	0.72688
9.805	0.72495
9.81	0.72328
9.815	0.72188
9.82	0.72087
9.825	0.71929
9.83	0.71714
9.835	0.71525
9.84	0.71387
9.845	0.71205
9.85	0.7106
9.855	0.7089
9.86	0.7069
9.865	0.70441
9.87	0.70277
9.875	0.70165
9.88	0.69989
9.885	0.69847
9.89	0.69632
9.895	0.6948
9.9	0.69346
9.905	0.69176
9.91	0.68948
9.915	0.68785
9.92	0.68617
9.925	0.68401
9.93	0.68095
9.935	0.67975
9.94	0.67825
9.945	0.677
9.95	0.67499
9.955	0.67293
9.96	0.67187
9.965	0.67073
9.97	0.66719
9.975	0.66798
9.98	0.66559
9.985	0.66397
9.99	0.66378
[truncated: 2 more rows]

## Sheet: Fig 2e
Type 5
time (s)	Pressure (GPa)
0.005	0.58314
0.01	0.59425
0.015	0.60217
0.02	0.60778
0.025	0.60428
0.03	0.601
0.035	0.60092
0.04	0.60255
0.045	0.60259
0.05	0.60455
0.055	0.60736
0.06	0.60991
0.065	0.6124
0.07	0.61366
0.075	0.61279
0.08	0.61298
0.085	0.61454
0.09	0.6153
0.095	0.61527
0.1	0.61593
0.105	0.61634
0.11	0.61633
0.115	0.61537
0.12	0.61521
0.125	0.61522
0.13	0.6149
0.135	0.61633
0.14	0.61753
0.145	0.6186
0.15	0.61897
0.155	0.61929
0.16	0.61988
0.165	0.62023
0.17	0.62068
0.175	0.62116
0.18	0.62088
0.185	0.62084
0.19	0.62032
0.195	0.61937
0.2	0.61787
0.205	0.61803
0.21	0.61761
0.215	0.6179
0.22	0.61895
0.225	0.62074
0.23	0.62047
0.235	0.62059
0.24	0.62031
0.245	0.62051
0.25	0.6215
0.255	0.62129
0.26	0.62123
0.265	0.62203
0.27	0.62286
0.275	0.6231
0.28	0.62448
0.285	0.62697
0.29	0.62877
0.295	0.62901
0.3	0.6284
0.305	0.6288
0.31	0.62914
0.315	0.63038
0.32	0.63108
0.325	0.63079
0.33	0.63043
0.335	0.63072
0.34	0.63116
0.345	0.63243
0.35	0.63428
0.355	0.63457
0.36	0.63495
0.365	0.63562
0.37	0.63595
0.375	0.63607
0.38	0.63625
0.385	0.63709
0.39	0.63836
0.395	0.63825
0.4	0.63803
0.405	0.63778
0.41	0.63821
0.415	0.63937
0.42	0.63914
0.425	0.63886
0.43	0.63974
0.435	0.64019
0.44	0.63961
0.445	0.63888
0.45	0.63928
0.455	0.63972
0.46	0.63961
0.465	0.64014
0.47	0.64013
0.475	0.64007
0.48	0.64139
0.485	0.64247
0.49	0.64221
0.495	0.64279
0.5	0.64293
0.505	0.64238
0.51	0.64345
0.515	0.64491
0.52	0.6456
0.525	0.64564
0.53	0.64636
0.535	0.64576
0.54	0.64538
0.545	0.64485
0.55	0.64641
0.555	0.64761
0.56	0.64854
0.565	0.64904
0.57	0.64802
0.575	0.64845
0.58	0.6496
0.585	0.65
0.59	0.64992
0.595	0.64947
0.6	0.64939
0.605	0.64928
0.61	0.64972
0.615	0.64992
0.62	0.65025
0.625	0.65086
0.63	0.65123
0.635	0.65022
0.64	0.64954
0.645	0.65026
0.65	0.65034
0.655	0.65043
0.66	0.65026
0.665	0.65127
0.67	0.65121
0.675	0.65122
0.68	0.65187
0.685	0.65214
0.69	0.65319
0.695	0.65393
0.7	0.65481
0.705	0.65485
0.71	0.65513
0.715	0.65582
0.72	0.65678
0.725	0.65777
0.73	0.65835
0.735	0.65921
0.74	0.66039
0.745	0.66099
0.75	0.66213
0.755	0.66303
0.76	0.66387
0.765	0.6646
0.77	0.66637
0.775	0.66723
0.78	0.66746
0.785	0.66797
0.79	0.66913
0.795	0.67088
0.8	0.67192
0.805	0.673
0.81	0.6741
0.815	0.67465
0.82	0.67439
0.825	0.6737
0.83	0.67412
0.835	0.67429
0.84	0.67358
0.845	0.67361
0.85	0.67543
0.855	0.67684
0.86	0.67732
0.865	0.67774
0.87	0.67779
0.875	0.67732
0.88	0.67808
0.885	0.67901
0.89	0.67873
0.895	0.67855
0.9	0.68066
0.905	0.68181
0.91	0.68153
0.915	0.68107
0.92	0.68066
0.925	0.68017
0.93	0.68026
0.935	0.68155
0.94	0.68212
0.945	0.68153
0.95	0.68103
0.955	0.68051
0.96	0.68043
0.965	0.68079
0.97	0.68225
0.975	0.6825
0.98	0.68382
0.985	0.68455
0.99	0.68623
0.995	0.6883
1	0.689
1.005	0.68872
1.01	0.68951
1.015	0.69078
1.02	0.69076
1.025	0.69166
1.03	0.693
1.035	0.69376
1.04	0.69396
1.045	0.69471
1.05	0.69588
1.055	0.69548
1.06	0.69557
1.065	0.69642
1.07	0.69754
1.075	0.69911
1.08	0.69969
1.085	0.69922
1.09	0.6997
1.095	0.70102
1.1	0.70252
1.105	0.70429
1.11	0.70666
1.115	0.70791
1.12	0.7089
1.125	0.70969
1.13	0.71095
1.135	0.71251
1.14	0.71403
1.145	0.71415
1.15	0.7141
1.155	0.71549
1.16	0.71712
1.165	0.71708
1.17	0.71718
1.175	0.71874
1.18	0.71971
1.185	0.7207
1.19	0.7209
1.195	0.72205
1.2	0.72383
1.205	0.72418
1.21	0.72529
1.215	0.72651
1.22	0.72937
1.225	0.73111
1.23	0.73184
1.235	0.73307
1.24	0.73473
1.245	0.73539
1.25	0.73525
1.255	0.73566
1.26	0.73582
1.265	0.73674
1.27	0.73805
1.275	0.73851
1.28	0.73847
1.285	0.73902
1.29	0.73934
1.295	0.73955
1.3	0.74039
1.305	0.74249
1.31	0.74356
1.315	0.74363
1.32	0.74584
1.325	0.74797
1.33	0.75024
1.335	0.75158
1.34	0.75288
1.345	0.75497
1.35	0.75652
1.355	0.75721
1.36	0.75841
1.365	0.7587
1.37	0.76016
1.375	0.76013
1.38	0.76142
1.385	0.76368
1.39	0.76521
1.395	0.76685
1.4	0.76777
1.405	0.76921
1.41	0.77147
1.415	0.7733
1.42	0.7739
1.425	0.77436
1.43	0.77528
1.435	0.77684
1.44	0.77872
1.445	0.78026
1.45	0.78129
1.455	0.7832
1.46	0.78464
1.465	0.78602
1.47	0.78677
1.475	0.7864
1.48	0.78677
1.485	0.78607
1.49	0.7867
1.495	0.7875
1.5	0.78867
1.505	0.79049
1.51	0.79165
1.515	0.79371
1.52	0.79598
1.525	0.79703
1.53	0.79838
1.535	0.79876
1.54	0.79973
1.545	0.80208
1.55	0.80393
1.555	0.80556
1.56	0.80782
1.565	0.80886
1.57	0.81014
1.575	0.81175
1.58	0.81351
1.585	0.81581
1.59	0.81763
1.595	0.81909
1.6	0.81974
1.605	0.82117
1.61	0.82205
1.615	0.82322
1.62	0.82437
1.625	0.82644
1.63	0.82865
1.635	0.8303
1.64	0.83262
1.645	0.83552
1.65	0.83834
1.655	0.84118
1.66	0.84251
1.665	0.84391
1.67	0.84458
1.675	0.8453
1.68	0.84595
1.685	0.84728
1.69	0.84923
1.695	0.85011
1.7	0.84981
1.705	0.85129
1.71	0.85338
1.715	0.85513
1.72	0.85665
1.725	0.85825
1.73	0.8594
1.735	0.8608
1.74	0.86149
1.745	0.8632
1.75	0.86408
1.755	0.8652
1.76	0.86699
1.765	0.86815
1.77	0.86924
1.775	0.87082
1.78	0.87263
1.785	0.87395
1.79	0.8748
1.795	0.87637
1.8	0.87692
1.805	0.87732
1.81	0.87695
1.815	0.87779
1.82	0.88049
1.825	0.88289
1.83	0.88454
1.835	0.88671
1.84	0.88842
1.845	0.89108
1.85	0.89327
1.855	0.89511
1.86	0.89595
1.865	0.89714
1.87	0.89796
1.875	0.9003
1.88	0.90185
1.885	0.9037
1.89	0.90514
1.895	0.90682
1.9	0.9081
1.905	0.91044
1.91	0.91299
1.915	0.91452
1.92	0.91704
1.925	0.91901
1.93	0.92091
1.935	0.92305
1.94	0.92503
1.945	0.92694
1.95	0.92942
1.955	0.93152
1.96	0.93329
1.965	0.93508
1.97	0.93655
1.975	0.93663
1.98	0.93675
1.985	0.93838
1.99	0.94061
1.995	0.94154
2	0.94182
2.005	0.9436
2.01	0.94541
2.015	0.94805
2.02	0.95051
2.025	0.95213
2.03	0.95301
2.035	0.95493
2.04	0.95726
2.045	0.95869
2.05	0.96044
2.055	0.96218
2.06	0.96351
2.065	0.9648
2.07	0.96587
2.075	0.96588
2.08	0.96636
2.085	0.9673
2.09	0.96801
2.095	0.9694
2.1	0.97172
2.105	0.97251
2.11	0.97431
2.115	0.97665
2.12	0.97849
2.125	0.97975
2.13	0.98172
2.135	0.98426
2.14	0.98628
2.145	0.9876
2.15	0.98947
2.155	0.99155
2.16	0.99389
2.165	0.99581
2.17	0.99666
2.175	0.99694
2.18	0.99836
2.185	1.00091
2.19	1.00261
2.195	1.00289
2.2	1.0041
2.205	1.00588
2.21	1.00792
2.215	1.00911
2.22	1.01113
2.225	1.01398
2.23	1.01678
2.235	1.01913
2.24	1.02031
2.245	1.02261
2.25	1.02458
2.255	1.0256
2.26	1.02754
2.265	1.02842
2.27	1.02856
2.275	1.03019
2.28	1.03195
2.285	1.03398
2.29	1.03616
2.295	1.0379
2.3	1.03947
2.305	1.0407
2.31	1.04245
2.315	1.04366
2.32	1.04608
2.325	1.04781
2.33	1.04858
2.335	1.05007
2.34	1.05078
2.345	1.05231
2.35	1.05498
2.355	1.05753
2.36	1.05948
2.365	1.06098
2.37	1.06339
2.375	1.0648
2.38	1.0662
2.385	1.06848
2.39	1.07052
2.395	1.07361
2.4	1.07535
2.405	1.07548
2.41	1.07674
2.415	1.07825
2.42	1.08039
2.425	1.08343
2.43	1.08536
2.435	1.0877
2.44	1.08935
2.445	1.09096
2.45	1.0928
2.455	1.09434
2.46	1.09666
2.465	1.09845
2.47	1.10003
2.475	1.10139
2.48	1.1041
2.485	1.10747
2.49	1.10991
2.495	1.11196
2.5	1.11336
2.505	1.11498
2.51	1.11634
2.515	1.11786
2.52	1.11859
2.525	1.12017
2.53	1.12271
2.535	1.12495
2.54	1.12678
2.545	1.12857
2.55	1.12988
2.555	1.13069
2.56	1.13275
2.565	1.13501
2.57	1.13696
2.575	1.13884
2.58	1.14023
2.585	1.14208
2.59	1.14399
2.595	1.1461
2.6	1.14742
2.605	1.14914
2.61	1.15095
2.615	1.15265
2.62	1.15455
2.625	1.15612
2.63	1.15766
2.635	1.158
2.64	1.15942
2.645	1.16185
2.65	1.1643
2.655	1.16677
2.66	1.16797
2.665	1.16939
2.67	1.17133
2.675	1.17423
2.68	1.17546
2.685	1.17671
2.69	1.17809
2.695	1.17903
2.7	1.18074
2.705	1.18222
2.71	1.18407
2.715	1.18688
2.72	1.18861
2.725	1.18996
2.73	1.19243
2.735	1.19475
2.74	1.19684
2.745	1.19832
2.75	1.20015
2.755	1.2025
2.76	1.20435
2.765	1.20597
2.77	1.2076
2.775	1.20896
2.78	1.21156
2.785	1.21393
2.79	1.21677
2.795	1.21858
2.8	1.21958
2.805	1.22147
2.81	1.22272
2.815	1.22496
2.82	1.22763
2.825	1.2298
2.83	1.23196
2.835	1.23499
2.84	1.23681
2.845	1.23934
2.85	1.24231
2.855	1.2447
2.86	1.24719
2.865	1.25068
2.87	1.25271
2.875	1.25454
2.88	1.25721
2.885	1.25832
2.89	1.25899
2.895	1.26007
2.9	1.263
2.905	1.26465
2.91	1.26648
2.915	1.26866
2.92	1.27133
2.925	1.27459
2.93	1.27801
2.935	1.27961
2.94	1.28153
2.945	1.28275
2.95	1.28486
2.955	1.28701
2.96	1.28909
2.965	1.29182
2.97	1.29447
2.975	1.29608
2.98	1.2975
2.985	1.29872
2.99	1.30068
2.995	1.30332
3	1.30519
3.005	1.30668
3.01	1.30837
3.015	1.31041
3.02	1.31172
3.025	1.31458
3.03	1.31686
3.035	1.31849
3.04	1.32002
3.045	1.32242
3.05	1.32532
3.055	1.32658
3.06	1.32879
3.065	1.33068
3.07	1.33222
3.075	1.33399
3.08	1.33561
3.085	1.33697
3.09	1.33944
3.095	1.34171
3.1	1.3446
3.105	1.347
3.11	1.34852
3.115	1.34903
3.12	1.34987
3.125	1.35079
3.13	1.35286
3.135	1.3552
3.14	1.35788
3.145	1.35936
3.15	1.36053
3.155	1.36167
3.16	1.36359
3.165	1.36606
3.17	1.36813
3.175	1.36975
3.18	1.37091
3.185	1.37371
3.19	1.37529
3.195	1.37806
3.2	1.38061
3.205	1.38213
3.21	1.38457
3.215	1.38697
3.22	1.38949
3.225	1.39234
3.23	1.39454
3.235	1.39648
3.24	1.39863
3.245	1.39996
3.25	1.40125
3.255	1.40329
3.26	1.40571
3.265	1.40848
3.27	1.41133
3.275	1.41407
3.28	1.41691
3.285	1.41908
3.29	1.42055
3.295	1.42157
3.3	1.42377
3.305	1.42628
3.31	1.4283
3.315	1.42977
3.32	1.43071
3.325	1.43188
3.33	1.43453
3.335	1.43654
3.34	1.43786
3.345	1.44076
3.35	1.44303
3.355	1.44566
3.36	1.44872
3.365	1.45105
3.37	1.45296
3.375	1.45512
3.38	1.45682
3.385	1.45852
3.39	1.46028
3.395	1.46196
3.4	1.46453
3.405	1.46662
3.41	1.46886
3.415	1.47161
3.42	1.47355
3.425	1.47549
3.43	1.47733
3.435	1.47905
3.44	1.48068
3.445	1.48382
3.45	1.48745
3.455	1.49027
3.46	1.49254
3.465	1.49544
3.47	1.49874
3.475	1.50167
3.48	1.50386
3.485	1.50506
3.49	1.50741
3.495	1.51016
3.5	1.51234
3.505	1.51428
3.51	1.51681
3.515	1.51804
3.52	1.51948
3.525	1.52216
3.53	1.52432
3.535	1.52647
3.54	1.52887
3.545	1.53152
3.55	1.53463
3.555	1.53679
3.56	1.54005
3.565	1.54238
3.57	1.54324
3.575	1.54504
3.58	1.54767
3.585	1.55084
3.59	1.5541
3.595	1.55746
3.6	1.55827
3.605	1.56032
3.61	1.56265
3.615	1.56491
3.62	1.56695
3.625	1.56832
3.63	1.57043
3.635	1.5737
3.64	1.57685
3.645	1.58016
3.65	1.58323
3.655	1.58585
3.66	1.5892
3.665	1.5916
3.67	1.5946
3.675	1.59768
3.68	1.60005
3.685	1.60342
3.69	1.60678
3.695	1.60966
3.7	1.61149
3.705	1.61328
3.71	1.61612
3.715	1.61805
3.72	1.62048
3.725	1.6236
3.73	1.62719
3.735	1.62947
3.74	1.63071
3.745	1.63235
3.75	1.6346
3.755	1.63773
3.76	1.63971
3.765	1.64217
3.77	1.6446
3.775	1.64754
3.78	1.65032
3.785	1.65232
3.79	1.65454
3.795	1.65673
3.8	1.65839
3.805	1.65976
3.81	1.66198
3.815	1.66399
3.82	1.665
3.825	1.66725
3.83	1.66952
3.835	1.67181
3.84	1.67278
3.845	1.67433
3.85	1.67675
3.855	1.67966
3.86	1.68197
3.865	1.68357
3.87	1.68497
3.875	1.6856
3.88	1.68671
3.885	1.68833
3.89	1.69065
3.895	1.6943
3.9	1.69741
3.905	1.69984
3.91	1.70307
3.915	1.70599
3.92	1.70778
3.925	1.71065
3.93	1.71234
3.935	1.71452
3.94	1.71798
3.945	1.72115
3.95	1.72386
3.955	1.72642
3.96	1.72972
3.965	1.73294
3.97	1.73544
3.975	1.73828
3.98	1.74061
3.985	1.74315
3.99	1.74478
3.995	1.7471
4	1.74921
4.005	1.7512
4.01	1.7535
4.015	1.7567
4.02	1.76043
4.025	1.76392
4.03	1.76816
4.035	1.77244
4.04	1.77525
4.045	1.77827
4.05	1.78057
4.055	1.78222
4.06	1.78461
4.065	1.78624
4.07	1.78978
4.075	1.79335
4.08	1.79616
4.085	1.79867
4.09	1.80136
4.095	1.80318
4.1	1.80475
4.105	1.8079
4.11	1.81052
4.115	1.81194
4.12	1.81359
4.125	1.81563
4.13	1.81754
4.135	1.81895
4.14	1.82136
4.145	1.82488
4.15	1.82881
4.155	1.8317
4.16	1.8345
4.165	1.83678
4.17	1.83741
4.175	1.83891
4.18	1.84183
4.185	1.84477
4.19	1.84708
4.195	1.84873
4.2	1.85107
4.205	1.85405
4.21	1.85749
4.215	1.86066
4.22	1.86503
4.225	1.86681
4.23	1.86815
4.235	1.8702
4.24	1.87217
4.245	1.87511
4.25	1.87796
4.255	1.8801
4.26	1.88168
4.265	1.88347
4.27	1.88623
4.275	1.8884
4.28	1.89027
4.285	1.89342
4.29	1.89768
4.295	1.89988
4.3	1.90327
4.305	1.90636
4.31	1.9096
4.315	1.91244
4.32	1.91518
4.325	1.91836
4.33	1.92099
4.335	1.92336
4.34	1.92546
4.345	1.92755
4.35	1.93098
4.355	1.93554
4.36	1.93738
4.365	1.93823
4.37	1.94058
4.375	1.94436
4.38	1.94733
4.385	1.95192
4.39	1.9566
4.395	1.96221
4.4	1.96521
4.405	1.96697
4.41	1.96586
4.415	1.97066
4.42	1.97933
4.425	1.98755
4.43	--
4.435	1.97717
4.44	1.97801
4.445	1.7815
4.45	1.59017
4.455	1.6151
4.46	1.61373
4.465	1.60777
4.47	1.60219
4.475	1.60195
4.48	1.60114
4.485	1.60197
4.49	1.6004
4.495	1.59744
4.5	1.59881
4.505	1.6
4.51	1.60002
4.515	1.59908
4.52	1.59855
4.525	1.59896
4.53	1.5992
4.535	1.60068
4.54	1.6016
4.545	1.6019
4.55	1.60233
4.555	1.60136
4.56	1.60075
4.565	1.60121
4.57	1.60177
4.575	1.60234
4.58	1.60271
4.585	1.60314
4.59	1.60297
4.595	1.60232
4.6	1.60194
4.605	1.60162
4.61	1.60157
4.615	1.60147
4.62	1.60172
4.625	1.60215
4.63	1.60245
4.635	1.60231
4.64	1.60189
4.645	1.60154
4.65	1.60146
4.655	1.60111
4.66	1.60078
4.665	1.60129
4.67	1.60163
4.675	1.6023
4.68	1.6022
4.685	1.60151
4.69	1.60044
4.695	1.59983
4.7	1.59952
4.705	1.59932
4.71	1.59889
4.715	1.59885
4.72	1.59949
4.725	1.59962
4.73	1.59939
4.735	1.59896
4.74	1.59995
4.745	1.6013
4.75	1.60081
4.755	1.60004
4.76	1.59975
4.765	1.59954
4.77	1.59886
4.775	1.59841
4.78	1.59823
4.785	1.59756
4.79	1.59747
4.795	1.59776
4.8	1.59807
4.805	1.59816
4.81	1.59889
4.815	1.59849
4.82	1.59799
4.825	1.59793
4.83	1.59787
4.835	1.59755
4.84	1.59783
4.845	1.59834
4.85	1.59733
4.855	1.59674
4.86	1.59682
4.865	1.5966
4.87	1.59628
4.875	1.59625
4.88	1.59588
4.885	1.59538
4.89	1.59624
4.895	1.59708
4.9	1.59713
4.905	1.5969
4.91	1.59715
4.915	1.59763
4.92	1.59817
4.925	1.59853
4.93	1.59861
4.935	1.59879
4.94	1.59808
4.945	1.59775
4.95	1.59774
4.955	1.59855
4.96	1.5993
4.965	1.60012
4.97	1.60056
4.975	1.60179
4.98	1.60226
4.985	1.60248
4.99	1.60221
4.995	1.60218
5	1.60276
5.005	1.60263
5.01	1.6022
5.015	1.60115
5.02	1.59995
5.025	1.5998
5.03	1.59989
5.035	1.59999
5.04	1.60023
5.045	1.60058
5.05	1.60059
5.055	1.60148
5.06	1.60227
5.065	1.60285
5.07	1.6032
5.075	1.60286
5.08	1.60292
5.085	1.60208
5.09	1.60292
5.095	1.60343
5.1	1.60258
5.105	1.60311
5.11	1.60278
5.115	1.60244
5.12	1.60228
5.125	1.60284
5.13	1.60222
5.135	1.60223
5.14	1.60255
5.145	1.60291
5.15	1.60329
5.155	1.6037
5.16	1.60419
5.165	1.60359
5.17	1.60235
5.175	1.60216
5.18	1.60288
5.185	1.60295
5.19	1.60296
5.195	1.60263
5.2	1.60248
5.205	1.60208
5.21	1.60197
5.215	1.60202
5.22	1.60185
5.225	1.60153
5.23	1.60078
5.235	1.60082
5.24	1.60112
5.245	1.6006
5.25	1.59979
5.255	1.59932
5.26	1.59942
5.265	1.59973
5.27	1.59965
5.275	1.59891
5.28	1.59914
5.285	1.59932
5.29	1.60011
5.295	1.6004
5.3	1.60039
5.305	1.60068
5.31	1.60049
5.315	1.60017
5.32	1.59984
5.325	1.59942
5.33	1.59856
5.335	1.59748
5.34	1.59666
5.345	1.59636
5.35	1.59659
5.355	1.59638
5.36	1.59704
5.365	1.59731
5.37	1.59672
5.375	1.59675
5.38	1.59621
5.385	1.59634
5.39	1.59591
5.395	1.59532
5.4	1.59528
5.405	1.59659
5.41	1.59641
5.415	1.59663
5.42	1.59728
5.425	1.59737
5.43	1.59763
5.435	1.59744
5.44	1.59744
5.445	1.59744
5.45	1.59756
5.455	1.59712
5.46	1.59715
5.465	1.59711
5.47	1.59722
5.475	1.59753
5.48	1.59778
5.485	1.59803
5.49	1.59801
5.495	1.59795
5.5	1.59839
5.505	1.59917
5.51	1.59922
5.515	1.59905
5.52	1.59946
5.525	1.59913
5.53	1.59941
5.535	1.59937
5.54	1.59957
5.545	1.59935
5.55	1.59935
5.555	1.59932
5.56	1.59864
5.565	1.59758
5.57	1.59737
5.575	1.59731
5.58	1.59692
5.585	1.59701
5.59	1.59726
5.595	1.59775
5.6	1.59864
5.605	1.59906
5.61	1.59982
5.615	1.60008
5.62	1.60024
5.625	1.60072
5.63	1.60074
5.635	1.5998
5.64	1.59876
5.645	1.59896
5.65	1.59929
5.655	1.59954
5.66	1.59999
5.665	1.6005
5.67	1.60122
5.675	1.60111
5.68	1.60035
5.685	1.60032
5.69	1.60047
5.695	1.60043
5.7	1.59993
5.705	1.59983
5.71	1.60008
5.715	1.60018
5.72	1.60101
5.725	1.60118
5.73	1.60094
5.735	1.60013
5.74	1.59992
5.745	1.60016
5.75	1.60006
5.755	1.60091
5.76	1.60136
5.765	1.60155
5.77	1.60222
5.775	1.6027
5.78	1.60256
5.785	1.60248
5.79	1.60288
5.795	1.60292
5.8	1.60318
5.805	1.60318
5.81	1.60386
5.815	1.60414
5.82	1.60446
5.825	1.60456
5.83	1.60471
5.835	1.60523
5.84	1.60574
5.845	1.60574
5.85	1.60572
5.855	1.60568
5.86	1.60534
5.865	1.60516
5.87	1.60477
5.875	1.60455
5.88	1.60459
5.885	1.60479
5.89	1.60497
5.895	1.60442
5.9	1.60417
5.905	1.60488
5.91	1.60583
5.915	1.60619
5.92	1.60577
5.925	1.60487
5.93	1.60442
5.935	1.60361
5.94	1.60324
5.945	1.60253
5.95	1.60239
5.955	1.60243
5.96	1.60225
5.965	1.60158
5.97	1.60101
5.975	1.60118
5.98	1.60126
5.985	1.60098
5.99	1.6014
5.995	1.60191
6	1.60222
6.005	1.6026
6.01	1.60301
6.015	1.6027
6.02	1.60208
6.025	1.60176
6.03	1.6011
6.035	1.60095
6.04	1.60088
6.045	1.60097
6.05	1.60077
6.055	1.60112
6.06	1.60114
6.065	1.60016
6.07	1.59916
6.075	1.5989
6.08	1.5989
6.085	1.59856
6.09	1.59773
6.095	1.59783
6.1	1.5982
6.105	1.59789
6.11	1.59799
6.115	1.59748
6.12	1.59716
6.125	1.59759
6.13	1.59787
6.135	1.59828
6.14	1.5984
6.145	1.59844
6.15	1.59825
6.155	1.59848
6.16	1.59828
6.165	1.59785
6.17	1.59828
6.175	1.59866
6.18	1.59825
6.185	1.59741
6.19	1.59631
6.195	1.5966
6.2	1.59721
6.205	1.59717
6.21	1.59766
6.215	1.5991
6.22	1.59999
6.225	1.60046
6.23	1.60054
6.235	1.60049
6.24	1.60147
6.245	1.60156
6.25	1.60129
6.255	1.60091
6.26	1.60087
6.265	1.60007
6.27	1.59905
6.275	1.59811
6.28	1.59808
6.285	1.59885
6.29	1.59946
6.295	1.59998
6.3	1.60028
6.305	1.60029
6.31	1.60032
6.315	1.60038
6.32	1.59989
6.325	1.59946
6.33	1.59888
6.335	1.59848
6.34	1.59858
6.345	1.59906
6.35	1.59916
6.355	1.59923
6.36	1.5993
6.365	1.60012
6.37	1.59984
6.375	1.59934
6.38	1.59937
6.385	1.59917
6.39	1.5995
6.395	1.60016
6.4	1.6002
6.405	1.59968
6.41	1.59965
6.415	1.59978
6.42	1.59903
6.425	1.59896
6.43	1.59911
6.435	1.59872
6.44	1.59847
6.445	1.59818
6.45	1.59762
6.455	1.59762
6.46	1.59845
6.465	1.5997
6.47	1.60018
6.475	1.60022
6.48	1.59995
6.485	1.59986
6.49	1.59861
6.495	1.59786
6.5	1.59759
6.505	1.59807
6.51	1.59899
6.515	1.59868
6.52	1.59834
6.525	1.59817
6.53	1.59893
6.535	1.59887
6.54	1.59923
6.545	1.6
6.55	1.60062
6.555	1.6002
6.56	1.59959
6.565	1.59943
6.57	1.59891
6.575	1.59832
6.58	1.59817
6.585	1.59826
6.59	1.59851
6.595	1.59859
6.6	1.5989
6.605	1.59926
6.61	1.59959
6.615	1.59993
6.62	1.60008
6.625	1.60065
6.63	1.60071
6.635	1.6004
6.64	1.60006
6.645	1.60054
6.65	1.6013
6.655	1.60162
6.66	1.60182
6.665	1.60172
6.67	1.60281
6.675	1.60262
6.68	1.6037
6.685	1.60396
6.69	1.60317
6.695	1.60359
6.7	1.60455
6.705	1.60553
6.71	1.6048
6.715	1.60379
6.72	1.60537
6.725	1.60486
6.73	1.60274
6.735	1.6031
6.74	1.60369
6.745	1.60761
6.75	1.60749
6.755	1.60918
6.76	1.60673
6.765	1.60741
6.77	1.60714
6.775	1.61101
6.78	1.62446
6.785	1.63723
6.79	1.69506
6.795	1.75375
6.8	1.77175
6.805	1.76496
6.81	1.76576
6.815	1.76372
6.82	1.76391
6.825	1.75783
6.83	1.75864
6.835	1.75531
6.84	1.7522
6.845	1.75264
6.85	1.75209
6.855	1.75227
6.86	1.75242
6.865	1.75264
6.87	1.75238
6.875	1.75265
6.88	1.75144
6.885	1.75114
6.89	1.75205
6.895	1.75377
6.9	1.75275
6.905	1.75216
6.91	1.75117
6.915	1.74982
6.92	1.74855
6.925	1.74757
6.93	1.74696
6.935	1.74564
6.94	1.74429
6.945	1.74439
6.95	1.74417
6.955	1.74356
6.96	1.74308
6.965	1.74307
6.97	1.74221
6.975	1.74107
6.98	1.74041
6.985	1.74122
6.99	1.74164
6.995	1.74144
7	1.74047
7.005	1.73883
7.01	1.73784
7.015	1.73689
7.02	1.73579
7.025	1.73501
7.03	1.73402
7.035	1.73299
7.04	1.73217
7.045	1.73094
7.05	1.72949
7.055	1.72783
7.06	1.72679
7.065	1.72566
7.07	1.72588
7.075	1.72553
7.08	1.72406
7.085	1.72315
7.09	1.72185
7.095	1.72039
7.1	1.71873
7.105	1.7166
7.11	1.71536
7.115	1.71436
7.12	1.71316
7.125	1.71198
7.13	1.7109
7.135	1.70988
7.14	1.70947
7.145	1.70873
7.15	1.70892
7.155	1.70873
7.16	1.70847
7.165	1.70834
7.17	1.7068
7.175	1.70529
7.18	1.70374
7.185	1.70285
7.19	1.70195
7.195	1.70139
7.2	1.70136
7.205	1.7009
7.21	1.69984
7.215	1.69839
7.22	1.69737
7.225	1.6967
7.23	1.6965
7.235	1.69638
7.24	1.69634
7.245	1.69573
7.25	1.69489
7.255	1.69359
7.26	1.69307
7.265	1.6919
7.27	1.69041
7.275	1.69
7.28	1.69081
7.285	1.69026
7.29	1.68876
7.295	1.68673
7.3	1.68484
7.305	1.68363
7.31	1.68274
7.315	1.68079
7.32	1.6791
7.325	1.67779
7.33	1.67606
7.335	1.67499
7.34	1.67413
7.345	1.67347
7.35	1.67255
7.355	1.67162
7.36	1.67047
7.365	1.66926
7.37	1.66858
7.375	1.66667
7.38	1.66386
7.385	1.66237
7.39	1.66007
7.395	1.65816
7.4	1.65609
7.405	1.65436
7.41	1.65281
7.415	1.65159
7.42	1.64967
7.425	1.64699
7.43	1.64443
7.435	1.64167
7.44	1.63965
7.445	1.63814
7.45	1.63622
7.455	1.63396
7.46	1.63146
7.465	1.62909
7.47	1.62688
7.475	1.62466
7.48	1.62182
7.485	1.61926
7.49	1.61779
7.495	1.61592
7.5	1.61315
7.505	1.60905
7.51	1.60549
7.515	1.60269
7.52	1.6001
7.525	1.59744
7.53	1.59479
7.535	1.59194
7.54	1.59
7.545	1.58808
7.55	1.58437
7.555	1.58189
7.56	1.57893
7.565	1.5758
7.57	1.57179
7.575	1.56792
7.58	1.56378
7.585	1.5601
7.59	1.5561
7.595	1.55155
7.6	1.54808
7.605	1.54489
7.61	1.54068
7.615	1.53682
7.62	1.53372
7.625	1.53066
7.63	1.52726
7.635	1.52286
7.64	1.51801
7.645	1.51411
7.65	1.51034
7.655	1.50709
7.66	1.5033
7.665	1.49883
7.67	1.4944
7.675	1.49046
7.68	1.48627
7.685	1.48179
7.69	1.47684
7.695	1.47199
7.7	1.46756
7.705	1.46413
7.71	1.45996
7.715	1.45471
7.72	1.45049
7.725	1.44626
7.73	1.44267
7.735	1.43901
7.74	1.43532
7.745	1.43128
7.75	1.42595
7.755	1.42162
7.76	1.41746
7.765	1.41243
7.77	1.40623
7.775	1.40161
7.78	1.39675
7.785	1.39136
7.79	1.38577
7.795	1.38138
7.8	1.37716
7.805	1.37352
7.81	1.36881
7.815	1.36383
7.82	1.35921
7.825	1.35434
7.83	1.35017
7.835	1.34565
7.84	1.34117
7.845	1.33558
7.85	1.33047
7.855	1.32532
7.86	1.32056
7.865	1.31509
7.87	1.3095
7.875	1.30381
7.88	1.29727
7.885	1.29152
7.89	1.28623
7.895	1.28081
7.9	1.27516
7.905	1.26964
7.91	1.26438
7.915	1.25934
7.92	1.25473
7.925	1.24962
7.93	1.2434
7.935	1.23747
7.94	1.23167
7.945	1.2256
7.95	1.22009
7.955	1.21453
7.96	1.20797
7.965	1.20143
7.97	1.19567
7.975	1.19064
7.98	1.185
7.985	1.17748
7.99	1.17049
7.995	1.16508
8	1.1595
8.005	1.15307
8.01	1.14702
8.015	1.14081
8.02	1.13446
8.025	1.12766
8.03	1.12039
8.035	1.11396
8.04	1.10769
8.045	1.10138
8.05	1.09439
8.055	1.0867
8.06	1.08054
8.065	1.07451
8.07	1.06906
8.075	1.06348
8.08	1.05777
8.085	1.05246
8.09	1.04789
8.095	1.04326
8.1	1.03878
8.105	1.0344
8.11	1.02956
8.115	1.02465
8.12	1.01968
8.125	1.01463
8.13	1.00994
8.135	1.00521
8.14	1.0005
8.145	0.99533
8.15	0.9906
8.155	0.98708
8.16	0.98362
8.165	0.98093
8.17	0.97806
8.175	0.97434
8.18	0.97028
8.185	0.96818
8.19	0.96591
8.195	0.96291
8.2	0.9601
8.205	0.95763
8.21	0.95658
8.215	0.95605
8.22	0.95474
8.225	0.95334
8.23	0.95239
8.235	0.95152
8.24	0.95089
8.245	0.95056
8.25	0.94991
8.255	0.94925
8.26	0.94945
8.265	0.94943
8.27	0.94892
8.275	0.9493
8.28	0.94974
8.285	0.94955
8.29	0.94914
8.295	0.94798
8.3	0.94684
8.305	0.94611
8.31	0.94613
8.315	0.94604
8.32	0.94518
8.325	0.94463
8.33	0.94457
8.335	0.94466
8.34	0.94529
8.345	0.94596
8.35	0.94671
8.355	0.94648
8.36	0.94672
8.365	0.94671
8.37	0.94649
8.375	0.94735
8.38	0.94807
8.385	0.948
8.39	0.94773
8.395	0.9473
8.4	0.94743
8.405	0.94729
8.41	0.94617
8.415	0.94609
8.42	0.94611
8.425	0.9464
8.43	0.94636
8.435	0.94656
8.44	0.94648
8.445	0.9455
8.45	0.94496
8.455	0.94494
8.46	0.9451
8.465	0.94511
8.47	0.94446
8.475	0.94441
8.48	0.94426
8.485	0.94358
8.49	0.94359
8.495	0.94423
8.5	0.9446
8.505	0.94545
8.51	0.94549
8.515	0.94569
8.52	0.94636
8.525	0.94699
8.53	0.94807
8.535	0.94742
8.54	0.94684
8.545	0.94722
8.55	0.94767
8.555	0.94834
8.56	0.94844
8.565	0.94792
8.57	0.94745
8.575	0.94712
8.58	0.94707
8.585	0.94645
8.59	0.94675
8.595	0.94749
8.6	0.94734
8.605	0.9467
8.61	0.94644
8.615	0.94529
8.62	0.94514
8.625	0.94527
8.63	0.94577
8.635	0.94639
8.64	0.94623
8.645	0.94572
8.65	0.94535
8.655	0.94548
8.66	0.94514
8.665	0.9446
8.67	0.9452
8.675	0.94549
8.68	0.94587
8.685	0.94597
8.69	0.94612
8.695	0.94652
8.7	0.9464
8.705	0.94645
8.71	0.94618
8.715	0.9458
8.72	0.94501
8.725	0.9445
8.73	0.94348
8.735	0.94262
8.74	0.94182
8.745	0.94096
8.75	0.94
8.755	0.93952
8.76	0.93998
8.765	0.94022
8.77	0.94042
8.775	0.94049
8.78	0.94029
8.785	0.94039
8.79	0.94064
8.795	0.94039
8.8	0.93995
8.805	0.93989
8.81	0.9399
8.815	0.93957
8.82	0.9391
8.825	0.93895
8.83	0.93861
8.835	0.93838
8.84	0.93861
8.845	0.93831
8.85	0.93809
8.855	0.93841
8.86	0.9386
8.865	0.93887
8.87	0.9392
8.875	0.94008
8.88	0.94062
8.885	0.94105
8.89	0.9417
8.895	0.94225
8.9	0.94204
8.905	0.94128
8.91	0.94141
8.915	0.94064
8.92	0.94016
8.925	0.94008
8.93	0.93996
8.935	0.9399
8.94	0.93987
8.945	0.94006
8.95	0.94002
8.955	0.93978
8.96	0.93996
8.965	0.93991
8.97	0.94079
8.975	0.9415
8.98	0.94154
8.985	0.94116
8.99	0.94051
8.995	0.93931
9	0.93852
9.005	0.93764
9.01	0.93703
9.015	0.93672
9.02	0.93603
9.025	0.93571
9.03	0.93605
9.035	0.93736
9.04	0.93792
9.045	0.93802
9.05	0.93705
9.055	0.93755
9.06	0.93767
9.065	0.93769
9.07	0.93705
9.075	0.93637
9.08	0.93548
9.085	0.93414
9.09	0.93287
9.095	0.93274
9.1	0.93192
9.105	0.93015
9.11	0.92913
9.115	0.92774
9.12	0.92617
9.125	0.92492
9.13	0.92396
9.135	0.92252
9.14	0.9219
9.145	0.92083
9.15	0.91994
9.155	0.91946
9.16	0.91834
9.165	0.91673
9.17	0.91603
9.175	0.91516
9.18	0.91428
9.185	0.91362
9.19	0.91294
9.195	0.91165
9.2	0.91038
9.205	0.90899
9.21	0.90806
9.215	0.9073
9.22	0.90713
9.225	0.90608
9.23	0.90472
9.235	0.9033
9.24	0.90187
9.245	0.90107
9.25	0.90048
9.255	0.89898
9.26	0.8966
9.265	0.89428
9.27	0.89226
9.275	0.89086
9.28	0.88888
9.285	0.88713
9.29	0.88567
9.295	0.88468
9.3	0.88298
9.305	0.88111
9.31	0.87988
9.315	0.87903
9.32	0.87699
9.325	0.87468
9.33	0.87275
9.335	0.87054
9.34	0.86931
9.345	0.8677
9.35	0.86601
9.355	0.86449
9.36	0.86267
9.365	0.8605
9.37	0.8589
9.375	0.85762
9.38	0.85486
9.385	0.85315
9.39	0.85179
9.395	0.84962
9.4	0.84761
9.405	0.84561
9.41	0.84293
9.415	0.84071
9.42	0.83855
9.425	0.83629
9.43	0.83403
9.435	0.83175
9.44	0.82973
9.445	0.82703
9.45	0.82469
9.455	0.82302
9.46	0.82111
9.465	0.81905
9.47	0.81737
9.475	0.81512
9.48	0.81333
9.485	0.81134
9.49	0.80905
9.495	0.80697
9.5	0.8047
9.505	0.80237
9.51	0.80069
9.515	0.79907
9.52	0.79727
9.525	0.79528
9.53	0.79336
9.535	0.79216
9.54	0.79029
9.545	0.78818
9.55	0.78627
9.555	0.78443
9.56	0.78252
9.565	0.78037
9.57	0.77837
9.575	0.77703
9.58	0.775
9.585	0.77288
9.59	0.77138
9.595	0.77003
9.6	0.76738
9.605	0.76544
9.61	0.76364
9.615	0.76181
9.62	0.76002
9.625	0.75812
9.63	0.75616
9.635	0.75425
9.64	0.75303
9.645	0.75163
9.65	0.75006
9.655	0.7487
9.66	0.7474
9.665	0.74604
9.67	0.74512
9.675	0.74346
9.68	0.74129
9.685	0.73963
9.69	0.73794
9.695	0.73588
9.7	0.7343
9.705	0.7325
9.71	0.73053
9.715	0.72913
9.72	0.72812
9.725	0.72668
9.73	0.72513
9.735	0.72333
9.74	0.72125
9.745	0.71921
9.75	0.71746
9.755	0.71594
9.76	0.71391
9.765	0.71161
9.77	0.70979
9.775	0.70843
9.78	0.7071
9.785	0.7053
9.79	0.70263
9.795	0.70164
9.8	0.69996
9.805	0.69801
9.81	0.69607
9.815	0.69448
9.82	0.69258
9.825	0.6911
9.83	0.68972
9.835	0.68804
9.84	0.68611
9.845	0.68389
9.85	0.68172
9.855	0.67976
9.86	0.67875
9.865	0.67754
9.87	0.67591
9.875	0.67415
9.88	0.67217
9.885	0.67011
9.89	0.66811
9.895	0.66572
9.9	0.66435
9.905	0.66246
9.91	0.65995
9.915	0.65828
9.92	0.65615
9.925	0.65394
9.93	0.65186
9.935	0.6504
9.94	0.64786
9.945	0.64574
9.95	0.64392
9.955	0.64192
9.96	0.64011
9.965	0.6397
9.97	0.6358
9.975	0.63567
9.98	0.63741
9.985	0.64076
9.99	0.63456
[truncated: 2 more rows]
