# Supplementary material for: Multiple freezing–melting pathways of high-density ice through ice XXI phase at room temperature
Source: Nat Mater. 2025 Oct 10;25(2):302–9. doi: 10.1038/s41563-025-02364-x (PMC12867761; doi:10.1038/s41563-025-02364-x)
Supplement: Supplementary file 5 — Source data for Fig. 3. [file 41563_2025_2364_MOESM5_ESM.xlsx]

## Sheet: Fig 3b
0.563 MHz detector (AGIPD)			run #380			10 Hz detector (Varex)			run #380					0.563 MHz detector (AGIPD)			run #380
q (Å-1)	Intensity (a.u.)					q (Å-1)	Intensity (a.u.)							Intensity (a.u.)
	2-9 μs	82-89 μs	277-284 μs	490-497 μs			0.0 s	1.0 s	5.0 s	7.0 s	8.0 s	9.0 s			Time (μs)	1.7762	3.5524	5.3286	7.1048	8.88099	10.6572	12.4334	14.2096	15.9858	17.762	19.5382	21.3144	23.0906	24.8668	26.643	28.4192	30.1954	31.9716	33.7478	35.524	37.3002	39.0764	40.8526	42.6288	44.405	46.1812	47.9574	49.7336	51.5098	53.286	55.0622	56.8384	58.6146	60.3908
														q (Å-1)
1.50048	-0.0189264	-0.00661127	-0.0196584	-0.0100312		1.50026	0.00357332	0.0205382	-0.00560313	-0.00176467	0.00139766	0.0102528		1.50048		0.0227742	-0.0195141	-0.0250683	-0.0300306	0.00192264	-0.0636423	-0.0676502	0.0137256	-0.0426406	0.0193738	0.0205548	-0.104887	-0.0420599	-0.0160078	0.00206252	0.0344426	-0.0295437	-0.0165758	-0.000138881	0.0211648	-0.0227991	0.00088671	-0.0329371	-0.0318177	0.00137343	-0.068466	-0.0619479	0.00434736	-0.00985269	0.00681465	-0.041561	-0.0370312	-0.0286439	0.00117781
1.50182	-0.0010823	-0.0115845	-0.0237876	0.00037089		1.50098	0.00280419	0.0211802	-0.00609403	-0.00319815	0.0012954	0.00860526		1.50182		0.0637749	-0.0152852	-0.0346863	-0.0165406	0.00601465	-0.00977122	-0.0230321	0.00794196	-0.0382239	0.00680884	-0.000845843	-0.073613	-0.0243257	-0.0417999	-0.0283592	0.0191364	-0.00498849	-0.0208793	0.00496354	0.0231082	-0.0310731	-0.0184188	-0.0427124	-0.00763377	0.00731992	-0.0466564	-0.0335524	-0.0172323	-0.0415394	0.00897493	-0.0373978	-0.0316628	-0.0462866	0.00367509
1.50317	0.00433075	-0.0164827	-0.0186875	0.0200324		1.50169	0.00337851	0.0211176	-0.00820114	-0.00223453	0.000663385	0.00524307		1.50317		0.0901042	-0.0012753	-0.0479673	0.00886269	-0.00487673	-0.0188631	0.0197352	-0.0206931	-0.0449766	-0.0216118	-0.0185597	-0.0349717	-0.0210437	-0.0538373	-0.030585	0.0149309	-0.00950455	-0.00752087	-0.0294125	0.0462443	-0.0489364	-0.00656727	-0.0428094	0.008222	-0.0189959	-0.0578262	-0.00491433	-0.0353705	-0.0515724	0.0131319	-0.0340047	-0.0124109	-0.0552632	0.0131853
1.50451	0.0125601	-0.0157746	-0.0163558	0.0256201		1.50241	0.00383169	0.0215004	-0.00832593	-0.00283186	0.00110906	0.0026358		1.50451		0.101833	0.0226032	-0.074321	0.0356695	0.0132283	-0.0236526	0.0122376	-0.0401081	-0.0578987	-0.0401824	-0.0260709	-0.039541	-0.0204188	-0.0503163	-0.0432205	-0.0175021	-0.0178827	-4.24787e-05	-0.030861	0.0309562	-0.0373372	-0.0325241	-0.035971	0.00364042	-0.0349998	-0.0628793	-0.00632505	-0.032211	-0.0569371	0.02292	-0.0275599	-0.00133265	-0.0328435	-0.0134825
1.50585	0.0124212	-0.00337611	-0.00707336	0.0208996		1.50313	0.00322421	0.0177643	-0.0074939	-0.00295595	0.00280212	-0.0021034		1.50585		0.0963914	0.031538	-0.0708589	0.0357696	0.0130986	-0.0314117	-0.00831584	-0.0269609	-0.0646255	-0.0282402	-0.0638584	-0.0360787	-0.0205893	-0.0501486	-0.0438569	-0.0316813	-0.0183684	0.00211455	-0.0270658	0.0232311	-0.0446156	-0.0341855	-0.0133077	0.0169842	-0.0295666	-0.0501537	-0.00683559	-0.0173833	-0.0364649	0.0180638	-0.00444392	-0.0170235	-0.0442736	-0.0343753
1.50719	0.00685837	0.00302062	0.00513928	0.013247		1.50384	0.00335761	0.0136807	-0.0111515	-0.00326216	0.00726612	-0.000676089		1.50719		0.11089	0.0533608	-0.0631912	0.0154552	-0.0202777	-0.0550872	-0.00824387	-0.000721577	-0.0515221	-0.0298143	-0.087619	-0.044547	-0.0477711	-0.0146405	-0.0123339	-0.044478	-0.0396428	0.0352477	-0.0245814	-0.0159714	-0.062373	-0.0196723	0.0181706	0.00329525	-0.0515578	-0.0351933	-0.0213951	-0.0196196	-0.0232416	0.0113976	0.00474385	-0.0213134	-0.042211	-0.0215089
1.50854	-0.00405089	0.0071205	-0.00411518	-0.0010326		1.50456	0.00465864	0.0143096	-0.0106227	-0.000987958	0.00945926	-0.00184622		1.50854		0.0920035	0.0287536	-0.0548367	0.0205163	-0.052236	-0.0585061	-0.0166859	0.0134252	-0.0359774	-0.0199014	-0.0801056	-0.0347699	-0.0651392	-0.00890016	-0.0028529	-0.0850665	-0.0427586	0.0285427	-0.01657	-0.0208245	-0.0412636	0.00124941	0.0375898	-0.0213603	-0.0447706	-0.00316975	-0.0262888	-0.0168492	-0.0272221	0.0129244	0.00992477	-0.0182323	-0.046377	0.00653297
1.50988	-0.0177198	0.0120322	-0.00732838	-0.0170776		1.50528	0.00682535	0.0190628	-0.0107935	-0.000691123	0.0112679	0.000272853		1.50988		0.0423173	0.023494	-0.037303	0.000181539	-0.10628	-0.0287286	-0.0320719	0.0200867	-0.0231346	-0.0224484	-0.0593406	0.00490416	-0.0608514	-0.0109628	-0.00653617	-0.0870311	-0.051959	0.0204878	-0.0234062	-0.0331826	-0.0065303	0.00761789	0.0550763	-0.0162233	-0.0641342	0.00660615	-0.00372259	0.00223118	-0.0246559	-0.0038403	0.0110254	-0.0270857	-0.0598542	0.00089179
1.51122	-0.0137114	0.0128395	-0.0197031	-0.0114605		1.50599	0.00622618	0.0131777	-0.00651282	-0.00101052	0.0114654	0.001243		1.51122		0.0302249	0.00950562	-0.0176508	-0.007813	-0.0912197	-0.00531544	-0.0520831	0.0263191	0.00333134	-0.0269165	-0.0738523	0.0120838	-0.0584178	0.00748024	0.00282999	-0.0795627	-0.0437557	0.0133273	-0.0274057	-0.0491312	0.0144755	0.0143264	0.0692625	-0.00576019	-0.0607007	0.0140697	-0.00180656	-0.00303937	-0.0492763	0.00305466	-0.00343891	-0.0300765	-0.0604627	-0.00456977
1.51256	-0.00489372	0.0066634	-0.0381401	-0.0114202		1.50671	0.00702424	0.0125541	-0.00413657	0.000502747	0.0134953	0.00446861		1.51256		-0.00512287	-0.00340781	-0.0188285	0.00109396	-0.0150428	0.0119457	-0.0664753	0.0107159	-0.00146995	-0.021396	-0.0400659	0.0099732	-0.0458659	-0.017885	0.0018721	-0.0381987	-0.0193011	-0.00902924	-0.0382394	-0.0429233	0.00534805	0.026975	0.0479184	0.0104763	-0.0284697	0.00844959	0.0129411	0.0061089	-0.0478628	0.0303077	-0.00162344	-0.0134882	-0.052068	-0.0407143
1.51391	0.01796	0.00497073	-0.0404994	-0.0115201		1.50743	0.00741914	0.0126627	-0.00326066	0.00168458	0.0147635	0.0098618		1.51391		0.00536927	-0.00374757	-0.00706696	0.0209945	0.0517979	0.0404127	-0.0551008	-0.0144671	-0.00924077	-0.033101	-0.0248707	-0.0144184	-0.0311369	-0.0265689	0.00192669	0.00957224	-0.0236882	-0.00795736	-0.0158787	-0.0406378	0.0173202	0.00972092	0.0335159	0.0127158	-0.0146875	-0.0030537	0.00889283	0.00693075	-0.051806	0.0514269	-0.0102804	-0.00708499	-0.0256463	-0.0684811
1.51525	0.0187455	-0.00649462	-0.0313323	-0.0132934		1.50814	0.00812188	0.00844867	-0.00162228	-0.0020664	0.0134912	0.0110805		1.51525		0.0457442	-0.0118684	-0.0118159	0.0247859	0.0445306	0.0210969	-0.0711459	-0.0353101	-0.00653178	-0.0218754	-0.0363078	-0.0351495	-0.027312	-0.0330334	0.0280583	0.0346741	-0.00985944	0.0063472	-0.0135223	-0.0353011	0.00231303	0.0047301	0.0201013	0.012564	-0.00947997	-0.0205704	-0.00359892	-0.0105127	-0.0424139	0.054605	-0.030524	0.00404171	-0.00140032	-0.0590011
1.51659	0.0141816	-0.0084721	-0.0147899	-0.00352646		1.50886	0.00938259	1.18103e-05	-0.000281865	-0.00289869	0.0117503	0.00844609		1.51659		0.0447601	-0.0232858	-0.015544	0.0344639	0.035685	0.00901074	-0.0545026	-0.0577313	0.00193244	-0.00962709	-0.0434196	-0.0523597	-0.0195905	-0.0306732	0.0249413	0.0338697	0.0143282	0.00269636	-0.0365832	-0.033499	-0.00665436	-0.0096942	0.0246488	0.00738485	-0.00666964	-0.0365179	-0.00736301	-0.0300561	-0.0478549	0.0629137	-0.0396994	0.0278089	0.00307836	-0.0390684
1.51793	0.00250559	-0.0100058	0.00582895	-0.000901557		1.50958	0.0103639	-0.00219329	0.000365845	-0.00272688	0.0110474	0.0074561		1.51793		0.0360796	-0.0156471	-0.023338	0.00650309	0.00102743	0.0104084	-0.0771269	-0.0503891	-0.00809702	-0.0089903	-0.0479215	-0.0659059	-0.0249811	-0.022008	0.0242676	0.0276538	0.0072031	0.00233604	-0.0482197	-0.0443098	0.0143164	-0.0328506	0.0267075	-0.0178752	-0.019468	-0.0279536	-0.0307421	-0.0472572	-0.0355674	0.0603345	-0.025367	0.0443462	0.00294793	-0.00453253
1.51928	-0.0101414	-0.0151964	0.00223523	0.00141551		1.51029	0.0106474	0.000610895	-0.0023011	-0.00261744	0.00928976	0.0124722		1.51928		0.0142923	-0.0189532	0.00104369	-0.00649719	-0.0338872	-0.0168471	-0.100825	-0.0215007	-0.0183719	-0.0314141	-0.0727663	-0.0509366	-0.024816	-0.0202387	0.0102933	0.0297394	0.0391918	0.00548791	-0.030883	-0.0646368	0.0284548	-0.0407111	0.0447127	-0.0408504	-0.0258486	-0.0298566	-0.0457296	-0.0698881	-0.0208602	0.0203325	-0.0217177	0.0391167	0.00666434	0.0171645
1.52062	-0.00615921	-0.0169062	0.00372944	0.0154419		1.51101	0.00948872	0.00724956	-0.00267143	-0.00287794	0.00912476	0.0123763		1.52062		-0.0108706	0.0038373	0.0144865	0.0192261	-0.0423133	-0.0213211	-0.089976	-0.0163357	-0.017326	-0.0430366	-0.0750998	-0.0453127	-0.000276715	-0.0248203	-0.0112427	0.02082	0.0273339	0.0165464	-0.0278521	-0.070446	0.0230156	-0.0371661	0.0529335	-0.0462079	-0.0303356	-0.0125043	-0.0394628	-0.0618657	-0.0380649	0.010835	-0.0318378	0.0464199	-0.00548867	0.0346742
1.52196	-0.0141889	-0.011035	0.0069044	0.0319658		1.51173	0.00936587	0.00517926	-0.00230608	-0.000769584	0.00956877	0.0136354		1.52196		-0.0152453	-0.00219625	0.0276286	0.0021715	-0.0513712	-0.0461208	-0.0721891	-0.00959061	-0.0440602	-0.0482445	-0.0639638	-0.0481606	-0.0123852	-0.0390578	-0.000261151	0.0167974	-0.000434387	0.0256456	-0.0227417	-0.0585986	0.0240095	-0.0379249	0.0696845	-0.0342576	-0.0366677	0.0174565	-0.0199629	-0.0546453	-0.0301567	-0.0030171	-0.018672	0.0394446	-0.0169911	0.0224423
1.52331	-0.0179494	-0.0054065	0.00863535	0.031566		1.51244	0.00836404	0.00431964	-0.000543366	0.00124736	0.0116123	0.0126456		1.52331		-0.0199436	-0.0034416	0.00737665	0.0280475	-0.0699548	-0.0497806	-0.0598757	-0.00668219	-0.0658715	-0.0272885	-0.018372	-0.0245238	-0.016259	-0.0416789	0.00797576	0.0304335	-0.0367003	0.00732159	0.0200333	-0.0705107	0.00665237	-0.0192457	0.0589275	-0.0189109	-0.0243429	0.0254499	0.00322888	-0.0540474	-0.0346196	-0.0401794	-0.0411636	0.0330049	-0.0100198	0.00447879
1.52465	-0.0144977	-0.00391811	0.033116	0.0365788		1.51316	0.00771219	0.0011886	-0.000210128	0.00174593	0.0110561	0.0110546		1.52465		-0.0450029	0.00374262	0.0109025	0.0169599	-0.0461302	-0.0274579	-0.0271992	-0.0246885	-0.0566033	-0.00864399	-0.0237598	-0.00418997	-0.010595	-0.0433116	-0.0127887	0.0247314	-0.0651317	-0.00946693	0.0117152	-0.0488597	-0.0165165	-0.00864173	0.0627719	0.0113208	-0.0261972	0.0257186	0.00935375	-0.0392595	-0.0546881	-0.0382163	-0.0616148	0.0229566	-0.0194659	-0.00893411
1.52599	-0.0176663	0.00595188	0.0329389	0.0265911		1.51388	0.00698542	-0.00390418	-0.00181925	0.00137737	0.0109914	0.0140362		1.52599		-0.0642271	-0.00695385	-0.00263445	-0.0226976	-0.0354755	0.0259905	-0.0389349	-0.00964353	-0.0529191	-0.00924617	-0.0115433	0.0031031	0.000198965	-0.0474761	-0.0109318	0.0309009	-0.0717028	-0.0206814	0.00718441	-0.0363541	-0.000969972	-0.00677428	0.0895504	0.0284895	-0.0436608	0.0101256	-0.00181879	-0.0386391	-0.0391771	-0.0333143	-0.0241458	0.00253769	-0.0339433	-0.0354031
1.52733	-0.0217713	0.00967757	0.0199913	0.0162384		1.51459	0.00521249	-0.0104411	-0.00267457	0.00123202	0.0112536	0.0119753		1.52733		-0.0709807	-0.0468763	-0.00806141	-0.000916674	-0.0298362	0.0260437	-0.0243703	-0.0107203	-0.0460922	-0.0047289	-0.0257584	0.015969	0.000943201	-0.0451374	-0.026931	0.0265	-0.0304322	-0.0234902	0.0278174	-0.0217813	-0.00962897	-0.0235925	0.0771447	0.0155425	-0.0477767	-0.0118299	-0.0198465	-0.0433665	-0.0297815	-0.0407562	-0.010741	0.00592275	-0.0395724	-0.0157377
1.52868	-0.0243092	0.00451906	0.0135845	0.0080819		1.51531	0.0052303	-0.0154951	-0.00245542	-8.069e-05	0.0102167	0.00686476		1.52868		-0.0635775	-0.0610379	-0.00655806	-0.00140471	-0.0364396	0.0231628	-0.0100279	-0.0292798	-0.0325172	-0.0304134	-0.0660642	0.00864823	0.00702685	-0.0421551	-0.0480539	0.0159321	-0.00960973	-0.00937402	0.0314762	-0.0116648	-0.0147006	-0.0304518	0.0562361	0.0183106	-0.0588713	-0.0352699	-0.0293776	-0.0201199	-0.0162161	-0.054735	-0.0145126	-0.00553802	-0.0427817	0.0186922
1.53002	-0.0312239	0.00146174	0.000211153	8.23245e-05		1.51603	0.00444319	-0.0146052	-0.003472	0.00190534	0.0109359	0.00330785		1.53002		-0.0556147	-0.0668083	-0.00436218	-0.00790094	-0.0696186	0.0169612	-0.00962984	-0.0336992	-0.0231837	-0.0106292	-0.075794	0.0165301	-0.00877402	-0.0299732	-0.0330672	0.0245917	-0.0354536	-0.00516809	-0.00308915	0.0158035	-0.034678	-0.0441866	0.0450037	-0.0161597	-0.0523852	-0.0533852	-0.0220123	-0.0285884	-0.00786173	-0.0545173	-0.025949	-0.0030966	-0.0486422	0.0520829
1.53136	-0.030629	-0.00145814	-0.00813792	-0.000432059		1.51674	0.00496722	-0.00876587	-0.00548281	0.000847093	0.007329	0.00378238		1.53136		-0.0337909	-0.0697262	-0.00788954	0.0125242	-0.0820878	-0.00280397	0.00796542	-0.0427484	-0.0147154	-0.0121974	-0.0696952	-0.000155154	-0.0318805	-0.00111115	-0.00727165	0.00236687	-0.034235	-0.00927734	-0.0179874	0.0236851	-0.0505245	-0.029555	0.010888	-0.0217504	-0.0314102	-0.0208656	-0.0268587	-0.0248893	-0.0148912	-0.05665	-0.0418358	0.0115972	-0.0681852	0.0282336
1.5327	-0.0341503	-0.00632547	-0.000163455	-0.0097956		1.51746	0.00440487	-0.00629368	-0.00582299	0.00095245	0.00689113	0.00710075		1.5327		-0.0229281	-0.0583073	-0.023359	0.00234232	-0.108467	0.00581719	-0.01156	-0.0424439	-0.00256161	-0.00281492	-0.0639842	-0.0162241	-0.0378846	-0.00341094	0.00681887	0.0030003	-0.0374488	-0.0288915	-0.0415883	0.0467478	-0.0456136	-0.0210991	0.00809994	-0.0342625	0.00773587	0.0092106	-0.0162801	-0.0373603	0.00207108	-0.0723434	-0.04233	0.0157254	-0.0701149	0.00154966
1.53405	-0.0278612	0.00290488	-0.00496166	-0.0311943		1.51818	0.00404081	-0.0129268	-0.00552944	0.00516334	0.00705083	0.00788695		1.53405		-0.0301505	-0.0455512	-0.0228935	-0.0156761	-0.0994364	0.0465403	0.00896024	-0.0363634	-0.000789039	0.000472393	-0.0430711	-0.0126001	-0.0146502	0.00153638	0.0210285	0.00112782	-0.0532174	-0.0348562	-0.0508136	0.0695205	0.0111967	-0.0300427	0.0320183	-0.0473208	-0.00308474	0.017904	-0.0197514	-0.0224892	-0.00240351	-0.07682	-0.0495406	0.00861968	-0.0565604	0.00178545
1.53539	-0.0221887	0.0101349	-0.0023992	-0.0291134		1.51889	0.00388275	-0.00802137	-0.00531562	0.00544752	0.00451053	0.0143708		1.53539		-0.0323938	-0.051313	-0.027755	-0.0099779	-0.0570378	0.0453454	-0.00853911	-0.0361147	0.0184225	0.0119344	-0.0250459	-0.00260114	-0.00515662	-0.0173967	0.0429736	-0.0266515	-0.0346201	-0.0336384	-0.0517863	0.0801439	0.045483	-0.0159524	0.0270188	-0.0337706	-0.0275923	0.015218	-0.0295818	0.00513476	-0.015853	-0.0934756	-0.0325502	0.00455109	-0.0270997	0.0112616
1.53673	-0.0194761	0.00705251	0.00680769	-0.0247326		1.51961	0.00503887	-0.00360395	-0.0043247	0.00520097	0.00431116	0.0205312		1.53673		-0.0247783	-0.0463922	-0.0328058	0.00152136	-0.0560305	0.0416288	-0.0225055	-0.021427	0.0104878	0.0184862	-0.0171785	0.000378783	0.00268523	-0.0170796	0.0180818	-0.0297371	-0.00513665	-0.0230351	-0.0676776	0.0668605	0.0722353	-0.0194861	0.0188815	-0.048332	-0.00528742	0.00382147	-0.0333188	0.00560224	-0.0179152	-0.10529	-0.00608008	-0.015479	-0.00850367	0.0211858
1.53807	-0.00208745	0.012751	0.0142044	-0.00377729		1.52033	0.00491063	-0.00476515	-0.00455651	0.00433357	0.00518214	0.020814		1.53807		0.0321937	-0.0200737	-0.0375121	0.00583371	-0.0333646	0.0403983	-0.0305537	-0.0126449	-0.00460098	0.0144211	-0.00494864	0.00181781	0.00323179	-0.0196958	0.0265168	-0.00319607	-0.00225736	-0.0147183	-0.0768715	0.0454934	0.0754873	-0.00853836	0.0276684	-0.0479277	-0.000779625	-0.0194273	-0.0216637	0.0105286	-0.0051632	-0.0757481	-0.00905435	-0.0208647	0.0016759	0.0611901
1.53942	-0.0104412	0.0117176	0.0143055	0.0111665		1.52104	0.00446952	-0.00396251	-0.00385935	0.00489845	0.00579929	0.0208561		1.53942		0.03735	-0.0375003	-0.0687364	0.00101229	-0.0131678	0.0183951	-0.0493779	-0.000791901	-0.00501254	0.00450766	-0.0261921	1.63729e-05	-0.017501	-0.0263701	0.011361	-0.0140697	-0.00730421	0.0154347	-0.0727915	0.0598416	0.0517547	0.025915	0.0261181	-0.033869	0.0101899	-0.0266181	0.00020708	0.0170832	-0.000321376	-0.0622524	-0.00522404	-0.034359	0.0179111	0.0560925
1.54076	-0.0191369	0.00584457	0.0171342	0.0132259		1.52176	0.00441965	-0.00634042	-0.0017526	0.00476814	0.00777036	0.0186987		1.54076		0.0389984	-0.0419465	-0.0757207	0.00706671	-0.0434745	0.000254923	-0.0729158	-0.0161462	-0.00894611	0.00577447	-0.0611454	-0.00573129	-0.0207202	-0.0143226	-0.0017917	0.00574204	-0.000194262	0.0252739	-0.0683547	0.0330072	0.00711177	0.0153388	0.0134228	-0.0321996	0.0410434	-0.0150564	0.0309019	0.00202294	-0.0149625	-0.0272101	0.0161086	-0.0491394	0.0148682	0.014943
1.5421	-0.0262062	0.00302215	0.0028554	0.0041476		1.52248	0.00435471	-0.00204812	0.000204554	0.000986904	0.00875241	0.0193276		1.5421		0.053611	-0.0499316	-0.0427972	-0.013189	-0.0701194	-0.034811	-0.0609543	-0.021651	-0.0182086	-0.00707832	-0.0673307	-0.00914419	-0.0365006	-0.00106824	-0.0123116	0.0474389	0.00278038	0.0129164	-0.042614	0.0322606	-0.0283188	0.0113893	0.0308716	-0.0238101	0.00987989	0.0118017	0.0297949	0.0290251	-0.00963168	0.00415931	-0.0127561	-0.04762	0.0130157	0.0389405
1.54344	-0.0347504	-8.98299e-05	-0.00389384	0.000367847		1.52319	0.00391563	-0.00202593	0.000774112	0.000545824	0.00962747	0.0140317		1.54344		0.0486412	-0.0480356	-0.0478059	-0.0106742	-0.0689014	-0.0817263	-0.0684714	-0.0379627	-0.025119	0.00867105	-0.0503096	0.0188843	-0.0420281	-0.00695086	-0.0323586	0.0406397	0.00702852	0.021873	-0.0488828	0.0250054	-0.0293183	0.0231998	0.0613959	-0.0242414	-0.00546438	0.0103535	0.0257806	0.0380426	-0.0166622	0.0212989	-0.0239892	-0.0442265	0.0245447	0.0688071
1.54479	-0.025804	-0.0025085	0.000669476	-0.00703422		1.52391	0.00365437	-0.0038813	-0.00083382	0.000100897	0.0101857	0.0112659		1.54479		0.0495491	-0.0430128	-0.0128713	0.0155111	-0.076307	-0.0876929	-0.0696419	-0.0373746	-0.00272153	0.0114345	-0.0342548	0.0453438	-0.0264145	-0.00304979	-0.0361578	0.0455748	0.0313553	0.0174518	-0.0782567	-0.0027189	-0.0180895	0.00473057	0.0509323	-0.0253617	-0.0207575	0.0336322	-0.00852701	0.0318526	-0.00622728	0.0533562	-0.0444155	-0.0213284	0.0213935	0.074731
1.54613	-0.0232691	-0.00874125	0.000583819	-0.00338171		1.52463	0.0050491	-0.0088627	0.000540608	-0.00116799	0.00892565	0.0133407		1.54613		0.0658429	-0.0526252	0.00906007	-0.000879625	-0.101572	-0.0594407	-0.0567258	-0.0276595	-0.0106895	0.00208253	0.00151027	0.0341669	-0.0206149	-0.000729363	-0.0218979	0.0634295	0.054999	0.0121401	-0.0519398	-0.00701719	0.0268862	0.0126617	0.0679863	-0.0055384	-0.0688844	0.0109808	-0.0378919	0.0327145	0.00221581	0.020659	-0.0577781	0.0119428	-0.000952438	0.0773779
1.54747	-0.0237651	-0.00540909	0.0140105	-0.00664069		1.52534	0.00615895	-0.00429477	-0.000557007	0.00122049	0.00767662	0.0103407		1.54747		0.0480137	-0.0472725	-0.00941988	-0.00718309	-0.0872572	-0.0394718	-0.0561114	-0.0188953	-0.0309535	0.00429351	0.0128693	0.000670209	-0.0301337	-0.0119387	-0.0274372	0.056575	0.0425495	-0.00500676	-0.0444701	-0.0269954	0.0437245	0.0408567	0.0483248	-0.00654048	-0.0728628	-0.00488169	-0.0511359	0.0291818	-0.00252402	0.00839927	-0.0967929	0.0121155	-0.00403086	0.0831816
1.54881	-0.0220013	-0.0117136	0.0196103	-0.0186073		1.52606	0.00604829	0.00122242	-0.0013897	0.00356403	0.0081265	0.0134826		1.54881		0.0124661	-0.0346438	0.0231885	-0.0310911	-0.0509165	-0.0510109	-0.0434405	-0.020766	-0.0227068	-0.0195319	-0.00892902	-0.0264135	-0.0211606	-0.0120536	-0.0321478	0.0400914	0.0311836	-0.0157856	-0.0532533	-0.0161027	0.0411171	0.0238269	0.025096	-0.0220208	-0.0444238	0.00962325	-0.0512734	0.0273465	-0.0047383	-0.0111439	-0.0958335	0.00894308	-0.00461971	0.0466913
1.55016	-0.0261748	-0.0269665	0.0121724	-0.000779058		1.52678	0.00654139	0.00453787	0.000361013	0.00472262	0.0071529	0.0152035		1.55016		0.0112138	-0.0494737	0.00699637	-0.0380436	-0.0550468	-0.0326949	-0.0687794	-0.0128787	-0.0365177	-0.0348621	-0.0198323	-0.0475845	-0.0183174	-0.00424022	-0.0151848	0.00173316	0.0201302	-0.0129973	-0.0266704	0.00530096	0.00820377	0.0240394	0.0413138	-0.0342929	-0.0347984	0.0112632	-0.0332353	0.0223791	-0.0272472	-0.0237129	-0.0820301	-0.0172624	8.54233e-05	0.0250859
1.5515	-0.0293372	-0.0196395	0.0247279	0.010003		1.52749	0.00744501	0.00933506	0.00304755	0.00776212	0.00861817	0.0192454		1.5515		-0.0184733	-0.0339099	-0.0300518	-0.0309783	-0.0267571	-0.0358528	-0.0786837	-0.0128892	-0.0466052	-0.047817	-0.0424042	-0.0345051	-0.00147266	-0.00961851	-0.00426814	-0.0281981	-0.00606462	-0.0165279	-0.0271844	-0.0257311	-0.0228152	0.0274605	0.0184872	-0.0410056	-0.00868936	0.0140715	-0.0095242	0.0189361	-0.036103	-0.0228953	-0.0704591	-0.0151516	0.0181138	0.0132699
1.55284	-0.0262667	-0.0221382	0.0186323	0.00837403		1.52821	0.00743466	0.00449338	0.00241622	0.00938486	0.00828547	0.0223518		1.55284		-0.0203755	-0.0352706	-0.0385599	0.00397405	-0.00823237	-0.059136	-0.0828169	-0.0189095	-0.0250066	-0.0592753	-0.0457732	-0.0288509	-0.00159625	-0.007135	-0.00376736	-0.038117	0.0113159	-0.00673212	-0.0331195	-0.0439631	-0.0301816	0.0105797	0.0131701	-0.0627852	0.00774248	0.0217588	0.0122444	0.0205193	-0.033841	-0.00619542	-0.0418545	-0.00304082	0.0106742	-0.0148717
1.55418	-0.0250497	-0.0218286	0.00426663	0.020737		1.52893	0.00594844	0.000627659	0.00144586	0.00949183	0.00890387	0.0236929		1.55418		-0.0164361	-0.0231497	-0.055037	-0.00319571	-0.0090461	-0.0434333	-0.0559354	-0.0245064	0.00965534	-0.0527795	-0.0466528	-0.0237705	-0.00491634	-0.00333079	0.0196394	-0.0658483	0.0191237	-0.00312855	0.0134228	-0.0248681	-0.0227291	-0.00627968	0.00849295	-0.0523034	0.0146619	0.0167948	0.00869005	0.0157879	-0.0404667	0.00535402	-0.0203617	-0.0158797	0.0044798	-0.026398
1.55553	-0.0169566	-0.0150341	-0.00666613	0.0214588		1.52964	0.00525838	0.00266767	0.00248471	0.0101087	0.00914652	0.0267915		1.55553		-0.0196207	-0.00177997	-0.00977757	-0.0250509	-0.02906	-0.0164503	-0.040514	-0.0346407	-0.0104722	-0.0418621	-0.0505583	-0.0290338	-0.00189833	-0.0014455	0.0120961	-0.0199173	0.0142018	-0.00477162	0.0125713	-0.0320568	0.00264507	-0.0278584	0.00680742	-0.0417258	-0.00546356	0.00142961	0.0334624	0.0155033	-0.0399912	-0.010544	-0.00492158	0.00551887	0.012053	-0.0284971
1.55687	-0.0161856	-0.0217899	-0.0130824	0.0141148		1.53036	0.00571122	0.00110245	0.00272755	0.0119007	0.00781601	0.029039		1.55687		-0.0420165	-0.0124203	0.024419	-0.013398	-0.0521851	-0.00151283	-0.0104166	-0.0295181	-0.0140921	-0.0184216	-0.0402674	-0.0531811	-0.0121286	0.0123218	-0.00294495	0.0292587	0.0220099	-0.0161023	0.00678027	-0.0177433	0.00302363	-0.012684	0.00253379	-0.0411179	-0.00185474	0.00656332	0.0221923	0.0115307	-0.0383103	0.022193	-0.00494541	0.02012	0.0182341	-0.030351
1.55821	-0.00720976	-0.0216262	-0.013871	0.00637789		1.53108	0.0050117	0.00172538	0.00254874	0.0133278	0.00721305	0.0306281		1.55821		-0.0303214	-0.0192015	0.0318134	-0.0312332	-0.0455317	0.0512158	-0.00253843	-0.00518536	-0.0185252	-0.0065349	-0.039091	-0.0207368	-0.0102659	0.0170996	-0.0110017	0.0341892	0.0175753	-0.0574332	-0.000726155	0.0026627	0.0151217	-0.0262054	-0.00806578	-0.0194587	-0.00169371	0.000967445	0.0189055	-0.000193939	-0.0341047	0.0264668	-0.00614046	0.0135483	0.0162921	-0.0166099
1.55955	-0.00146906	-0.00579568	-0.00644605	-0.00141534		1.53179	0.00338353	-0.000455375	0.0013773	0.0113765	0.00642408	0.0269572		1.55955		-0.00847204	-0.0181886	0.0425495	-0.0229458	-0.0627634	0.0610059	-0.0370243	0.0246	-0.0438461	0.0123798	-0.0444437	0.0162007	-0.0126787	0.0211903	-0.00693462	0.0377116	-0.00474682	-0.0429472	0.00356021	-0.00216142	0.053592	-0.014039	-0.000490462	0.0194084	-0.00591985	-0.0118235	0.0190205	-0.0251988	-0.0226167	0.0154365	0.00248831	0.0305686	0.018089	0.00762905
1.5609	-0.00959351	-0.00994038	0.0104252	-0.00546162		1.53251	0.0038087	0.00349759	0.00431438	0.0113943	0.0067529	0.0251695		1.5609		-0.0303255	-0.0243758	-0.0111511	0.0227463	-0.0471099	0.0326549	-0.0422088	0.0284815	-0.0459295	0.0233206	-0.0635157	0.0142024	-0.0258779	0.00735182	-0.000475398	0.0588277	-0.0259567	-0.0287227	-0.0196806	-0.0152464	0.0600247	0.0109619	-0.00618472	0.0219322	0.0066044	-0.00622383	0.0043361	-0.0340555	-0.00493947	0.0240376	0.000595966	0.0275542	-0.00443878	0.00992621
1.56224	-0.00789106	-0.021606	0.0171309	-0.0167963		1.53323	0.00364795	0.00300487	0.00480752	0.0111724	0.00726713	0.0211236		1.56224		-0.00556174	-0.0271991	-0.0551598	0.0113604	-0.0146668	0.0438807	-0.0254968	0.021684	-0.0363471	0.0511798	-0.0504902	0.0204478	-0.0348251	0.00153152	0.00857517	0.0338412	-0.0300344	-0.0260174	-0.0519448	-0.0192737	0.0882787	0.00909567	0.00381934	0.0244104	0.0158997	-0.00560342	-0.024038	-0.0502947	0.0246223	0.00963973	0.014956	-0.0082493	-0.0285665	0.0373479
1.56358	-0.00825533	-0.0183628	0.0221598	-0.0126571		1.53394	0.0034157	-0.000414487	0.0067886	0.00845311	0.00683921	0.0189078		1.56358		0.00911132	0.000776799	-0.0879143	0.0147994	-0.0221474	0.0358422	-0.0090416	0.0289585	-0.0270006	0.0612771	-0.0477873	-0.00138134	-0.0126254	-0.0110701	0.0340401	0.0300957	-0.0480737	0.00231156	-0.0322004	-0.00201481	0.0677582	0.0154456	0.00449442	0.0416751	0.0195678	-0.00575719	-0.0218229	-0.0379783	0.0384659	-0.0235311	0.00120499	-0.0271009	-0.0147472	0.0497554
1.56492	-0.0169238	-0.0161102	0.018442	-0.0126511		1.53466	0.00332316	-0.000336328	0.00474292	0.00560151	0.00711415	0.0143955		1.56492		-0.0137322	0.0159093	-0.0793936	0.00807825	-0.0434459	0.0110411	0.0144321	0.00846522	-0.0275283	0.0362399	-0.043906	-0.0136595	0.00130473	0.00260188	0.0400056	0.0286548	-0.0456553	0.0129829	-0.041984	0.0315552	0.0355065	0.0104288	0.0171247	0.0348957	0.00609869	-0.01104	-0.0179735	-0.0184456	0.0344992	-0.042835	-0.00896838	-0.0362629	-0.0301321	0.0559721
1.56626	-0.0116985	-0.0120644	0.00984903	-0.00963785		1.53538	0.00359884	0.000302433	0.00241721	0.00505001	0.00660549	0.0129331		1.56626		-0.0176554	0.0158917	-0.0458695	-0.00563051	-0.0478725	0.030945	0.038472	3.48288e-05	0.00310859	0.0356413	-0.0134398	-0.0347396	0.0210812	0.00501557	0.0264216	0.00390546	-0.0172309	0.0155997	-0.0349719	0.0473342	-0.00146515	-0.0036035	0.0135242	0.0342016	-0.000688894	-0.0064491	-0.0107707	-0.0151679	0.0248734	-0.0355505	-0.0152737	-0.0440971	-0.0279098	0.0520972
1.56761	0.00594365	-0.00519695	0.000174418	-0.0103288		1.53609	0.00324254	-0.000305529	0.00287816	0.00483539	0.00782271	0.0164587		1.56761		-0.0114373	0.037908	0.00937864	0.019383	-0.0604951	0.0409247	0.01625	-0.000784878	0.010396	0.038788	0.00228474	-0.00185858	0.0204196	0.0236405	0.0203093	-0.0210219	-0.0103768	0.0165081	0.00114605	0.0419094	-0.0455639	-4.26833e-05	0.0145926	0.0563463	-0.00211655	-0.00942039	0.00973382	0.000599842	-0.00341419	-0.0468044	-0.0216273	-0.0205982	-0.0150948	0.0546484
1.56895	0.00624844	-0.00589854	-0.00351802	-0.022602		1.53681	0.00326467	0.00299776	0.00375882	0.00335761	0.00716111	0.0174227		1.56895		-0.0286813	0.0169333	0.0594856	0.0213205	-0.075098	0.0435306	0.0044365	-0.0256901	-0.00301097	0.0396004	0.0131653	0.00971057	-0.00316779	0.0202043	0.00647108	0.0041521	0.000978127	0.016223	0.00826049	0.0502111	-0.0585761	-0.0139351	0.0144413	0.043947	0.00599639	-0.0204141	0.00220108	-0.00104992	-0.0195314	-0.0469348	-0.0382411	-0.00914305	-0.012884	0.0422374
1.57029	0.0101631	-0.0103113	-0.0146079	-0.0263848		1.53753	0.00350636	0.00657469	0.00567784	0.00371905	0.00859998	0.0132133		1.57029		-0.0457304	0.00675548	0.0501512	0.0258847	-0.0235115	0.047429	-0.00998125	-0.0100249	0.00446379	0.0568698	0.040107	0.031718	-0.00622356	-0.00180723	-0.00305649	0.00837836	0.0129688	0.0122088	0.00798798	0.0414245	-0.0626047	-0.00300166	-0.00697844	0.0212578	-0.000565122	-0.018988	0.0113146	-0.00663988	-0.0274485	-0.0428488	-0.0370757	-0.0175615	-0.0256186	0.0401233
1.57163	0.0102	-0.013176	-0.00823926	-0.0185618		1.53824	0.00384823	0.00456249	0.00586555	0.00403404	0.0116993	0.011089		1.57163		-0.00996459	-0.00112461	0.0150295	0.00638336	-0.0121243	0.0630009	-0.0300773	0.00608786	-0.000669637	0.0337128	0.0551698	0.0516599	0.0184006	-0.0085854	0.000945247	-0.0157104	0.0128276	-0.00195196	-0.0164892	0.00560273	-0.0400656	0.0164195	-0.0183513	-0.00198852	0.0239997	-0.0217508	-0.00186272	-0.00226588	-0.0130211	-0.0388398	-0.0389214	-0.026069	-0.0129285	0.0208211
1.57298	-0.00161077	-0.00443761	-0.000194591	-0.0404375		1.53896	0.00403781	0.00806567	0.00544626	0.00280474	0.012258	0.00919505		1.57298		-0.0173802	-0.0142567	-0.0167414	-0.0189146	-0.0246486	0.0822769	-0.0228168	-0.00648217	-0.00377058	0.0145529	0.0361862	0.0266965	0.0173695	-0.0174131	-0.027023	0.0102248	0.0115912	0.007138	-0.03795	-0.00859472	-0.00482555	0.00696524	-0.00501486	-0.0120286	0.0288133	-0.0308075	0.0123304	-0.00154353	-0.0269217	-0.0363085	-0.0370889	-0.0223058	-0.0116982	-0.0135876
1.57432	-0.00816801	-0.00182501	0.00228261	-0.0432175		1.53968	0.00413204	0.00594315	0.0089175	0.00223279	0.0129604	0.0127497		1.57432		-0.0183933	-0.0116777	-0.0349697	-0.0429839	-0.0286923	0.0877087	-0.0417392	-0.00491231	-0.0176323	0.00332265	0.014136	-0.00460284	0.0225276	-0.0350658	-0.033636	-0.0175798	0.0307706	0.00671582	-0.0398084	-0.0240622	-0.0171294	-0.019327	0.00053968	-0.0167016	-0.00467421	-0.017057	0.0240041	-0.00832432	-0.0273208	-0.0439185	-0.0207181	-0.0260285	-0.00322555	-0.0321278
1.57566	-0.0224097	-0.000371068	0.00797583	-0.037803		1.54039	0.0044248	0.00563021	0.00695532	0.00194276	0.0124251	0.0116824		1.57566		-0.0163407	-0.026747	-0.0457498	-0.041536	-0.055263	0.0511781	-0.0314947	-0.0015941	-0.0163461	0.00522781	0.0102533	-0.0133803	0.0257337	0.00544176	-0.00919273	-0.0317992	-0.0120074	0.0100823	-0.056028	-0.0314757	-0.00946913	-0.035561	0.0213563	-0.0220078	-0.0264321	-0.0093294	-0.0117106	0.0103406	-0.0181851	-0.0625177	-0.0235875	-0.0124045	-0.00778717	-0.0449676
1.577	-0.0171847	-0.00585102	0.00482014	-0.0326362		1.54111	0.00455215	0.00144568	0.00327771	0.00352699	0.0120997	0.0102494		1.577		-0.00761298	-0.0180713	-0.0344114	-0.021125	-0.0478739	0.0259866	-0.0530363	-0.0132278	-0.0246406	0.0301967	-0.0024365	-0.014987	0.012197	0.0292257	-0.0224764	-0.0163708	-0.0392702	0.0291373	-0.0573847	-0.0314749	-0.00716471	-0.0559656	0.0453453	-0.0118945	-0.0318925	-0.023944	-0.0150322	0.00302046	-0.0401946	-0.049914	-0.0114417	0.0237012	-0.0201895	-0.0412916
1.57835	-0.00791136	-0.0160519	0.0163005	-0.0167864		1.54183	0.00547123	0.00172323	0.0021058	0.00368915	0.0127093	0.00711324		1.57835		0.0238352	-0.0225164	0.015689	0.00231334	-0.052591	-0.0141983	-0.102108	-0.0181873	-0.0165566	0.0304096	-0.0126562	-0.0126731	0.0149703	0.0606074	0.00121434	-0.0282374	-0.0423726	0.0141004	-0.0377301	-0.0505764	-0.00568135	-0.0665105	0.0624229	-0.0181669	-0.0322833	-0.013456	-0.0186541	0.00898728	-0.0472387	-0.0608048	-0.0106926	0.0339032	-0.0281938	-0.0234035
1.57969	-0.0136467	-0.0257246	0.0128544	-0.0118718		1.54254	0.00582579	-0.00176294	0.000795271	0.00500795	0.012503	0.00890749		1.57969		0.0520764	-0.048688	-0.00747774	0.0101064	-0.0519606	-0.0359368	-0.125224	-0.0218912	-0.000402957	0.0148382	-0.023845	-0.0251443	-0.00395984	0.0643842	0.0355416	-0.0236231	-0.0607213	-0.00411696	-0.00612512	-0.047597	0.0138092	-0.040541	0.0424272	-0.0233632	-0.0257334	-0.00134864	-0.00760674	0.0226333	-0.0256823	-0.0781001	-0.0165751	0.029156	-0.0308141	0.00983513
1.58103	-0.0124327	-0.0212076	0.00944589	-0.0056314		1.54326	0.00691581	-0.00296933	-0.000651379	0.00655328	0.013278	0.0047014		1.58103		0.0648715	-0.0701788	-0.0111988	0.00173292	-0.0125271	-0.0472959	-0.126874	-0.0213622	0.00105644	0.0161919	-0.0262338	-0.0283795	0.0017346	0.0510514	0.031247	0.0148153	-0.0499012	-0.0107387	0.000745356	-0.0382248	0.0343099	-0.0310588	0.0302102	-0.0179588	-0.00856155	5.37048e-05	0.0148798	0.0144035	-0.0168763	-0.0709032	-0.0138042	0.00951994	-0.0215866	0.0456799
1.58237	-0.00434622	-0.0131203	0.0111135	-0.00415989		1.54398	0.00792657	-0.00556015	-0.000155444	0.00587696	0.0163846	0.00119734		1.58237		0.0585982	-0.0514059	0.0358111	-0.0112073	-0.0264522	-0.0314212	-0.160202	-0.0183829	-0.0052387	7.56746e-06	-0.0168057	-0.0383406	-0.00761029	0.0341062	0.0376649	0.0258201	-0.0322517	-0.0171567	-0.010566	-0.0185155	0.0198491	-0.0176607	0.0405508	-0.0300158	0.0138866	-0.0109829	0.017623	0.0107112	-0.0093516	-0.0754602	-0.0143959	-0.0254836	-0.0111481	0.0416771
1.58371	-0.0153273	-0.00871217	0.0131148	-0.00738321		1.54469	0.00874586	-0.00631875	-0.000519364	0.0054864	0.0185368	0.000340575		1.58371		0.0037136	-0.0265271	-3.09183e-05	-0.0229844	-0.0206314	-0.0255034	-0.144124	-0.0222018	-0.00454578	0.0101299	-0.0150297	-0.0468161	-0.0195566	0.00229757	0.035266	0.0189727	-0.0445049	-0.00661205	-0.0132951	-0.00323213	0.0292478	0.0206786	0.0237902	-0.0163971	-0.00620598	-0.0127195	0.0155466	0.0183426	-0.00198872	-0.0784528	0.00205619	-0.0348349	-0.00299979	0.0186567
1.58506	-0.018328	-0.00475589	0.0183425	-0.00975039		1.54541	0.00925127	-0.00904894	0.00161672	0.0027022	0.0185669	0.00122519		1.58506		-0.0290977	-0.00097006	-0.018424	-0.0311455	4.74131e-05	-0.030378	-0.111003	-0.0114724	-0.0142941	0.0196111	-8.84919e-05	-0.0233637	-0.00685177	-0.0139498	0.0172255	0.00398958	-0.047866	0.0102678	-0.0279024	0.0104112	0.0240184	0.0317694	0.019807	-0.0251303	-0.0120885	-0.0287884	-0.00883949	0.0195069	-0.0157294	-0.0532516	0.0312577	-0.0337251	0.00198569	-0.00109944
1.5864	-0.0170895	0.00239479	0.0136163	-0.000271641		1.54613	0.00889205	-0.0125674	0.00209426	0.00172092	0.0188064	0.0019173		1.5864		-0.0563668	0.0112454	-0.0196546	0.00113902	-0.0339156	-0.00498427	-0.11214	-0.00121612	0.00773578	0.00676149	-0.00331298	-0.0117873	-0.011232	-0.0210178	0.0265055	-0.0230381	-0.080129	0.016785	-0.0217674	0.00729632	0.0216872	0.027078	0.0185371	-0.0249569	-0.0207556	-0.0374692	-0.0270385	0.00477932	-0.0232554	-0.0570903	0.0343419	-0.0244439	0.00170499	-0.00564972
1.58774	-0.0157023	0.00168929	0.0092412	-0.00864857		1.54684	0.00946632	-0.0128397	0.00206033	0.00334885	0.0182677	0.00301989		1.58774		-0.0604197	0.0154318	-0.0239971	-0.00089149	-0.0314103	0.00707278	-0.0798678	0.00280196	0.00258543	0.00594155	-0.00992792	-0.0054429	-0.0123473	-0.0270162	0.0252725	-0.0358729	-0.0783914	0.012687	-0.0120988	-0.0135192	0.0333818	0.0296854	0.000294289	-0.0171731	-0.036684	-0.0337193	-0.0351737	0.0129529	-0.0301392	-0.0368191	0.0351059	-0.000229089	0.0208973	-0.0379803
1.58908	-0.0110143	0.0080165	0.00924555	-0.00530264		1.54756	0.00877662	-0.0145416	0.00292584	0.00537321	0.0203539	0.00401468		1.58908		-0.0494632	0.00195038	-0.0277102	-0.000663942	-0.00836045	0.0181619	-0.0421	-0.00728126	0.0170708	0.00865913	0.00281491	0.00394996	0.0137509	-0.0418379	0.0102471	-0.0159568	-0.059921	0.0121109	-0.00316718	-0.00838503	0.0513272	-0.0104375	-0.0410485	-0.0218711	-0.0280747	-0.0211971	-0.0441326	0.00416309	-0.0202971	-0.0154962	0.0268193	0.00609703	0.00293987	-0.0504181
1.59043	0.00327247	0.00638157	-0.000848076	-0.00217321		1.54828	0.00890401	-0.0196379	0.0042189	0.00861067	0.0211822	0.00671649		1.59043		-0.0190749	-0.00731597	-0.00311978	-0.0120177	-0.00478518	0.0659483	-0.0331646	-0.0228744	0.0156255	-0.0044216	0.0100528	-0.00801994	0.0170114	-0.0201876	0.0154745	-0.00277354	-0.0396147	0.0109725	0.00699591	-0.00992543	0.0540664	-0.0161757	-0.02457	-0.0360001	0.00655417	-0.0257279	-0.0493381	-0.00734553	0.00773514	-0.00742488	0.0105102	-0.00161711	-0.0203085	-0.0479335
1.59177	-0.00398251	-0.00133082	-0.0114083	0.00810735		1.54899	0.00842175	-0.0249428	0.00601835	0.0106165	0.0198273	0.00183345		1.59177		-0.0164715	-0.0206992	-0.00602182	-0.0285954	-0.0147973	0.0626902	-0.0118331	-0.0115882	0.00779347	-0.0225296	0.0140915	-0.0270501	0.0291749	-0.00169966	0.00230168	0.00125739	-0.0180002	0.0116647	0.00209301	0.00479231	0.0644338	-0.0157517	-0.0112015	-0.0275748	0.0470767	-0.0244106	-0.0572894	-0.0014771	0.0050696	-0.004371	-0.000129166	0.000603724	-0.0109842	-0.0611513
1.59311	-0.00166785	-0.0121597	-0.0157886	0.0200527		1.54971	0.00754025	-0.0250416	0.00473787	0.0125659	0.0198801	0.00664931		1.59311		0.0175415	-0.0255057	-0.0296996	-0.0209573	-0.0267566	0.0753706	-0.0279077	-0.019663	0.0170778	-0.0127119	0.0323381	-0.0211098	0.0520366	0.00821316	-0.0116242	-0.00610183	-0.00339648	0.0114962	-0.0148454	0.0195988	0.0595896	-0.0271244	-0.00511058	-0.0229816	0.0655762	-0.0340897	-0.0520138	0.0137421	0.0153943	0.0140144	0.00411437	-0.00516909	-0.0236031	-0.0396807
1.59445	-0.0129453	-0.00907227	-0.0155659	0.0209317		1.55042	0.0073553	-0.0276775	0.00346206	0.0147366	0.0209248	0.00454709		1.59445		-0.0129538	-0.0524163	-0.0131692	-0.0122708	-0.0583532	0.0714914	-0.0215765	-0.0232779	0.0213925	-0.034429	0.0278468	-0.0142398	0.0567371	0.00906864	-0.0111374	-0.0153289	-0.0201893	0.0187128	-0.0235596	0.0230802	0.0269825	-0.0313824	0.0175953	-0.0271371	0.0651994	-0.029614	-0.0392081	0.00557566	0.0117333	0.00760577	-0.0124056	-0.000207062	-0.0116821	0.013593
1.59579	-0.00653324	-0.00907434	-0.0145112	0.00723501		1.55114	0.00694011	-0.0264288	0.00657537	0.013911	0.017718	0.0066692		1.59579		-0.0103933	-0.0520277	0.0179522	0.0276292	-0.0676328	0.0452729	0.00351256	-0.0237724	0.0299119	-0.0421145	0.0126396	-0.0177943	0.0574217	0.00261973	-0.0219783	-0.00110692	-0.0384324	0.0106219	-0.0257566	0.0434774	0.0109788	-0.0303487	0.0323365	0.00190361	0.0614287	-0.0241994	-0.032801	0.00617785	-0.00157322	-0.0127869	-0.0217607	0.0186412	-0.00563601	0.0143115
1.59714	-0.00716753	-0.00681472	-0.000551523	0.00758021		1.55186	0.00644483	-0.028573	0.00435515	0.00985517	0.0165088	0.00956995		1.59714		-0.011889	-0.0372313	-0.00972355	0.0399733	-0.0549544	0.0308198	0.00761249	-0.0367148	0.0234444	-0.0210033	0.00436088	0.00384615	0.0637493	0.0062055	-0.0425492	0.0211844	-0.0414078	-0.00125302	-0.0270654	0.0420531	0.00524988	-0.0236735	0.0212666	0.0215621	0.0639297	-0.032848	-0.0221691	0.0113857	0.00600009	-0.0391097	-0.0233106	0.0260918	-0.00785704	0.0173146
1.59848	-0.00237269	0.00067533	0.00777415	-0.000582213		1.55257	0.00542589	-0.0247221	0.00210569	0.00570082	0.0150773	0.0103363		1.59848		-0.0164391	-0.0289205	-0.00457072	0.0330724	-0.0495213	0.0521431	0.0155076	-0.0317165	0.0338815	-0.0193494	-0.0116239	0.0144766	0.0227083	-0.00496046	-0.0342552	0.0286195	-0.0307843	0.00551839	-0.0209725	0.0270967	0.00393671	-8.77316e-05	0.0128809	0.0255608	0.021138	-0.00905393	-0.00897365	0.00204864	-0.00128305	-0.0477204	-0.0298373	0.0298502	-0.0150723	-0.00152645
1.59982	-0.00817167	0.00682697	0.00777667	-0.0103398		1.55329	0.00586342	-0.0161207	0.000669511	0.00364355	0.0171258	0.00810843		1.59982		0.011296	-0.0554608	-0.00504571	0.0379997	-0.0705198	0.0327006	-0.00989501	-0.0115621	0.0224818	-0.00126362	-0.0236419	-0.0120488	-0.00684957	-0.0204273	-0.0514354	0.0495283	-0.0361478	0.00134198	0.0078488	0.00789193	0.0133595	0.0111016	0.017419	0.034866	-0.00518052	-0.00803163	-0.0234454	-0.000420306	-0.00580023	-0.053916	-0.00452819	0.013993	-0.0191862	-0.00519635
1.60116	-0.00105603	0.00366522	0.00192499	0.00462369		1.55401	0.00546729	-0.00964574	0.00106461	0.00183071	0.0176163	0.00622699		1.60116		0.0380211	-0.0432318	-0.0203255	0.0101514	-0.0282208	0.0372693	-0.00675793	-0.0130253	0.00185564	-2.86858e-05	-0.0118703	0.00230315	-0.0177381	-0.0364793	-0.0605481	0.0604712	-0.0311102	0.00714119	0.0201141	-0.0161007	0.00446881	0.015835	0.00097588	0.0308737	-0.0153849	-0.0237052	-0.0217176	-0.0173246	-0.0186055	-0.0309421	0.018853	0.0189772	-0.00741406	-0.00615103
1.6025	0.00454718	0.00487379	-0.000375798	-0.00107593		1.55472	0.0047923	-0.00663836	0.000618285	-0.000524858	0.0183285	0.0101228		1.6025		0.0424455	-0.0500154	-0.0113587	0.00380979	-0.00994332	0.0523452	-0.0277183	-0.000776418	3.19519e-05	0.0100118	0.00453874	0.0258663	-0.0312832	-0.0462201	-0.0452936	0.0357016	-0.0411293	0.00204798	0.00208375	-0.0273272	0.0185383	-0.00169284	0.00402115	0.00856738	-0.0334962	-0.0246077	-0.0308567	-0.0221828	-0.0387085	-0.0200953	0.0220318	-0.00249923	-0.0128465	0.00377581
1.60385	0.00648381	-0.00307108	-0.0128706	-0.00369652		1.55544	0.00372602	-0.0020414	-0.000166545	0.00187627	0.0179933	0.00461956		1.60385		0.0523684	-0.0535745	0.000352031	0.00866194	-0.0168969	0.0479919	-0.0394297	0.017857	-0.00632856	0.000216936	0.0174529	0.0117036	-0.0253292	-0.0494378	-0.0547558	0.0508875	-0.0475712	0.00741013	-0.00754823	-0.0468528	0.00377722	-0.00726709	0.0021721	-0.00525	-0.0256265	-0.0173291	-0.0391588	-0.0276803	-0.0335756	-0.0125458	0.00833397	-0.0116712	0.000399182	-0.00430445
1.60519	0.0100266	-0.0075771	-0.014174	-0.00449654		1.55616	0.00339784	0.00191787	0.00130097	0.00375223	0.019435	0.00385111		1.60519		-0.000820866	-0.0209948	0.00433696	-0.0153732	0.0165717	0.0764396	-0.0304564	0.00778666	-0.0145785	-0.0114962	0.0677545	-0.0064935	-0.0219375	-0.0294444	-0.0550516	0.0462856	-0.0193516	0.00247688	-0.00658951	-0.0576506	-0.0156544	-0.0234098	0.00732353	-0.0182658	-0.00828807	-0.0144934	-0.04273	-0.021085	-0.0210341	-0.0219188	-0.0025219	-0.0192154	0.00257129	-0.0229272
1.60653	-0.00518115	-0.00416204	-0.00683123	-0.010858		1.55687	0.00306466	0.00228537	0.00154046	0.00543674	0.0182485	0.0094549		1.60653		-0.0453526	-0.0313305	-0.0285057	-0.00947837	0.0296196	0.0539606	-0.0610057	-0.00228196	-0.0137306	-0.00687114	0.0585489	-0.00624752	-0.0216176	-0.00986447	-0.0411937	0.0395145	0.0153341	-0.00522928	-0.0114688	-0.0551737	-0.0280149	-0.0368615	0.0247283	-0.0303105	0.0123059	-0.0337174	-0.0411247	-0.00461755	0.00654452	-0.0409492	0.00187783	-0.00795416	-0.00119727	-0.0167857
1.60787	-0.00483637	-0.00557406	0.00420128	-0.0134264		1.55759	0.00155405	-0.004983	0.00152915	0.00692639	0.0167582	0.0116263		1.60787		-0.0429989	-0.0234537	-0.0282426	0.0103792	-0.00820904	0.0635068	-0.0420282	0.0115126	0.00107026	0.000620091	0.037058	-0.0318936	-0.016499	-0.00546554	-0.0582471	0.0375912	0.0315529	-0.0129898	-0.0144786	-0.0184859	-0.0434342	-0.0341472	0.0444928	-0.031102	0.023691	-0.0532145	-0.0518459	-0.00941497	0.0162286	-0.0432035	0.00458125	0.0221495	0.00203332	-0.0115833
1.60922	-0.0137735	-0.00924623	0.00628226	-0.025362		1.55831	0.00167975	-0.00399297	-0.000586808	0.00678001	0.016656	0.0114794		1.60922		-0.0637093	-0.018737	-0.03381	-0.00015515	-0.0183167	0.052087	-0.0490048	0.0128283	0.0026784	-0.00956132	0.0180106	-0.0556674	-0.0227351	0.00901604	-0.0660345	0.0196025	0.0364729	-0.0132405	-0.0391935	-0.0210959	-0.0397209	-0.0485835	0.0314532	-0.0311343	0.0279999	-0.0546309	-0.0573381	-0.0153543	0.0148261	-0.0471611	0.0147268	0.00720376	0.00229714	-0.0206033
1.61056	-0.0221106	-0.00946433	0.0068778	-0.0162693		1.55902	0.00224097	-0.0037719	0.0012325	0.00741829	0.0192066	0.0126645		1.61056		-0.06699	-0.0251262	-0.0398749	0.00281957	-0.0263291	0.0228371	-0.0444589	0.0144928	0.00555471	-0.00480112	-0.0198115	-0.0330167	-0.0110391	0.000820501	-0.055093	0.0267187	0.0378665	0.000359087	-0.0522694	-0.0226935	-0.0390832	-0.0407006	0.00636519	-0.0307149	0.0266176	-0.0647388	-0.0589522	-0.0236341	0.0107856	-0.0422954	0.00451215	0.059671	0.00533862	-0.00164552
1.6119	-0.0148055	-0.00738206	0.0137762	-0.012732		1.55974	0.00179856	-0.000721148	0.000258788	0.0101209	0.0198407	0.0155229		1.6119		-0.0696688	-0.0350432	0.00663495	-0.00449472	-0.0388668	0.0526058	-0.0161702	0.0306495	0.0191701	0.000650172	-0.012201	-0.0276785	-0.0131449	-0.0163648	-0.0507021	0.0329714	0.0032536	0.0150971	-0.0483915	-0.0410705	-0.0552643	-0.0262198	0.00208684	-0.0215803	0.00612103	-0.0467908	-0.0378771	-0.0425105	-0.00480284	-0.0270105	-0.0115887	0.068142	0.0155508	0.0128532
1.61324	-0.0129177	-0.00560475	0.0102363	-0.0129513		1.56046	0.00273575	0.00114291	-0.000499664	0.0108876	0.0186874	0.0185458		1.61324		-0.0771754	-0.0209244	0.0180644	-0.015946	-0.0123191	0.0307945	-0.0081921	0.0329758	-0.000200914	0.00224945	0.000681071	-0.0156928	-0.00178152	-0.00791487	-0.0424317	0.0507479	-0.0123495	0.0257243	-0.0440649	-0.0573852	-0.0549394	-0.00620959	-0.00625078	-0.0101264	0.00155963	-0.0108196	-0.0236797	-0.0356416	-0.00141551	-0.00647599	-0.00639632	0.0628001	0.0134017	0.00819961
1.61458	0.00631311	-0.00915302	-0.000449255	-0.0122495		1.56117	0.00325578	0.00123083	0.00117334	0.00972375	0.0164724	0.0165074		1.61458		-0.0519326	0.00563307	0.0509588	0.00422326	-0.0031913	0.0321875	0.00110008	0.0109774	0.00273621	-0.0153106	-0.0212006	-0.0279779	-0.0062891	-0.00759997	-0.0400657	0.0374423	-0.0282974	0.0387857	-0.0237555	-0.0671195	-0.0495112	0.00175888	-0.00362141	-0.0137371	-0.015294	-0.002873	-0.00472421	-0.021847	-0.00825096	0.00521223	0.00756567	0.070731	-0.00025048	0.00214953
1.61593	0.0144896	-0.00360905	0.00675028	-0.0159287		1.56189	0.00373502	0.00730572	0.00136363	0.00954167	0.0153804	0.0131374		1.61593		-0.0280217	0.00950788	0.0553667	0.00137216	0.0112388	0.0374737	0.0123097	-0.00162238	0.00262971	-0.0112639	-0.00730423	-0.0273426	-0.010163	0.00162489	-0.0353018	0.0158887	-0.0308056	0.0279478	-0.00895014	-0.058601	-0.0434679	0.0108374	0.00982137	-0.00526375	-0.0223219	-0.00569588	0.0134474	-0.0232318	-0.00361667	0.0192448	0.000379772	0.0634144	-0.00390147	-0.0223413
1.61727	0.0191468	-0.00670538	-0.00108242	-0.0245187		1.56261	0.00288688	0.00457173	-0.00168517	0.0105868	0.0141175	0.0133912		1.61727		-0.0247798	0.00439887	0.0611638	0.015641	0.0410779	0.0173791	-0.00955877	-0.0110381	0.0130927	-0.0185712	-0.0249541	-0.0382707	-0.00227943	0.00218017	-0.0138638	0.000296968	-0.00938834	0.0119839	-0.0145934	-0.0654889	-0.0211368	0.00475747	0.0112592	-0.0238467	-0.0272232	0.0024457	-0.00384523	-0.0301176	-0.00241663	0.0182316	-0.00800457	0.0201764	-0.0196007	-0.037815
1.61861	0.0163833	-0.0125281	-0.00538084	-0.015164		1.56332	0.00196468	0.00227047	-0.00144752	0.0100902	0.0126515	0.00866425		1.61861		-0.0159753	0.0242009	0.0621831	0.00350054	0.048869	-0.0244782	-0.0277549	-0.0282347	0.0171855	-0.0418856	-0.0274634	-0.0393818	-0.0136481	0.00183719	0.00527151	-0.0132535	0.00676156	0.0217452	-0.0306198	-0.0595516	0.00977179	-0.00657138	0.0184903	-0.0326961	-0.0204526	0.0308899	-0.0107216	-0.0172522	-0.00646321	0.0360507	-0.00786946	-0.00293758	-0.00889055	-0.0333101
1.61995	0.0134184	-0.0169796	-0.00213109	-0.00757345		1.56404	0.00248377	0.00125306	0.00175492	0.0080323	0.0122823	0.00703109		1.61995		0.00379115	0.0289917	0.0432757	-0.00635353	0.0578534	-0.0470483	-0.00925047	-0.0362421	0.0249831	-0.0369481	-0.0354005	-0.027488	-0.0151797	-0.0231407	0.0210578	-0.0298293	0.00670209	0.0254464	-0.0218392	-0.0445459	-0.00224204	-0.0202247	0.0367398	-0.0191699	-0.00679487	0.0209732	-0.0128708	-0.0119088	-0.0122183	0.0324981	0.0102164	-0.0318612	0.0087696	-0.0245381
1.62129	0.00901546	-0.0138989	-0.000768171	-0.00511086		1.56476	0.0022042	0.000311028	0.0028589	0.00794543	0.013285	0.00415947		1.62129		0.00227485	0.0234871	0.0408045	-0.0348027	0.0729967	-0.0506676	-0.00224765	-0.0432149	0.0269426	-0.0527005	-0.00761682	-0.0125379	0.00180985	-0.0331583	0.0271921	-0.0183353	-0.00382275	0.0294925	-0.0150221	-0.0463997	-0.00321602	-0.0167873	0.0586991	-0.00784425	-5.26105e-05	0.041672	-0.0159088	0.0016893	-0.0115614	0.0394308	0.0341106	-0.0106223	0.0153854	-0.00562211
1.62264	0.00777305	-0.0179812	-0.000570242	0.0040495		1.56547	0.00273467	0.00214458	0.00245847	0.00777274	0.0127164	0.00782057		1.62264		0.0202431	0.0363161	0.0114469	-0.0650041	0.0923989	-0.0487626	-0.0237872	-0.0421156	0.0123573	-0.0675919	-0.0212324	-0.0142918	-0.000767381	-0.0347264	0.0356944	-0.0336048	-0.0193945	0.0338483	-0.0135929	-0.0371172	0.0108601	-0.00990745	0.0754151	0.00896465	0.000584657	0.0507342	-0.0144861	0.0032912	-0.0232126	0.0448052	0.0535203	-0.0176324	0.00524977	0.0237113
1.62398	0.012392	-0.0221836	-0.00125556	0.00488215		1.56619	0.00329655	0.00266082	0.00171132	0.00757721	0.0129401	0.0124291		1.62398		0.0202876	0.0435691	0.0149988	-0.0667498	0.0965338	-0.0342874	-0.00745901	-0.0171905	0.0255916	-0.045905	-0.0251587	0.0208488	-0.00464144	-0.0187879	0.0295177	-0.0576685	-0.0356953	0.0410544	0.0332723	-0.0331043	-0.0054705	-0.0143348	0.0469279	0.0288579	-0.00650582	0.041229	-0.00881583	-0.00506758	-0.0134902	0.0396783	0.0598998	-0.0145696	0.0163035	0.0350254
1.62532	0.000120463	-0.01618	0.00353302	-0.00713378		1.56691	0.00406397	0.00145213	-0.000430579	0.00588774	0.0121438	0.0180955		1.62532		0.020068	0.0232502	0.0144704	-0.0726541	0.0570396	-0.0414513	0.00489433	-0.0136006	0.0244898	-0.0285188	-0.000643289	0.00385995	0.0168897	-0.0119065	0.0273059	-0.0616448	-0.0334801	0.0349992	0.056206	-0.0199898	-0.0199824	-0.0242882	0.034381	0.0264212	-0.00238512	0.0422956	-0.0109386	-0.0164203	-0.0177654	0.0325169	0.0444472	0.00944955	0.00728004	0.0402498
1.62666	-0.00944499	-0.0129949	0.000270956	-0.0114312		1.56762	0.00364576	0.00182827	-0.00101377	0.00548409	0.00977532	0.0240396		1.62666		0.0174883	0.0177966	-0.0100587	-0.0574635	0.0264939	-0.0509266	-0.0451989	-0.0196669	0.00770687	-0.0288648	-0.0282374	-0.0267103	0.0270089	-0.00289832	0.031384	-0.0544772	-0.0242452	0.038965	0.0485898	-0.0134448	-0.0339281	-0.0138935	0.0352192	0.0127818	-0.00472259	0.0269624	0.00780395	-0.0176368	-0.00692066	0.0213116	0.0305431	0.0139136	-0.00180405	0.0511632
1.628	-0.00815704	-0.0117709	0.00683054	-0.0167434		1.56834	0.00341189	-0.000713986	-0.00240056	0.00657387	0.00916883	0.0301047		1.628		0.0315636	0.000304629	0.00585097	-0.0514881	-0.00143462	-0.0337388	-0.029273	-0.00302305	0.0128967	-0.00957149	-0.02106	-0.00930892	0.0156387	-0.0026768	0.0284778	-0.0516534	-0.00496445	0.0192774	0.0613685	0.00925668	-0.0431855	-0.00793914	0.0200233	0.0132407	-0.0259879	0.00473073	0.013006	-0.0143104	-0.0134047	0.00760335	0.0152712	0.0315056	0.00700394	0.043797
1.62935	-0.0103315	-0.00889649	0.00719351	-0.0232393		1.56906	0.00414958	-0.000527366	-0.00271621	0.00401221	0.00907218	0.0300931		1.62935		0.0252754	-0.00888927	0.00398733	-0.0466344	-0.00915011	-0.0265778	-0.0110387	-0.00743707	0.0114417	0.00611701	-0.00736714	-0.0149749	0.0249529	-0.01653	0.0150926	-0.0356114	0.00527166	0.00180338	0.0473194	0.00679091	-0.0459601	-0.0195488	0.00165059	0.00538684	-0.0210191	0.00834693	-0.00385869	-0.0186042	-0.0316494	-0.0146698	0.00367778	0.0421718	0.0200615	0.0226067
1.63069	-0.00621626	-0.00792305	0.0104489	-0.0188793		1.56977	0.00428481	0.00378373	-0.00358859	0.0053252	0.0105255	0.0289151		1.63069		0.0540413	-0.0294957	-0.0180102	-0.02724	-0.00709095	-0.00950196	-0.00314175	-0.00508621	0.00160927	0.00591298	-0.0181122	-0.0257239	-0.00173878	-0.0113334	0.010054	-0.0199392	0.012444	-0.00388755	0.0218872	0.00517593	-0.0387501	-0.00990427	-0.00566012	-0.0129702	-0.0258455	0.00608385	-0.0148355	-0.024136	-0.0208592	0.0167924	-0.00132126	0.0412391	0.0159266	-0.00100218
1.63203	0.0023061	-0.0101694	0.00715599	-0.0161141		1.57049	0.0047956	0.00373066	-0.00475707	0.00666779	0.0112908	0.0259487		1.63203		0.0821741	-0.0196763	-0.0133174	-0.0272619	-0.00529357	-0.00278825	-0.00607875	0.0147422	0.0020365	-0.0116053	-0.0113655	-0.0014773	-0.0287684	-0.019238	0.0199497	-0.0112183	0.013858	-0.0126104	0.0223171	0.00234982	-0.0106448	-0.0151449	-0.0218302	-0.00455048	-0.013978	0.016331	-0.019897	-0.0220538	-0.0016887	0.0171218	-0.0190666	0.0159428	0.0286897	-0.00983955
1.63337	-0.00329832	-0.0048727	0.00166628	-0.0155003		1.5712	0.00528654	0.0015271	-0.00659898	0.0100043	0.0131483	0.0244648		1.63337		0.0614649	-0.0251588	-0.0214267	-0.0285368	-0.0127551	0.00662253	0.00821301	0.00777306	0.00182519	-0.0298202	0.0159084	-0.00687503	-0.0189132	-0.0152111	0.00820283	-0.00198308	0.0308984	-0.0129027	0.00196815	-0.00505886	-0.00451973	-0.0281292	-0.031502	-0.00291483	-0.0136187	0.00372293	-0.0401702	-0.0200357	-0.010086	0.0272433	-0.0384741	-0.00566636	0.0412199	-0.0130826
1.63471	-0.00373323	0.00293323	0.00249358	-0.0130922		1.57192	0.00577449	0.00424689	-0.00554296	0.0105168	0.0134897	0.0237105		1.63471		0.0361565	-0.021039	-0.0108109	-0.0293671	0.0194941	-0.016833	-0.0367034	0.00686477	-0.0149226	-0.0195174	0.0192296	-0.0217085	-0.00982446	-0.0177237	0.00373257	0.0291199	0.0277954	-0.00203719	0.00541451	0.017505	-0.00848279	-0.0270037	-0.00961911	0.0028935	-0.000728927	0.00504822	-0.0393824	-0.013516	-0.00136098	0.0443776	-0.0145653	-0.0161884	0.0601732	-0.024985
1.63605	-0.00158557	0.00498457	-0.0116058	-0.0139034		1.57264	0.00721884	0.00799158	-0.00445278	0.0109083	0.0101599	0.0261845		1.63605		0.0203376	0.00603942	-0.0129572	-0.0228114	0.00479738	-0.00491927	-0.0643352	-0.00260081	-0.0292113	-0.0134541	0.0299378	0.00612309	0.00442462	-0.00571141	-0.0062032	0.0144087	0.0228416	-0.0082177	0.000811041	0.00825794	0.00496627	-0.0317335	0.0170178	-0.00491808	-0.00839989	0.0123483	-0.0249093	-0.0252622	0.00444087	0.0301862	0.00845404	-0.0189074	0.0477181	-0.0298779
1.6374	-0.00661555	0.00519026	-0.00813365	0.00325373		1.57335	0.00787704	0.00738758	-0.00430481	0.0106756	0.0110983	0.021754		1.6374		-0.012915	0.00194117	-0.0155422	-0.0219922	0.0129566	-0.00414172	-0.0523234	-0.000521272	-0.0378368	-0.00615122	0.0185343	0.00718835	0.00517435	0.013683	-0.00756428	0.00639566	0.0103906	-0.0155651	0.00241602	-0.0101478	-0.00665059	-0.0214249	0.0320228	-0.0098665	0.0111063	0.00891564	-0.015308	-0.0165435	-0.0148296	0.0296111	0.0137777	-0.00391536	0.0349415	-0.00511936
1.63874	0.00564013	0.000482642	-0.00412806	0.00189341		1.57407	0.00838739	0.00318053	-0.00493464	0.0115945	0.0111455	0.0266992		1.63874		-0.0365972	-0.00564385	0.00927005	-0.0124466	0.0780731	0.00118528	-0.0750008	0.0100041	-0.0281934	0.00680872	0.000448297	0.00237179	0.00805576	0.019221	-0.0132656	0.00743916	-0.0205094	-0.029127	0.00960335	-0.0176063	0.0164908	-0.0331564	0.0338731	-0.0123638	0.0103544	0.0120418	-0.00251987	0.0203499	-0.022622	0.0269788	0.0342008	0.000459646	0.0151128	-0.0152726
1.64008	0.00965441	-0.00446958	0.00507076	0.00399572		1.57479	0.00884269	0.00612838	-0.00410064	0.0112391	0.0111178	0.0242268		1.64008		-0.0308195	0.00859737	0.0399193	-0.0210554	0.0681746	-0.00689002	-0.0604189	-0.0197691	-0.0202032	0.000929778	-0.00284449	-0.0243901	0.0235685	0.0139581	-0.0164251	0.0239009	-0.02787	-0.0502263	0.00292429	-0.028851	0.0196415	-0.00997922	0.0186329	-0.0213912	-0.0239776	0.00139394	-0.00944338	0.0195592	-0.0138034	0.0224838	0.0238437	0.00646725	-0.00313448	-0.0144912
1.64142	0.00245708	-3.60802e-05	0.00899723	0.0108574		1.5755	0.00944064	0.00745345	-0.00353148	0.0104582	0.010526	0.019526		1.64142		-0.00767944	-0.0156939	0.0148388	-0.022834	0.0710241	-0.0249133	-0.0105219	-0.00429084	-0.000917277	-0.015223	-0.00517952	-0.0435153	0.0401562	0.02109	-0.0208798	0.0199138	-0.0268731	-0.0516191	-0.0288019	-0.0190989	0.0102485	-0.00438404	0.0191519	-0.0289904	-0.0286597	-0.0259428	-0.00690295	0.0302754	-0.0173222	0.0119589	0.0292324	0.00401166	0.00307691	0.00739743
1.64276	-0.00352729	0.00214488	0.00605836	-0.00122408		1.57622	0.00973232	0.00172822	-0.00333706	0.0116904	0.0119207	0.0168175		1.64276		-0.0106378	-0.0435789	0.00572191	-0.0112158	0.0664328	-0.0278859	0.0225664	0.00476442	0.00291755	-0.0295482	0.0045667	-0.055572	0.0345372	0.0078461	-0.0284126	0.0128791	-0.0117877	-0.0599283	-0.028142	-0.0174825	0.00583675	-0.00418714	0.0195389	-0.0250003	-0.0435716	-0.0290883	-0.00342761	0.0450772	-0.00848338	-0.00100637	0.0239912	-0.000802964	0.00293991	0.0206983
1.64411	-0.00580575	-0.00974246	-0.00316887	-0.0105939		1.57694	0.00965006	-0.00521424	-0.00320908	0.01374	0.0141973	0.0126054		1.64411		0.00706804	-0.0442297	-0.0134356	0.000235666	0.0449203	-0.0293932	0.0132049	-0.0020908	-0.0130836	-0.0378928	0.0152546	-0.0556021	0.0270198	0.00932198	-0.0422547	0.018118	0.010255	-0.0693635	-0.0313778	-0.00637208	-0.0037698	-0.015116	0.00581388	-0.0223766	-0.0623287	-0.0141356	-0.0132965	0.0315118	0.00261303	0.0054758	0.0379022	-0.00606678	-0.000119524	0.0110718
1.64545	0.00921588	-0.00736172	-0.014344	-0.0255759		1.57765	0.00917234	-0.00871867	-0.00279813	0.0166796	0.0118901	0.01015		1.64545		0.059859	-0.0363465	-0.0090849	0.0381328	0.0309881	-0.0282533	0.00291993	0.0194616	-0.0252691	-0.0210459	0.0376723	-0.0208607	0.0152355	0.0151608	-0.0308032	0.0166136	0.005065	-0.0539231	-0.0372944	-0.010395	-0.0187163	-0.0183082	0.000128789	-0.0281786	-0.0308976	-0.0125528	-0.0203833	0.0226876	0.0230245	0.00441534	0.0392116	-0.0342841	-0.00235765	0.0474076
1.64679	0.0191427	-0.00658391	-0.0105184	-0.0197564		1.57837	0.00868404	-0.00965787	-0.0004017	0.0165558	0.0111351	0.00727269		1.64679		0.0692881	-0.0340069	-0.0167812	0.0665394	0.0311633	-0.00134646	-0.0381726	0.0253914	-0.027393	-0.00746248	0.0612053	-0.00560954	0.0058425	0.0233442	-0.00554627	0.00703118	-0.00497427	-0.0359757	-0.0520213	-0.0217279	-0.027876	-0.0256853	-0.0036679	-0.0204003	-0.0240346	-0.0169093	-0.0204177	0.0164327	0.0193846	0.0137551	0.0135715	-0.0447299	-0.0053017	0.0363523
1.64813	0.0117774	-0.01037	-0.000857964	-0.00653392		1.57909	0.00859981	-0.0157515	0.000133302	0.0133463	0.00864986	0.00796814		1.64813		0.0409639	-0.0182265	-0.00200631	0.0582023	0.00561171	-0.0138808	-0.0181946	-0.0023487	-0.0376637	0.000123458	0.0711862	-0.0171346	0.00303667	0.0230392	-0.0214575	0.0324631	-0.0306837	-0.0234938	-0.0413789	-0.0110431	-0.0226242	-0.0293385	-0.00333599	-0.0268761	-0.00892698	-0.00463695	-0.0108336	0.00757035	0.0142209	-0.00601681	0.0149747	-0.0356253	0.0114804	0.0123761
1.64947	0.00360239	-0.00877087	-0.00055729	0.00898459		1.5798	0.00819012	-0.0196257	0.000535911	0.0108058	0.00902695	0.00685433		1.64947		0.0229135	-0.00969762	0.00265834	0.0259726	0.00772941	-0.0279619	-0.0012743	-0.00330667	-0.0308599	0.0168393	0.0628542	-0.0145546	0.00239855	0.0141292	-0.0059101	0.0235035	-0.045356	-0.00421803	-0.046601	0.00473206	-0.0196956	-0.0310863	0.00698371	-0.0203152	-0.00206133	-0.0010886	-0.00514657	-0.000879927	0.0100688	-0.0325477	-0.00652445	-0.000583522	0.0276689	0.00436214
1.65081	0.000510923	-0.00349248	0.000239079	0.0130562		1.58052	0.00889549	-0.0170401	0.00353519	0.00755718	0.0105843	0.00763525		1.65081		-0.0268168	-0.00356221	-0.00117666	0.0370712	0.00327734	-0.00572739	0.0137375	-0.00208622	-0.00881279	0.0161276	0.058168	-0.0337967	0.000440612	0.0134574	0.0123138	0.0303847	-0.0308409	0.00504438	-0.0312431	0.0042988	-0.0121775	-0.0149192	0.0145988	-0.0211384	-0.0112468	-0.0142193	0.00997602	-0.00382016	0.000572709	-0.0421119	-0.0151181	0.010491	0.0361384	-0.0164432
1.65216	0.0043142	-0.00549766	-0.00586721	0.011709		1.58124	0.00900798	-0.0109555	0.00382354	0.00613022	0.0116924	0.00986049		1.65216		-0.0465326	0.0148085	0.0122203	0.0440391	0.00176485	-0.000414922	0.0311255	-0.00733891	-0.0164393	0.0140299	0.0373798	-0.0627527	0.00346614	0.00486431	0.00247401	0.0289686	-0.0354568	0.00228372	-0.0333607	0.00735695	-0.00897598	-0.0264411	0.006419	-0.0250362	-0.0242006	-0.00843735	-0.000421711	0.00902404	-0.0100314	-0.0374584	-0.024197	0.0266345	0.0381611	-0.0200717
1.6535	0.00810737	-0.00829867	-0.00176197	0.00245335		1.58195	0.00935946	-0.00937608	0.00558407	0.00281132	0.0115346	0.0171874		1.6535		-0.0177847	0.0147597	0.0342364	0.0404855	-0.0161889	-0.00686385	-0.00572524	-0.00851515	-0.00890001	0.0278809	0.0318412	-0.058122	0.00549441	0.000263615	-0.00217286	0.00680983	-0.0390392	0.00204738	-0.0200952	0.000784003	-0.0309421	-0.0292993	0.00302549	-0.0101327	-0.0295365	-0.00785782	-0.0198841	0.0180956	-0.00685683	-0.0334602	-0.0284379	0.0213199	0.0282317	-0.0110134
1.65484	0.00524028	-0.00313632	-0.00471682	0.00330812		1.58267	0.00962779	-0.00909737	0.00349325	0.0027564	0.0131431	0.0182133		1.65484		-0.00360669	0.0105173	0.0103006	0.0241964	-0.0450875	0.0351216	-0.00349621	-0.00572373	9.48563e-05	0.00866839	0.00477702	-0.03732	0.0114501	0.00212148	0.00402492	0.00361542	-0.0289289	-0.00254786	-0.0211031	0.000770196	-0.0546203	-0.0299912	0.00305135	-0.0178329	-0.0227992	-0.0161785	-0.0368668	0.0266595	0.00139252	-0.0425766	-0.0112186	-0.00829542	0.0167179	-0.00829903
1.65618	0.00185225	-0.00297256	-0.00446627	0.000692784		1.58338	0.00924754	-0.00729831	0.00116681	0.00181877	0.0146044	0.018685		1.65618		0.0130688	0.01459	0.0110832	0.0052399	-0.0316458	-0.00122254	-0.0172766	-0.0146144	-0.00946973	0.0170661	-0.00634771	0.00237416	0.0108754	0.01316	-0.00670233	0.0239699	-0.0361397	0.00082217	-0.0333929	0.00294654	-0.0629876	-0.0276034	0.000317219	-0.0234946	-0.0127531	-0.0422122	-0.0501074	0.0188162	-0.0183382	-0.0110183	-0.0118995	-0.0148201	0.00661962	0.00177742
1.65752	-0.0111439	-0.000321828	0.00363065	0.0132185		1.5841	0.00880182	-0.00763449	-0.00084203	0.00313046	0.0149621	0.0220386		1.65752		0.0324933	-0.019698	0.00495731	-0.0313304	-0.0499666	-0.00331874	-0.022456	-0.00187279	0.000688897	0.0185166	0.00271204	0.0234577	-0.0126238	0.0300445	-0.0165997	0.00159563	-0.0320637	0.000526203	-0.0164536	0.00766785	-0.0524043	-0.0179925	0.00708341	-0.0100312	0.00193082	-0.0564616	-0.048741	0.0138244	-0.0205525	0.00633037	-0.00607109	-0.015122	0.00954424	0.0266731
1.65887	-0.023532	0.00171382	-0.00249126	0.0169068		1.58482	0.00861621	-0.00575201	-0.00125661	0.00395346	0.0137797	0.0201294		1.65887		-0.00689498	-0.00747838	-0.0183542	-0.0563633	-0.0254285	-0.0266727	0.00699702	0.0182926	0.00146929	-0.0141871	0.0180252	0.0282631	-0.0111558	0.0373531	-0.00960171	0.00937421	-0.0299833	-0.00149649	-0.0364186	0.0182728	-0.00950645	-0.0171034	0.0209862	-0.019086	0.0190144	-0.0474385	-0.0426902	-0.00445003	-0.0012567	0.0236047	0.0261271	-0.020699	0.0169267	0.0410987
1.66021	-0.0343057	0.00104042	-0.0104553	0.0176044		1.58553	0.00840285	-0.0054294	-0.000597993	0.00327432	0.0148038	0.0180206		1.66021		-0.0523059	0.00112792	-0.0097205	-0.0363035	-0.0280522	-0.0805801	-0.00639324	0.0225436	-0.00141516	-0.0253688	0.0247294	0.0360428	-0.0124644	0.0447895	-0.0123298	-1.90466e-05	-0.0252127	0.00576399	-0.0442695	0.0258337	0.0251698	-0.0134498	0.015487	-0.0175701	0.0260125	-0.0561299	-0.0598255	-0.00268336	0.00666475	0.0621995	-0.00110485	-0.0193476	0.00604916	0.0637284
1.66155	-0.0259965	0.00287668	4.9777e-05	0.0211382		1.58625	0.00744734	-0.00484334	-0.00246584	0.00330659	0.0179479	0.0179998		1.66155		-0.0273668	-0.00946682	0.001667	-0.0264756	-0.0141428	-0.0801941	-0.0351362	0.0253496	-0.011881	-0.029334	0.0252402	0.0432465	-0.00345731	0.049888	-0.0168083	-0.0154566	-0.0228618	0.0164703	-0.0262037	0.0157615	0.0251139	0.0026686	0.0294963	-0.0108142	0.0213746	-0.0601446	-0.0466153	-0.00643508	0.0208113	0.0581099	0.00197681	-0.00329539	-0.0021402	0.0522834
1.66289	-0.0149039	-0.00148306	0.000558982	0.0187072		1.58697	0.00707684	-0.000408384	-0.00329694	0.00473716	0.0152444	0.0128811		1.66289		-0.0411548	-0.00348809	-0.0370612	-0.000144925	0.0259437	-0.0335181	-0.0388864	0.0272904	0.000943469	-0.0410368	-0.00360894	0.0435908	0.0137809	0.0407355	-0.0247383	-0.0169738	-0.0147728	0.0145459	-0.0253608	0.0176696	0.0085802	-0.000390395	0.026722	-0.0027976	0.0039865	-0.0355251	-0.0542755	-0.0235185	0.0217181	0.0587495	0.0115754	0.00701114	-0.0187177	0.020169
1.66423	-0.0052186	-0.00218998	0.00531492	0.0130329		1.58768	0.00630073	-0.00349887	-5.4942e-06	0.00561871	0.0154577	0.0063126		1.66423		-0.0291992	-0.0150727	-0.0213127	0.00855514	0.0173452	0.00837264	-0.0621999	0.0348423	-0.00574433	-0.0353169	-0.0239344	0.0362586	-0.000683476	0.0361639	-0.0315572	-0.0156374	-0.00913829	0.0153511	-0.0131787	0.00123546	-0.0127535	-0.0128488	0.0397047	0.00188522	0.0247127	-0.0218174	-0.030647	-0.0248495	0.0125157	0.0666644	0.00349948	0.0186339	-0.0411591	-0.0178574
1.66557	4.3843e-05	-0.00844747	0.0141342	-0.00126979		1.5884	0.00647252	0.000913378	0.00103413	0.00554817	0.0147138	0.00714608		1.66557		0.0105214	-0.0453515	-0.0212791	0.00756765	0.0104014	0.0384031	-0.0099535	0.0465108	8.92608e-06	-0.0202213	-0.023989	0.0288029	-0.0221513	0.0253272	-0.045395	-0.0277172	-0.00539938	0.0131072	-0.00240208	-0.0141449	0.00822619	-0.0154097	0.0333267	0.00476375	0.0203107	-0.0325136	-0.000657165	-0.0289197	-0.000177845	0.0623461	0.0131604	0.0219531	-0.0358674	-0.0536704
1.66692	0.0134592	-0.00366641	0.00770452	-0.00764707		1.58912	0.00747071	0.000618682	-0.00117655	0.00613255	0.0171967	0.00754682		1.66692		0.0125072	-0.0324736	-0.00107733	0.0416571	0.0175739	0.0425681	0.038579	0.0610311	-0.00337014	-0.0103097	-0.00355211	0.00717778	-0.0269546	0.0162856	-0.0406316	-0.0325606	0.000185243	0.0209614	0.00330367	-0.0144997	0.0121987	-0.036877	0.0379287	0.00480014	0.0152392	0.00914375	-0.00574861	-0.0330398	-0.0200171	0.0831405	0.0139094	0.0298988	-0.0329503	-0.0752588
1.66826	0.0184148	-0.00521225	0.00746239	-0.00448925		1.58983	0.00865946	0.0027041	-0.00157088	0.00815737	0.0178154	0.00639868		1.66826		0.025128	-0.0119429	0.0119584	0.0376681	-0.00252359	0.0502009	0.0671627	0.0554835	-0.0186622	-0.00258491	-0.00470155	-0.0201387	-0.0422349	-0.0109364	-0.0414888	-0.0169388	0.0102571	0.0190875	-0.016607	-0.0274146	0.0200375	-0.0497764	0.0246108	-0.008942	0.0267183	0.0214797	0.00853611	-0.0442547	-0.0423613	0.0744668	0.00750932	0.00971154	-0.011366	-0.0882646
1.6696	0.00879054	3.51957e-06	0.00943604	-0.0124497		1.59055	0.00918779	0.000982056	-0.00321542	0.00938853	0.0181615	0.00482829		1.6696		0.0289354	-0.0197024	-0.0265279	0.0187109	0.0064252	0.044902	0.0726549	0.0460157	-0.0458742	-0.00249749	-0.00379573	-0.0276633	-0.0262728	-0.0374803	-0.0462429	-0.0149116	0.00248896	0.0136416	-0.004677	-0.0393645	0.0218131	-0.0418408	0.0259455	-0.0188094	0.0164201	0.0214159	0.0114221	-0.0374801	-0.0447717	0.0484534	0.0166894	-0.0119359	0.00558058	-0.0802794
1.67094	0.00942075	0.00672764	-0.0047304	-0.0132944		1.59127	0.00947619	-0.001905	-0.00298587	0.0099861	0.0192543	0.00433862		1.67094		0.033	-0.0287125	-0.00879483	-0.00168526	0.00395508	0.058762	0.0584532	0.0242003	-0.03565	-0.01233	-0.0180364	-0.0242788	-0.0203555	-0.0484292	-0.0372077	-0.0539792	-0.00334036	0.000188778	-0.0154082	-0.0327341	0.0137134	-0.0488543	0.0304181	-0.0258079	-0.00852519	0.0189726	-0.0185621	-0.0229981	-0.0349316	0.0297216	0.0166791	-0.00718306	0.00794991	-0.0650344
1.67228	-0.00235311	0.00404041	-0.012004	0.000592401		1.59198	0.00953709	-0.00408539	-0.00236173	0.00976465	0.017997	0.00809197		1.67228		0.00343842	-0.0203022	-0.0384544	-0.0198011	-0.00491182	0.0659125	0.0582797	0.0292373	-0.0223609	-0.02336	-0.0331373	-0.0302517	-0.0139219	-0.0467453	-0.0413829	-0.0657456	0.0270556	-0.0173616	-0.014419	-0.03567	0.000687151	-0.0465786	0.0165079	-0.019976	-0.0191963	-0.000497761	-0.00934541	-0.0380831	-0.0182638	0.0124724	0.0163241	-0.0195753	0.00887008	-0.0419841
1.67362	-0.00866272	-0.000377087	-0.0112516	-0.00120415		1.5927	0.00894448	-0.00447639	0.00130884	0.00832806	0.0170904	0.00578815		1.67362		0.006306	-0.0179122	-0.0695607	-0.0269651	-0.0401682	0.0963238	0.0385701	0.0119608	-0.0151975	-0.0247325	-0.0300214	-0.00700177	-0.00759646	-0.0407577	-0.0264314	-0.0598969	0.0413133	-0.0343257	0.00714553	-0.0223735	-0.000781687	-0.0302595	0.0171001	-0.0178185	-0.0496487	-0.02162	-0.012152	-0.0224149	-0.0108329	-0.0176489	0.018484	0.010153	0.0159469	-0.0407888
1.67497	-0.0130093	-0.000887292	-0.0120942	0.00624026		1.59342	0.00674294	-0.0001791	0.005391	0.00601249	0.0137526	0.00652564		1.67497		-0.00989978	-0.0332703	-0.0561006	-0.0192231	-0.0611838	0.101622	0.00470363	0.0149427	0.00407522	-0.00709802	-0.00782465	-0.014674	0.00157846	-0.022007	-0.00209853	-0.0438646	0.0427539	-0.0211005	0.0142642	0.000330105	-0.0287075	-0.0232202	0.0132745	0.00305051	-0.0555657	-0.0322575	-0.0229883	-0.0197007	-0.0119936	-0.0129834	0.00694234	0.0111129	0.0247663	-0.0301069
1.67631	-0.00356942	-0.00640254	-0.0180717	0.00652257		1.59413	0.0060114	-0.00239703	0.00637245	0.00636276	0.0122518	0.0118802		1.67631		0.00464159	-0.0135887	-0.0398639	-0.00115491	-0.0701222	0.0986716	-0.011604	0.00728504	-0.00247433	-0.0121696	0.0130923	-0.0276764	0.0099277	-0.0281765	-0.0025839	-0.027257	0.029798	-0.00661498	0.0229841	-0.0142431	-0.0390056	-0.0143815	-0.00944426	0.0018989	-0.0515057	-0.0655103	-0.0148733	-0.0347461	-0.023357	-0.027068	0.00330449	0.00151163	0.0133034	-0.0231765
1.67765	-0.000234164	-0.00584056	-0.0228406	0.00911785		1.59485	0.00674062	-0.00418159	0.00711397	0.00457543	0.0122457	0.0216572		1.67765		0.00671028	-0.0225424	-0.0387251	0.00622196	-0.06992	0.11685	-0.0371801	0.00161895	-0.0159122	-0.0159526	0.0535464	-0.0324612	0.00964248	-0.0332671	-0.00564093	0.000469087	0.00937336	0.00408867	0.017764	-0.017713	-0.0304054	-0.00281287	-0.0257828	0.00464891	-0.0419773	-0.0767846	0.00130161	-0.0363155	-0.00984348	-0.0205463	0.00147798	-0.0131605	-0.00241059	-0.0223865
1.67899	-0.00139632	-0.00609332	-0.0146428	0.00128453		1.59556	0.00663196	-0.00609525	0.00682912	0.0040573	0.0119616	0.022394		1.67899		0.02502	-0.027106	-0.0264637	-0.00787878	-0.0476425	0.0756931	-0.0285477	-0.00611492	0.0110277	-0.02122	0.0500407	-0.0450411	0.0158021	-0.0291416	0.000287498	-0.0043711	-0.0255753	0.00855878	-0.0139744	-0.0248961	-0.0301528	-0.0106633	-0.0305062	0.0219792	-0.0411695	-0.0737359	-0.00553243	-0.0204049	-0.0157738	0.00965045	-0.0174963	-0.0089827	-0.0146611	-0.0253486
1.68033	0.00396394	-0.00960461	-0.0135358	-0.00794374		1.59628	0.00702966	-0.0036938	0.00585056	0.00423517	0.0119763	0.0186717		1.68033		0.0372055	-0.00413043	-0.0108882	-0.00947034	-0.0425342	0.0536012	-0.0294477	-0.0125502	-0.00855007	-0.0319876	0.0541882	-0.0441299	-0.015241	-0.0141502	-0.0079003	-0.047798	-0.0414867	0.00885093	-0.0408955	-0.010305	-0.0199314	-0.0205512	-0.0388478	0.0343286	-0.0211685	-0.0748022	-0.00991701	-0.0112322	-0.0180186	0.0168286	-0.0246656	-0.00766479	-0.0241747	-0.0273781
1.68167	0.0101113	-0.0122207	-0.00444533	-0.0124114		1.597	0.00705675	-0.00189312	0.00383367	0.00573196	0.0113434	0.0147005		1.68167		0.0669073	-0.0035127	-0.00545704	0.0020004	-0.0567109	0.0574409	-0.0511124	-0.00461973	2.1716e-05	-0.0358346	0.0451637	-0.0462233	-0.01998	0.0178821	-0.0158986	-0.0343772	-0.0375031	-0.0140096	-0.0332109	-0.00082402	-0.0168462	-0.0332964	-0.0267624	0.0495452	-0.0256754	-0.0590426	-0.0158095	-0.000170449	-0.0142985	0.0346609	-0.0192267	-0.0106952	-0.0221031	-0.0258754
1.68302	0.00721209	-0.0120331	-0.00130602	-0.0126667		1.59771	0.00930343	0.000806979	0.00316253	0.00689322	0.0124365	0.0207189		1.68302		0.0538695	0.00194792	-0.00315252	-0.00653043	-0.0369201	0.0340581	-0.0540995	-0.0171431	0.0266103	-0.023448	-0.0062576	-0.0321318	-0.0380251	0.0426813	0.00209653	-0.012149	-0.0272982	-0.0108208	-0.040349	0.0114049	-0.015912	-0.0378009	0.00184506	0.0546456	-0.0284058	-0.0240085	-0.0215256	-0.00662772	-0.0100627	0.024905	-0.0150249	-0.0148491	-0.00282878	-0.017847
1.68436	0.0099927	-0.00857092	-0.00143175	-0.00606953		1.59843	0.011019	0.00477604	0.00506112	0.0050623	0.0084541	0.0129048		1.68436		0.0489133	0.0186464	0.0170356	0.00869473	-0.0381809	0.00484713	-0.051868	-0.0235435	0.0231928	-0.0187772	-0.0471418	-0.0282558	-0.0317516	0.054356	0.0043887	-0.0249346	-0.0375014	-0.0285365	-0.00593246	0.0102923	-0.00544889	-0.0180842	0.0137897	0.0512893	-0.0217962	-0.00775243	-0.013305	-0.00213976	-0.0133229	0.0173544	0.00281072	-0.0118778	-0.00641427	-0.00624326
1.6857	0.0216104	-0.00846514	0.00125058	-0.00946512		1.59915	0.0118151	0.000520954	0.00610743	0.00417591	0.00674364	0.0102328		1.6857		0.057388	0.0344773	0.0516916	0.0230883	-0.0424833	0.00550073	-0.0622929	-0.0123323	0.0229772	-0.00906621	-0.0644633	-0.0305587	-0.0211444	0.0652995	0.00734279	-0.013336	-0.0156304	-0.0231997	-0.00346158	-0.00686357	-0.00662761	-0.0127276	0.0101989	0.0458382	-0.00979924	-0.0222999	-0.0038318	-0.00895785	0.000810481	0.0121509	0.024388	-0.0110008	-0.0135357	-0.00201849
1.68704	0.0288683	-0.0131271	-0.000838179	-0.0118061		1.59986	0.0115091	0.0049868	0.00760528	0.00483172	0.00631392	0.0131462		1.68704		0.0541115	0.0408037	0.0628752	0.0191577	-0.00772131	0.00398284	-0.0343025	-0.000878047	0.0426813	0.0186062	-0.0365259	-0.000555492	-0.0280357	0.0564117	0.0175495	0.00323159	-0.0201639	-0.0187893	-0.0266479	-0.0049825	-0.00110104	0.0158812	0.00753464	0.0258834	0.000252569	-0.0164727	-0.0116615	-0.0193201	-0.0125461	0.0208527	0.023006	0.00741959	-0.0165976	-0.00154415
1.68838	0.0230715	-0.0178826	-0.000720486	-0.0130645		1.60058	0.0113024	0.00517626	0.007585	0.0045701	0.00796012	0.0154671		1.68838		0.0184977	0.0487906	0.0659582	0.00573127	0.0167053	-0.0172541	0.0295031	0.0179714	0.0345974	0.0202019	-0.0198014	0.017947	-0.0173599	0.036478	0.0139545	-0.0261402	-0.0209816	-0.0136286	-0.00448835	-0.000580015	0.00974664	0.0360933	0.0170672	0.0270194	0.0184667	-0.0358713	0.00575921	0.0116335	-0.0177744	0.0384069	0.0275076	0.0272978	-0.0138134	0.00895098
1.68972	0.0152575	-0.0203785	0.00186656	-0.0276404		1.6013	0.0112493	0.00549277	0.00864816	0.00313197	0.00789436	0.0170473		1.68972		0.0113011	0.0417612	0.0568787	0.0079921	-0.00465493	-0.0217334	0.0167356	0.0331956	0.0331242	0.0101622	-0.018893	0.0129094	-0.0140898	0.0275046	-0.000902072	-0.0263574	-0.0271691	-0.00592573	-0.00788682	-0.0106635	0.00535401	0.0336396	0.0173737	0.0089497	0.0226109	-0.0508628	0.00657379	0.00387184	-0.0175086	0.0455106	0.0176882	0.0384166	-0.0238148	0.0140861
1.69106	0.00776757	-0.0172472	0.0042556	-0.0333871		1.60201	0.0101119	0.00252112	0.0065328	0.00153443	0.0115914	0.0179163		1.69106		0.0219722	0.0150575	0.0521422	-0.0103137	-0.00165828	-0.0305946	0.0222175	0.0192534	0.0519082	0.0106767	-0.0056265	-0.00182365	-0.00957891	0.0253587	-0.00468337	-0.0221912	-0.0184738	-0.00403436	-0.0248284	-0.00279914	0.0109356	0.0337431	0.0248117	-0.0234016	-0.00816511	-0.0480723	-0.00679539	0.00431639	-0.03097	0.0376027	0.0103926	0.0285568	-0.0334485	0.00455849
1.69241	-0.00257766	-0.0171597	-0.00201996	-0.0186692		1.60273	0.00896072	0.00437149	0.00164689	0.00287703	0.0149398	0.0162783		1.69241		0.00112327	-0.0116934	0.0511347	-0.0242791	-0.00232159	-0.0294298	0.0156777	0.0157416	0.0437269	-0.00362829	-0.0054465	-0.00554091	-0.00423167	0.0126545	-0.00707118	-0.0280558	-0.00311275	-0.0152448	-0.0227978	-0.0185431	0.00901292	0.0398803	0.0287985	-0.047836	-0.0153789	-0.0483447	-0.00699184	0.0153406	-0.0314859	0.0225708	0.00499852	0.0151391	-0.0119762	0.00808514
1.69375	-0.00435926	-0.00927493	-0.00821768	-0.00608362		1.60345	0.00936968	0.00990652	0.000460308	0.00422015	0.0145475	0.0191311		1.69375		0.0102409	-0.0214468	0.0418042	-0.0260317	-0.0245374	-0.00618465	-0.00196972	0.00949869	0.0326159	-0.0076055	-0.00655076	-0.0169664	0.00232774	0.0102581	0.00504174	-0.022364	0.0133732	-0.0195404	-0.0422725	-0.0354456	0.00468394	0.0230271	0.023535	-0.071335	-0.0301763	-0.0333651	-0.0170043	0.010243	-0.0190312	-0.00457545	-0.0094316	0.0222532	-0.0119242	-0.0081927
1.69509	0.00229052	-0.00895374	-0.00787245	0.0148096		1.60416	0.00886626	0.00972558	0.0015567	0.00158225	0.0157881	0.0198597		1.69509		0.0446828	-0.0263354	0.0240427	-0.022172	-0.0190216	0.0125467	-0.000751272	0.0164303	0.0245279	0.0142837	-0.00457481	-0.00767912	-0.000118271	0.0155167	-0.000684572	-0.0117037	0.0414873	-0.00479653	-0.0517628	-0.0140557	0.00177851	0.0185978	0.018068	-0.0736229	-0.0206357	-0.0325215	-0.0235969	0.0178067	-0.00870042	-0.0125348	-0.0213333	0.00304831	0.00378857	-0.0058857
1.69643	-0.0147753	-0.0139574	0.0026235	0.0282743		1.60488	0.0089835	0.0106802	0.00221682	-0.000691225	0.0160437	0.021238		1.69643		0.0368138	-0.0253549	-0.0193603	-0.0496049	-0.0096291	-0.0215165	0.0206846	0.0116983	-0.00691778	0.011004	-0.00279542	0.00454736	-0.00897237	0.00646214	0.00118702	0.0176625	0.0563255	0.0068543	-0.0473201	-0.0187619	0.0213685	0.0118853	-0.00074106	-0.0720271	-0.0113003	-0.0147353	-0.0228397	0.0374494	0.00414585	-0.023166	-0.0375211	-0.000254148	0.0367957	-0.00687965
1.69777	-0.0286139	-0.00720712	0.00342163	0.031066		1.60559	0.00870839	0.00916112	0.00201788	0.000858553	0.0165561	0.024719		1.69777		0.000927001	-0.00449941	-0.0469741	-0.0560135	-0.0348634	-0.0302602	0.0195647	0.0089148	-0.00455056	0.0205026	0.00204239	-0.0036481	-0.00934017	-0.00256968	0.0120431	0.00629567	0.0489778	0.0117489	0.000515866	-0.00784922	0.0192764	-0.00318618	-0.0201606	-0.0649565	-0.0243429	-0.0149245	-0.0486008	0.0438542	0.00519675	-0.0220573	-0.0344514	-0.00630186	0.0413009	-0.00872059
1.69911	-0.035111	-0.0111503	-0.00126115	0.0140821		1.60631	0.00887606	0.00830057	0.000561802	0.000640603	0.0134438	0.025388		1.69911		-0.025506	0.00105318	-0.0487167	-0.0478638	-0.0408183	-0.0488146	-0.00808584	0.00150756	-0.00322739	0.00998814	-0.00590702	-0.020301	-0.0108626	0.0289164	0.00535025	0.0141954	0.0269712	0.00624974	0.0195775	-0.0128278	0.0207542	0.00668748	-0.0192172	-0.0506721	-0.0143303	-0.00595609	-0.0499177	0.0610588	0.00630129	-0.00292764	-0.035184	-0.0101281	0.0290964	-0.0237057
1.70045	-0.0418438	-0.00411145	0.00224871	-0.00303251		1.60703	0.00876634	0.00652424	0.00187392	0.00163896	0.0110636	0.0255824		1.70045		-0.0720979	0.0263926	-0.0420341	-0.0527216	-0.0447441	-0.0658579	0.00816195	-0.00578387	-0.00838389	-0.00538553	-0.00320635	-0.021512	-0.00219514	0.0276329	0.00781285	0.00607625	0.00558964	0.00201024	0.0306694	-0.00971712	0.0186733	0.011545	-0.0251571	-0.0392038	-0.00205583	0.0103835	-0.0444129	0.0294536	-0.00786494	-0.00686497	-0.0177195	0.00318399	0.0210659	-0.0203464
1.7018	-0.0278955	-0.00116856	-0.0120201	-0.00675176		1.60774	0.00873759	0.00317558	0.00167932	0.000705003	0.0132585	0.0252129		1.7018		-0.0798122	0.0489386	-0.0163709	-0.0618239	-0.0408541	-0.0174506	0.00996737	-0.0125518	-0.00360222	-0.0169698	0.0172028	-0.00431613	0.00313241	0.0232716	-0.00656902	-0.0226805	-0.0302276	-0.0122264	0.0505106	-0.0164135	0.00242144	-0.00317988	-0.0230687	-0.0452313	0.00788792	-0.00401315	-0.0599693	0.0114548	-0.0233162	0.00930448	0.010027	-0.0188368	0.00222927	-0.00760157
1.70314	-0.0250393	-0.00421126	-0.0211435	-0.0143569		1.60846	0.00808487	0.00191074	-1.7224e-05	0.00284862	0.0130026	0.0246205		1.70314		-0.0739931	0.0485256	-0.0180722	-0.0314824	-0.060862	-0.0143521	0.0104489	-0.0119449	-0.0132781	-0.038858	0.0249874	-0.0141299	0.00397092	0.0327097	-0.0232723	-0.0288912	-0.0526274	-0.0439778	0.0431026	-0.0203239	0.000537189	-0.00190109	-0.00305717	-0.0259651	0.0042924	0.0156559	-0.0447907	0.00541001	-0.0369629	0.00581397	0.0231345	-0.0302652	-0.00394832	-0.00211162
1.70448	-0.0157309	0.00108236	-0.0123576	-0.00383128		1.60918	0.00792236	-3.32154e-05	0.000297577	0.00567659	0.0116156	0.0242161		1.70448		-0.0303493	0.0438776	-0.0338597	-0.0214079	-0.0592099	0.00656352	0.0133863	0.00184077	-0.00576037	-0.0263592	0.0391267	-0.00661867	0.0136156	0.00231025	-0.0209216	-0.0325495	-0.0515006	-0.0425824	0.0396146	-0.00200518	-0.00401451	0.00197923	-0.00323355	-0.00819131	0.00632907	0.0339791	-0.0366189	-0.0208332	-0.0385617	0.00194161	0.0245789	-0.00484431	-0.00853297	-0.00353097
1.70582	-0.0153217	0.00470436	-0.0149676	-0.000445061		1.60989	0.00800929	8.10115e-05	0.002192	0.00804644	0.0102576	0.0249816		1.70582		-0.0265134	0.0204172	-0.0515	-0.00422819	-0.0703097	0.040204	0.0112399	0.00519253	-0.0051943	-0.0207194	0.0592738	7.51775e-06	0.00523669	0.00158214	-0.0180242	-0.00868535	-0.0434306	-0.0324214	0.0469914	0.00205552	-0.042389	0.00413338	-0.00554275	-0.0119497	0.00814027	0.0222506	-0.0352604	-0.014751	-0.042654	0.0151927	0.0252659	0.0186537	-0.0255009	0.00639407
1.70716	-0.0181872	-0.000719775	-0.00920253	-0.00657068		1.61061	0.00786014	-0.00343699	0.00424359	0.00813171	0.0103849	0.0225663		1.70716		-0.0281687	0.0128142	-0.0635944	0.00895646	-0.0507601	0.0116295	0.00716089	0.00177526	-0.0171719	-0.0350714	0.0575638	-0.00140983	0.0137387	0.00746536	-0.0300257	0.00624836	-0.0430097	-0.0500261	0.0280353	-0.000530375	-0.0550702	0.0153849	0.0106132	-0.00590382	0.00349603	0.035024	-0.0174393	0.00358404	-0.0432522	0.0193352	0.00825254	0.0460091	-0.0410099	0.00183668
1.7085	-0.0112223	0.00320101	0.00104469	-0.00341663		1.61133	0.00694577	-0.00589939	0.00694892	0.00889487	0.0122824	0.0194773		1.7085		-0.0259136	0.0242805	-0.0622094	0.0158833	-0.0235209	0.00414633	0.00200768	0.0175737	-0.0240747	-0.0246743	0.0313745	0.0174828	0.0257622	0.0239879	-0.0336679	0.0239123	-0.0226773	-0.0361684	-0.00326029	0.014057	-0.0618197	0.0249025	0.0142882	0.00145883	-0.0132657	0.0505013	-0.00481768	-0.00509122	-0.0279975	0.0319937	-0.0107231	0.0665491	-0.0514535	-0.00663141
1.70984	-0.00704873	0.00523999	-0.0064123	0.000953232		1.61204	0.00690476	-0.00815096	0.00588743	0.0076135	0.0118011	0.0187015		1.70984		-0.0475887	0.0374401	-0.0501958	0.00433189	0.0256264	-0.0119063	0.00194213	0.00228212	-0.0298248	-0.0209204	-0.00217375	0.0162716	0.0122495	0.0209169	-0.0358673	0.00890494	0.0129436	-0.0129707	-0.0163167	-0.00925487	-0.0469501	0.0194438	0.0103556	0.00980253	-0.00872415	0.0251757	-0.0152582	0.020488	-0.0247815	0.0307088	-0.0174395	0.0548006	-0.0556873	-0.0113453
1.71119	-0.00494026	0.0103567	-0.00320718	-0.00848472		1.61276	0.00704376	-0.00664035	0.00653415	0.00505043	0.0120736	0.0187594		1.71119		-0.0612839	0.0311328	-0.0291239	0.01764	0.0615756	-0.0495821	0.000673596	-0.0141622	-0.0301244	-0.01723	-0.0147788	0.0195626	0.0108668	0.0176139	-0.042401	-0.0257942	0.0343788	-0.00316257	-0.0129932	-0.034599	-0.0289533	0.00944584	0.0198224	0.011592	2.3937e-05	0.031025	-0.0189539	0.0232725	-0.00888605	0.0192332	-0.0105349	0.0355078	-0.0450898	0.00671969
1.71253	0.00508128	0.0180993	-0.00476743	-0.0100294		1.61347	0.00696353	-0.00904571	0.00664031	0.00478756	0.0125215	0.014175		1.71253		-0.0435834	0.0421362	-0.0022075	0.035751	0.0431871	-0.0447958	0.00172696	-0.00474067	-0.00654543	0.0246683	-0.021091	0.0159765	0.00337513	-0.00110799	-0.0549629	-0.0622061	0.0386893	-0.00136153	0.000720031	-0.0456681	-0.00116023	0.00363324	-0.00276828	0.0253679	-0.0287507	0.0431335	-0.0139649	0.0168301	-0.00327107	-0.00920003	-0.00608276	0.00621637	-0.0107981	-0.00820455
1.71387	-0.0020213	0.0138908	-0.0140725	0.00202334		1.61419	0.00624009	-0.0117758	0.00156454	0.0042365	0.01427	0.0121439		1.71387		-0.0495242	0.0237217	0.00823145	0.028642	0.0283438	-0.0515426	-0.0201706	0.00174277	-0.0071261	0.0608735	-0.0403187	-0.0149847	-0.0148944	-0.0319211	-0.0487331	-0.0654582	0.0452689	0.00457575	0.0222473	-0.0493089	0.0299591	-0.00523941	-0.013673	0.0278415	-0.00396121	0.0261674	-0.0189196	0.0250921	8.10664e-05	-0.0176054	-0.00235277	-0.0138838	0.0127717	0.0199
1.71521	-0.0125273	0.0109547	-0.00728437	-0.000664778		1.61491	0.00648748	-0.00710806	0.00183132	0.0042875	0.014878	0.0105573		1.71521		-0.0682119	0.00662049	0.000924411	0.025323	-0.00820834	-0.0316116	0.00105095	-0.0212664	-0.0201639	0.0731457	-0.024603	-0.0268159	-0.0117464	-0.0393782	-0.047287	-0.0644359	0.0129757	-0.00798815	0.0458588	-0.0403392	0.0565984	-0.00542257	-0.00119781	0.0257081	-0.0128985	0.0315954	-0.017974	0.0254348	-0.016619	-0.00614	0.0120153	-0.015125	0.0314671	0.0164654
1.71655	-0.0127082	-0.00704549	-0.00750357	-0.00014478		1.61562	0.00602619	-0.00816507	0.000449657	0.00480379	0.0152858	0.0110803		1.71655		-0.0883547	0.0245154	-0.00132448	0.0264366	-0.0324708	-0.00505148	-0.00428438	-0.0180732	-0.0246103	0.0552093	-0.0237142	-0.0412026	-0.00488081	-0.0328534	-0.0377859	-0.0669932	-0.0123449	-0.0118077	0.0762931	-0.0207804	0.0462435	-0.0148769	0.0101886	0.0246295	-0.0072827	0.0249451	-0.00525572	0.00914809	-0.0230781	0.0212865	0.0190962	-0.0143209	0.0380842	-0.0121209
1.71789	-0.0192966	-0.0223179	-0.00938285	0.00949799		1.61634	0.00557321	-0.0115883	-0.00136524	0.00546766	0.0138033	0.00582122		1.71789		-0.063438	0.0238276	0.00640376	-0.00562497	-0.0673778	-0.00957022	-0.00665385	0.0013795	-0.0290104	0.0473675	-0.0424576	-0.0449866	0.00479733	-0.0316199	-0.0196793	-0.0507777	-0.0108002	-0.0275813	0.069061	-0.00960777	0.0488425	-0.0293786	0.0178155	0.0155525	0.00866008	0.0400673	-0.0184004	0.00858016	-0.0192215	0.0280701	0.012767	-0.00766696	0.028289	-0.0314809
1.71923	-0.0189035	-0.0246698	-0.00116594	0.00129461		1.61706	0.00562619	-0.0139443	-0.00315651	0.0041133	0.0118301	0.00634337		1.71923		-0.0145692	0.00802531	-0.00496478	-0.0307998	-0.0607872	-0.0103254	0.00281628	-0.0110416	-0.0360136	0.000470005	-0.00133071	-0.0482558	0.00631901	0.00124101	-0.0025829	-0.0518353	0.00762724	-0.0244782	0.0664141	-0.0162702	0.0419015	-0.0415948	0.043932	-0.0128393	0.0132809	0.0512721	0.0018193	-0.00912361	-0.0407026	0.0472623	0.0139925	0.00667747	0.0119144	-0.0477508
1.72058	-0.00714279	-0.0253924	0.00784216	-0.00996393		1.61777	0.00484	-0.0099483	-0.00246962	0.00466765	0.0119466	0.0111972		1.72058		-0.00735416	0.0213725	-0.00536464	-0.0189268	-0.0362327	0.00364904	0.00379241	-0.000520905	-0.0280059	-0.0203717	0.00713866	-0.0205244	-0.0110799	0.026485	0.0020297	-0.0647835	0.00421691	-0.022846	0.0642582	-0.00140901	0.0172843	-0.0375984	0.0468646	0.00309503	0.0114806	0.0430515	0.00743324	-0.00558237	-0.0326584	0.0454164	0.00944331	0.017729	-0.00674559	-0.0738203
1.72192	-0.00505532	-0.0231756	0.0157169	-0.0175769		1.61849	0.00393087	-0.00181212	-0.00404597	0.00372099	0.0114885	0.0134205		1.72192		0.027882	0.0136592	-0.0296657	-0.0259796	-0.017033	0.000805274	-0.0105467	-0.00169799	-0.00931869	-0.0380087	-0.010224	-0.0251819	-0.0211144	0.0439697	0.00807033	-0.034	0.0121148	-0.0185843	0.028042	0.00248614	0.0115313	-0.0305302	0.0594243	-0.00388063	0.0148995	0.0469834	0.000898437	-0.0174236	-0.0472862	0.0252826	-0.0052061	0.00802335	-0.0112689	-0.0701738
1.72326	-0.00542807	-0.0130429	0.0152378	-0.0117372		1.61921	0.00352631	-0.00281999	-0.00632154	0.00503658	0.0121192	0.0128254		1.72326		0.0158549	0.0037769	-0.0520113	-0.0179737	0.0148079	0.00297689	0.00487162	-0.0189155	-0.00339067	-0.0324399	-0.00719286	-0.0154966	-0.0243003	0.0477174	0.0157367	-0.0206685	0.00927049	-0.0168893	-0.00589651	-0.000338846	-0.00356674	-0.0068159	0.0460553	-0.00892411	0.0168194	0.0509914	0.00978179	-0.0198569	-0.0479229	0.0253143	-0.00785339	0.0230309	0.00820561	-0.0543536
1.7246	0.00341167	-0.0146001	0.00990718	-0.012141		1.61992	0.00414886	-0.0013337	-0.00690912	0.00551197	0.012756	0.0149265		1.7246		-0.00586813	0.00153771	-0.032975	0.0105697	0.0477708	-0.000565094	0.0104391	-0.0211287	0.00747755	-0.00429774	-0.0227242	-0.0129157	-0.0146849	0.037099	0.0235073	-0.0261029	-0.0093946	-0.0091242	-0.0111372	-0.019145	0.00228295	0.0245729	0.0404247	-0.0118316	0.0268498	0.0223977	-0.0106534	-0.00717147	-0.0494747	0.0504312	-0.0183702	0.0289556	0.0259583	-0.0598141
1.72594	-0.000556205	-0.0112239	-0.00267485	-0.0111095		1.62064	0.00501123	-0.000294306	-0.00445247	0.00512336	0.0156203	0.0208777		1.72594		-0.0230291	-0.00957769	-0.0373582	0.0312394	0.0379202	-0.0025318	0.0246463	-0.0123868	0.00772248	-0.00409253	-0.0402689	-0.0549861	-0.00821663	0.0217457	0.027139	-0.0267649	0.00366555	-0.0202158	-0.033764	-0.0315815	-6.07496e-05	0.0381978	0.0438195	-0.00284998	0.0322694	0.0187544	-0.0227135	-0.00766095	-0.0387034	0.0479023	-0.0197422	0.00388785	0.0270528	-0.0438238
1.72728	-0.0104752	-0.00237293	-0.00789983	0.00340449		1.62135	0.0048813	-0.00338621	-0.00525492	0.00602102	0.0189129	0.0209359		1.72728		-0.0420282	-0.0204661	-0.0167291	0.0162832	0.00965166	-0.00956277	0.0347624	0.00976387	0.00068212	0.0206105	-0.03568	-0.0702189	-0.00820892	0.0106618	0.0233807	-0.0276889	-0.0154626	-0.0316894	-0.0191101	-0.027757	-0.00171984	0.0405544	0.00986054	-0.00252066	0.0245471	0.0147711	-0.0315353	-0.0144568	-0.0195103	0.0404842	-0.0291362	0.0111313	0.0452743	-0.0327157
1.72862	-0.00708361	0.000490708	-0.00560864	0.0152309		1.62207	0.00510989	-0.00736659	-0.00559648	0.00579326	0.0218295	0.0191101		1.72862		-0.0464251	-0.0157081	0.000531214	0.0159282	0.00115891	0.00201312	0.0241411	0.0119499	0.00928672	0.0188357	-0.0341533	-0.0601082	-0.0248696	0.0038833	0.0129768	-0.0397242	-0.0434162	-0.0383727	-0.0267421	-0.0120911	0.000300528	0.0334795	-0.0133199	0.00533888	0.0178473	-0.00156753	-0.0267205	0.00175014	-0.000368742	0.0265301	-0.0319941	0.00411446	0.029809	-0.0272973
1.72996	0.00188753	-0.000502745	-0.00180731	0.0151639		1.62279	0.00609314	-0.00187421	-0.00473825	0.00548106	0.0209599	0.0173195		1.72996		-0.0122608	-0.00713361	0.00619569	0.0040141	-0.004958	0.0254678	-0.00650842	0.0130073	0.0205066	-0.0100437	-0.0546375	-0.0240553	-0.0311594	0.00413084	0.00897456	-0.037938	-0.0266412	-0.0241243	-0.0175047	-0.000542122	-0.00224497	0.0281083	-0.00701956	0.0101249	0.00718112	-0.0312466	-0.0248833	-0.00975905	0.00679713	0.00938734	-0.0368367	-0.0146661	0.0193722	-0.0342345
1.73131	0.0110211	-0.000599899	-0.00763608	0.018094		1.6235	0.00667405	-0.00435492	-0.0038734	0.00524649	0.0211638	0.0131501		1.73131		0.00742244	0.00376723	0.0369106	-0.00820718	-0.00981833	0.0360516	0.0146221	0.0161103	-0.00488115	-0.012598	-0.0647274	-0.0018552	-0.0248752	0.0106577	-0.013018	-0.0206293	-0.0326349	-0.0128768	-0.0321954	-0.00125572	0.000886474	0.00401175	-0.0194984	-0.0137437	-0.0127662	-0.0396942	-0.0132592	-0.0304083	0.00767537	0.00424089	-0.043546	-0.000877994	0.0335554	-0.0197277
1.73265	0.0232002	0.00416422	-0.00923982	0.0213512		1.62422	0.00786716	-0.0112942	-0.00480347	0.00715748	0.0212738	0.0131594		1.73265		0.0573236	-0.0100569	0.0406534	0.00189446	-0.000237912	0.0496247	0.0120474	0.0146604	-0.0128268	-0.000632791	-0.0696511	0.00962289	-0.0185646	0.00871612	-0.0268485	0.0191648	-0.0169957	0.00906706	-0.0370132	-0.00714743	-0.0057789	0.00171019	-0.00143206	-0.0238335	-0.0252482	-0.0481365	-0.00060515	-0.0290499	0.0146473	0.00132907	-0.0265895	0.0205097	0.0328279	-0.0253984
1.73399	0.0419436	0.00952703	-0.00828065	0.00901338		1.62494	0.00701529	-0.0144844	-0.0020643	0.00422273	0.0212044	0.0129491		1.73399		0.0559825	0.0153566	0.0652487	0.0208511	0.0499314	0.0442913	0.0304003	0.0253307	-0.0204183	-0.00706293	-0.0728396	0.0185056	-0.0121025	-0.00238635	-0.0157469	-0.00728124	-0.00766247	0.00118117	-0.0140939	-0.0198848	-0.0208694	0.0133223	0.00403709	-0.0269387	-0.0459177	-0.0503692	0.0110511	-0.0410552	0.0412563	0.013913	-0.0327488	0.0173529	0.043303	-0.0244254
1.73533	0.0392068	0.00884428	-0.00853151	0.0162137		1.62565	0.00674078	-0.0111289	-0.000972944	0.00162684	0.0189345	0.0100073		1.73533		0.0325521	0.0201548	0.085854	0.0111749	0.063667	0.0218381	0.0447916	0.0432601	-0.0185839	0.0120687	-0.0629634	0.0115855	-0.00524325	-0.025327	-0.00804633	-0.0223192	-0.0050634	0.00718613	-0.00698373	-0.0282292	-0.0219718	0.0102257	-0.00912063	-0.0329543	-0.0561775	-0.0335632	0.0185639	-0.0402593	0.0376729	0.033492	-0.0136323	0.0623097	0.0534879	-0.00649279
1.73667	0.0359169	0.00525444	0.000685355	0.0135896		1.62637	0.00742077	-0.0118301	0.00229004	0.00359975	0.0192536	0.00852559		1.73667		0.0322329	0.0294964	0.0644908	-0.000338463	0.0692343	0.0203854	0.0114045	0.0518401	-0.0336043	0.0202187	-0.0418144	0.0207816	0.00320094	-0.0308477	0.00839682	-0.0104243	-0.013229	0.00115024	0.00690935	-0.0210678	-0.0258036	0.0052627	0.000997733	-0.0338202	-0.0715521	-0.0287183	0.0209027	-0.0142081	0.0271921	0.0143062	-0.0100035	0.0684131	0.0426748	0.00251345
1.73801	0.00864984	-0.00380049	0.00849721	0.00675196		1.62708	0.00737875	-0.0149005	0.00360862	0.00272321	0.0205104	0.00678405		1.73801		-0.0165441	0.035604	0.0376751	-0.0184142	0.039508	-0.0259297	0.0173228	0.0529473	-0.00846769	0.00729832	-0.0309241	0.0400092	0.00496923	-0.018101	0.0193879	-0.0100524	-0.00256923	0.013122	0.0343813	-0.0315794	-0.0171613	-0.00791605	0.00868752	-0.0194552	-0.0594414	-0.0430249	0.0273202	-0.00182654	0.0210216	-0.00694616	0.00285022	0.0727337	0.0312763	0.00433297
1.73935	-0.0233133	-0.0118906	0.0109404	0.00303098		1.6278	0.00668911	-0.0106558	0.00583121	0.00236573	0.0201537	0.00651652		1.73935		-0.0517039	0.0015394	0.00439798	-0.0437419	-0.00973209	-0.0406393	0.000250477	0.0563394	0.00657248	-0.00146852	-0.0445722	0.0432802	0.00875502	-0.0240954	0.0136273	0.0180989	0.0143514	0.0217781	0.054369	-0.00569024	-0.00130255	-0.0291093	0.00434342	-0.0155785	-0.0378063	-0.0421074	0.0261661	-0.0160483	0.0118752	-0.00988237	0.00815049	0.0982936	0.0221508	-0.000641512
1.74069	-0.0393071	-0.0150613	0.00853059	-0.000470315		1.62852	0.00663624	-0.00471367	0.00720849	0.00201173	0.0193961	0.0112929		1.74069		-0.0447914	-0.0261751	-0.0355991	-0.0554397	-0.0440575	-0.0297796	-0.000132216	0.0550592	0.0086266	0.0151044	-0.0351742	0.0586766	0.0217816	-0.00772096	0.0112501	0.0256274	0.0298369	0.030078	0.0555786	0.0263138	-0.00546948	-0.0336288	0.0222494	-0.0232215	-0.0312182	-0.0256784	0.0246331	-0.015889	0.0129951	-0.0104298	0.00706187	0.0816811	0.00347193	-0.00812246
1.74204	-0.0404665	-0.006227	0.00375334	-0.0108461		1.62923	0.00608462	-0.00177315	0.00657967	0.00320386	0.0207974	0.0159453		1.74204		-0.050176	-0.0447095	-0.0339432	-0.0409774	-0.0446305	-0.0283622	-0.00399735	0.0315563	0.0121639	-0.000126508	-0.0282948	0.0629008	0.0201199	0.00584492	0.00942482	0.0261992	0.0281585	0.0305794	0.0532799	0.020622	-0.00470359	-0.0100367	0.0282166	4.6924e-05	-0.0189563	0.000847723	-0.00425613	-0.0302269	0.0196699	-0.00870531	0.00678944	0.0594326	-0.0018704	-0.0149344
1.74338	-0.0318245	-0.00609582	0.0032561	-0.0107738		1.62995	0.00549717	0.00240527	0.0046816	0.0034887	0.0208603	0.01454		1.74338		-0.0335773	-0.023247	-0.0244099	-0.0251543	-0.0454925	-0.039066	-0.0222137	0.0161038	0.0187903	0.0107842	-0.0268937	0.0590683	0.0110903	0.00505459	0.00325353	-0.00885557	0.0301309	0.0327065	0.0256858	0.0303569	0.0252998	-0.00996336	0.0226515	-0.00485831	-0.0265553	0.00559826	-0.0147926	-0.0386243	0.0119846	-0.0018734	-0.00860856	0.0448342	-0.00502057	-0.00210467
1.74472	-0.0281201	-0.00831883	0.00425852	0.00217451		1.63067	0.00508234	0.00119914	0.00301613	0.00492398	0.0188188	0.0137788		1.74472		-0.0489623	-0.00254727	-0.0428275	-0.00183212	-0.0484241	-0.0241276	-0.0119599	0.0210857	0.00519951	0.030264	-0.0163856	0.0514215	0.016613	0.0081769	-0.00492465	-0.0421224	0.0122173	0.0397855	-0.00269528	0.0429541	0.0308684	0.00328214	0.026653	-0.00417778	-0.0295944	0.000191152	-0.031045	-0.0448729	0.0221529	-0.015119	-0.017108	0.0159464	-0.00280783	-0.00186332
1.74606	-0.0361305	-0.0108041	0.00213843	0.00370711		1.63138	0.00493128	0.00783369	0.00112699	0.005564	0.019869	0.0162358		1.74606		-0.0554806	0.00451869	-0.0660346	0.0132674	-0.0657348	-0.0473189	-0.0204782	0.00363353	0.00814199	0.0432367	0.0214057	0.0387523	0.0240667	0.0356746	-0.00700175	-0.0450543	-0.00896477	0.0365708	-0.0186072	0.0357794	0.0455381	0.015599	0.00386972	0.00265456	-0.0278752	-0.00440145	-0.0508944	-0.0503651	0.0205126	-0.011335	-0.00931583	-0.00490872	-0.000112407	-0.00321581
1.7474	-0.0352055	-0.0089715	0.00118214	0.00682104		1.6321	0.00465868	0.0133858	-0.000455321	0.00421747	0.0200212	0.0165748		1.7474		-0.0533958	-0.0205346	-0.0559413	0.0266466	-0.0735324	-0.0344755	-0.0115567	-0.0133231	0.0125195	0.05613	0.0327431	-0.00186315	0.0167647	0.0411209	-0.0186363	-0.053823	-0.0249155	-0.00231635	-0.0465327	0.0362465	0.0440967	3.59606e-05	-0.00745182	-0.0126723	-0.0323218	-0.0138094	-0.06259	-0.0561898	0.00306368	-0.00513763	0.0050504	-0.0132338	-0.00388499	-0.00156249
1.74874	-0.0343855	-0.00753821	-0.00337088	0.0120883		1.63282	0.00575735	0.0102619	0.000356604	0.0045728	0.017028	0.0107451		1.74874		-0.0473288	-0.0310536	-0.0275393	-0.00462147	-0.0758816	-0.0198881	0.00412631	-0.02261	0.00252019	0.0421083	0.0261295	-0.011152	0.0388931	0.049829	-0.0267251	-0.0314429	-0.019775	-0.00800328	-0.038843	0.0304172	0.0301944	-0.00427765	-0.00758882	-0.00327563	-0.0258134	-0.00662647	-0.0627924	-0.0589527	0.023172	-0.0171001	0.00867685	-0.0237136	-0.00460108	-0.0214133
1.75008	-0.0358737	-0.00810746	-0.00107161	0.00251676		1.63353	0.0063858	0.00992091	0.00160868	0.00558942	0.0185653	0.00656744		1.75008		-0.0374693	-0.0393439	-0.0299581	-0.0101125	-0.0710899	-0.0272688	-0.0115868	-0.0333883	0.00256485	0.0315435	0.0172235	-0.0326449	0.0290439	0.0628655	-0.0215593	-0.0148261	-0.0154433	0.00198169	-0.0322551	0.0137414	0.0262415	-0.0136686	-0.0209208	0.0132764	-0.0178493	0.00203746	-0.0513397	-0.062157	0.0274656	-0.0171326	-0.000144643	-0.0380938	0.00539169	-0.0194871
1.75142	-0.0264205	-0.00623956	0.00615034	-0.00202792		1.63425	0.00585695	0.0112407	0.00131418	0.00760461	0.0209838	0.00954442		1.75142		-0.014669	-0.0234847	-0.00555606	-0.00807027	-0.0657357	-0.041007	-0.0118769	-0.0187043	-0.00113193	0.0315901	0.00494692	-0.0180226	0.0232298	0.0604609	-0.00219863	-0.0165151	-0.00604851	0.00556218	-0.0229848	-0.0120509	0.0135817	-0.0346961	-0.0262238	0.0014657	-0.0152941	-0.00642227	-0.0385848	-0.0426973	0.0234212	-0.0109164	-0.00324149	-0.0251706	0.0124402	-0.0158372
1.75276	-0.0216862	-0.00485629	0.00473895	-0.00797496		1.63496	0.00537334	0.0115196	0.00115134	0.00656309	0.0178776	0.0113616		1.75276		-0.0017594	-0.00744478	-0.00908873	-0.0277441	-0.0464093	-0.0376707	0.00560033	-0.0250799	-0.010137	0.0229319	0.0283475	0.00363411	0.00592212	0.0335193	0.00265262	0.00424649	0.0133304	0.0168935	-0.012638	-0.0308988	-0.029187	-0.0505835	-0.00364474	0.0113594	0.00988481	0.00271625	-0.0240092	-0.026122	0.0462918	-0.0244318	-0.00366385	-0.0116838	0.0173434	-0.00927281
1.75411	-0.0150712	-0.0096007	0.0158121	-0.0118639		1.63568	0.00557681	0.00594071	0.00423386	0.00690217	0.0184712	0.0114649		1.75411		-0.0403001	-0.0133332	-0.0101852	-0.00351066	-0.00188416	-0.0212141	-0.00511848	-0.0247061	-0.0154792	0.0354265	0.0248767	0.0179922	-0.00659528	0.0175843	0.0126716	0.0108719	0.0120794	0.0327113	0.0037925	-0.0144545	-0.0330225	-0.0379948	-0.000414046	0.00114925	0.0357817	-0.00880061	0.00331431	-0.0144911	0.0440066	-0.0195401	-0.00041529	-0.0111124	0.0214976	0.00808402
1.75545	0.00147469	-0.00691678	0.017073	-0.0163875		1.6364	0.00606227	0.00537	0.00489808	0.00762518	0.0183888	0.00705478		1.75545		-0.0537309	-0.00820647	0.00431191	0.0187332	0.0222265	0.0255139	-0.00426778	-0.0264802	-0.0141403	0.0503647	0.00536317	0.0499477	-0.024308	0.00490455	0.00490483	0.0250867	0.00924285	0.0309504	0.0250308	-5.87846e-05	-0.0450161	-0.057793	2.72805e-05	-0.0174926	0.0509285	-0.0166294	0.0113997	-0.00640141	0.0283689	-0.0302998	0.00235817	-0.00721718	0.0212416	0.0460866
1.75679	0.00408193	0.000164085	0.0218759	-0.0207203		1.63711	0.00572388	0.00473828	0.0032842	0.00771627	0.0193342	0.00971074		1.75679		-0.0443348	-0.00258088	-0.0129618	-0.00353472	0.0355674	0.0523364	0.00969879	-0.0388904	-0.0156805	0.0584836	0.0153726	0.0603718	-0.00827277	-0.00648668	-0.00152498	0.031104	-0.000917628	0.0251372	0.0292174	-0.000750258	-0.0539912	-0.0419444	0.0104384	-0.0170931	0.0615474	-0.0190678	0.0181073	0.0110446	0.0313083	-0.0269747	0.00180949	-0.00104223	0.0247176	0.0783836
1.75813	0.00585956	-0.000149513	0.0225789	-0.0136223		1.63783	0.00509763	0.00464548	0.00149257	0.00606279	0.0159008	0.015885		1.75813		-0.0493306	0.000306294	-0.0289859	-0.00455987	0.0512662	0.0664612	-0.0161099	-0.0436298	-0.0200732	0.0420898	0.000352698	0.0479937	0.00286698	-0.00315427	-0.00556292	0.0373636	-0.0165885	0.0348996	0.0291847	-5.36745e-05	-0.0265551	-0.0129437	-0.000860613	-0.0233514	0.0427145	-0.0218255	0.017007	0.0163896	0.0191622	-0.0177767	0.0141506	0.00200886	-0.00071181	0.0934299
1.75947	0.00275941	0.00717126	0.0151325	-0.0150578		1.63855	0.00609367	-0.000688342	0.00472414	0.00265416	0.0165836	0.0127198		1.75947		-0.0426419	0.0066705	-0.0402859	0.000177868	0.0453034	0.0473324	-0.0410993	-0.0312764	-0.0163973	0.0390663	-0.0213292	0.0446169	0.0198832	0.00979405	0.00369991	0.0583873	-0.0288749	0.0230624	0.0368757	-0.0029978	-0.0255377	-0.0103675	-0.0115507	-0.0246526	0.0288725	-0.0288979	0.0077737	0.00752127	0.0266271	-0.00757507	0.0289294	-0.00124368	-0.0117308	0.094371
1.76081	0.00296272	0.0064125	0.00676547	-0.0125988		1.63926	0.00668997	0.000487975	0.00334381	0.0022311	0.0180483	0.012768		1.76081		-0.0228128	0.0139538	-0.0412569	0.00950546	0.0175457	0.040841	-0.04511	-0.0140946	0.0026671	0.0404433	-0.017146	0.0295177	0.0199671	0.0060256	0.00173323	0.0664502	-0.0172949	0.00643451	0.0237736	-0.00473667	-0.0148321	-0.00381353	-0.0380167	-0.0249688	0.00933645	-0.0398704	0.000225928	0.0303958	0.0344252	0.0167129	0.0213563	-0.00941374	0.00210171	0.0697733
1.76215	0.0129504	0.00448256	0.0010488	-0.0116479		1.63998	0.006124	0.000894279	0.000870529	-0.000126927	0.0180268	0.0161969		1.76215		-0.0233881	0.0228491	-0.0233034	0.0392799	0.0147013	0.0475639	-0.0254777	-0.0106071	-0.0099304	0.0317957	-0.00604377	0.013056	0.0385341	-0.0102159	0.00180298	0.0704025	-0.00477285	-0.00914512	0.0145102	-0.0312217	-0.0107245	0.0083759	-0.0368034	-0.0381761	0.00866338	-0.0436872	-0.00723811	0.0223908	0.0247695	0.0327778	0.0261724	-0.00333248	-0.00229182	0.0456949
1.76349	0.0036598	0.00381764	-0.00373796	-0.013287		1.64069	0.00593861	0.000642022	-0.000442069	-0.00249087	0.0189935	0.0172971		1.76349		-0.030593	0.0146964	-0.0440241	0.0438961	-0.000581369	0.0385648	-0.0109051	-0.00631301	-0.00548645	0.0243275	-0.0207486	0.00444101	0.0383179	-0.0251682	-0.0076594	0.0483403	0.00461608	-0.00927717	0.0176388	-0.0418338	-0.00590113	-0.0049495	-0.041502	-0.0411391	0.00419894	-0.0414506	-0.021496	0.00939552	0.0107889	0.0423148	0.0152523	0.00453573	-0.00421231	0.02815
1.76483	0.00210664	0.00787339	-0.00400424	-0.00814543		1.64141	0.00683978	0.00561258	-0.00146829	-0.000505142	0.0190794	0.0212187		1.76483		-0.0355566	0.00756639	-0.0311181	0.0447818	0.00488311	0.0220832	0.027577	-0.0168907	-0.0169735	0.0120581	-0.00548566	0.0123667	0.0298129	-0.0124121	0.00675045	0.0203949	0.00445741	0.00791198	0.00061292	-0.0487804	0.0124804	-0.00172443	-0.032957	-0.033539	0.00106141	-0.0441169	-0.0152798	-0.000282729	0.00644165	0.0407063	-0.0182914	-0.00240955	-0.0098345	0.0429254
1.76617	0.011303	0.00587576	-0.000712178	-0.00877136		1.64213	0.00476789	0.00397979	-0.00205119	-0.000472282	0.0189387	0.0206639		1.76617		-0.049674	0.0216813	-0.0310591	0.0694104	0.0454989	0.0119608	0.066028	-0.0341245	-0.0235112	-0.00574759	-0.00529897	0.00446068	0.0247218	-0.000742049	0.0108489	0.0220771	-0.00886613	0.0203042	-0.0373569	-0.0334553	0.00973027	0.0248592	-0.0200536	-0.0078628	0.0156378	-0.0436825	-0.0180033	0.00570495	0.0051798	0.0362278	-0.018297	0.0132357	-0.0192556	0.0466737
1.76752	0.0175312	0.00491451	0.000845049	-0.00834658		1.64284	0.00346761	0.00155787	-0.00476294	-0.000688994	0.0177238	0.0165862		1.76752		-0.042878	0.0228115	-0.0278649	0.102701	0.0430746	0.00734325	0.0412716	-0.0323086	-0.0212079	-0.0135093	-0.0263862	0.00923229	0.00609435	-0.00078803	0.0103181	0.000194961	-0.0250687	0.0345038	-0.0501969	-0.0331715	-0.00609338	0.0313916	-0.0087848	0.0235182	0.0151187	-0.0362338	0.000323415	0.0133703	0.0236762	0.0247208	-0.023137	0.00984066	-0.0135887	0.0560389
1.76886	0.023108	0.00909037	0.00966008	-0.00827565		1.64356	0.00353548	0.000636925	-0.00264828	-0.00171314	0.0170415	0.0166798		1.76886		-0.0448538	0.0219694	-0.0138884	0.119474	0.0531339	0.00281288	0.0470886	-0.0208783	-0.0198527	0.0073156	-0.00845353	0.0100943	0.00870856	0.0211412	0.0256541	-0.00345878	-0.0125852	0.0295202	-0.0394576	-0.0116179	-0.00495853	0.0239622	-0.012	0.0514966	0.0259011	-0.0197277	0.0083958	0.0275874	0.036726	0.02794	-0.0274718	-0.0034804	-0.0208648	0.0542035
1.7702	0.0297784	0.00580947	0.00614878	-0.00622089		1.64428	0.00414849	-0.00152887	-0.00355148	0.000316825	0.0170103	0.0180589		1.7702		-0.0264057	0.0187329	-0.0183037	0.124447	0.0648078	0.0153923	0.0698791	-0.0229809	-0.0213422	0.0166283	0.00698801	-0.00939239	0.00440296	0.00907764	0.0204667	-0.0106153	-0.00604091	0.00596901	-0.0541185	-0.00605619	0.0133469	0.0243966	0.00907035	0.0509483	0.0298191	-0.0176688	0.0087472	0.0403832	0.0330607	0.00677862	-0.0104532	-0.0189792	-0.0230924	0.0386485
1.77154	0.0258675	0.00294395	0.00910354	0.00131137		1.64499	0.00346282	-0.00813381	-0.00199995	0.000959991	0.0152828	0.0178507		1.77154		0.00959192	0.0262909	-0.0391934	0.130907	0.0217372	0.00587132	0.0376403	-0.0247571	-0.0120208	0.0354131	0.00859091	-0.0149349	-0.00645159	0.0112066	0.00888232	-0.00643061	0.0123727	0.00706774	-0.00986835	0.0048915	0.0144862	0.0145197	0.0352424	0.0402037	0.0251033	-0.0162976	0.0169263	0.0483605	0.0345273	-0.0165305	-0.0152638	-0.0210911	-0.0212274	0.0374803
1.77288	0.0110726	0.00581266	0.00985405	-0.000842828		1.64571	0.00284693	-0.00690406	-0.00114431	0.000833055	0.0164554	0.0213611		1.77288		-0.000519309	0.0221146	-0.065929	0.103159	-0.0010562	0.00866643	0.0613686	-0.0238965	-0.00795091	0.0367077	-0.00629661	-0.00768161	-0.0223587	0.00262182	0.00591773	-0.0241259	0.0121903	0.00351057	-0.00212815	0.00371802	0.0227586	-0.00501769	0.0236739	0.0521838	0.0061983	-0.00430546	0.0175353	0.0482996	0.0103325	-0.0414402	-0.0217038	-0.0256306	-0.0156489	-0.000656327
1.77422	0.00987713	0.00431744	0.00293953	-0.00298273		1.64642	0.0038114	-0.00110244	-0.00153811	0.00112329	0.0169463	0.0237397		1.77422		-0.0081088	0.0262355	-0.0614669	0.0816979	-0.00236512	0.0232702	0.0704601	-0.0138139	-0.0164629	0.0345216	0.0138787	0.00201392	-0.0205822	0.00940628	-0.0194684	-0.0250312	0.00997544	0.0148415	-0.00562285	0.0111504	0.0190077	-0.00946707	0.044778	0.0427163	-0.0050285	0.0110752	0.00151783	0.0565689	0.00358321	-0.0618329	-0.0190794	-0.00574238	0.00501364	-0.00471832
1.77556	0.000392502	-0.00155667	0.00689043	-0.00185673		1.64714	0.0055084	-0.00101399	0.000663976	0.00294046	0.0167628	0.0243435		1.77556		-0.0281505	0.0381062	-0.0567067	0.0472256	-0.0137205	0.0156009	0.015056	0.00138734	-0.0182913	0.0233348	-0.000314319	0.00913486	-0.0276353	0.012845	-0.0231838	-0.00780405	0.0128115	0.0302299	0.00446649	0.0232452	0.00372385	0.000863689	0.0454591	0.0477011	0.000325158	0.0168156	0.000460367	0.0493564	-0.00525403	-0.0697969	-0.0421802	0.0171457	0.0333572	-0.0143957
1.7769	0.000594178	-0.00327398	0.0102726	-0.00250631		1.64786	0.00580672	-0.00154629	0.00109449	0.00172514	0.0167125	0.0235065		1.7769		-0.0338308	0.0277188	-0.0485284	0.0343032	-0.00463924	0.0285415	0.0258526	0.0131023	-0.0129899	0.000790387	0.0065568	0.0197066	-0.0156066	0.0114256	-0.00206627	0.0163176	0.00136913	0.0327019	-0.00456501	0.0200584	0.00908594	0.00228343	0.0321684	0.0510688	0.000240238	0.0216869	-0.00963283	0.0326425	-0.0245668	-0.0590982	-0.0498756	0.0382629	0.0378883	-0.0274395
1.77824	0.00420863	-0.000838328	0.0143943	-0.0148167		1.64857	0.00561208	-0.00593087	0.00127173	0.00236885	0.0152943	0.0256934		1.77824		-0.0368711	0.033817	-0.0203631	0.0136657	0.0190298	0.0159734	0.0287899	0.0144265	-0.0169397	-0.00546534	0.0227024	-0.00976227	-0.00494024	0.028169	0.013783	0.0083092	0.0180001	0.0304663	-0.0145062	0.0236348	0.00700686	0.0187198	0.0277045	0.0478333	0.00146503	0.0272719	-0.0229533	0.0370136	-0.0457427	-0.0366327	-0.0381592	0.0378456	0.0415551	-0.00872098
1.77958	0.00725961	0.0031937	0.0164136	-0.0115462		1.64929	0.00473969	-0.009162	0.00441192	0.00400423	0.014388	0.0264947		1.77958		-0.0178007	0.0347021	-0.0134116	0.0277625	0.0127569	-0.000451618	-0.00084135	0.0134749	0.00267986	-0.0160895	0.0173352	-0.0216347	0.0052182	0.0185628	0.0108293	-0.021955	0.0239078	0.0315297	-0.00370309	0.0197063	-0.0047948	0.0266387	0.0236094	0.0426607	0.0141886	0.00935846	-0.033571	0.0195039	-0.0226001	-0.0271897	-0.0221632	0.013675	0.0178343	0.0107573
1.78092	0.00659369	0.00284077	0.0156492	-0.0106109		1.65001	0.00585119	-0.0100555	0.00602744	0.00549401	0.0138568	0.0234615		1.78092		0.00892891	0.0136315	-0.0224966	0.0439954	0.00091816	-0.0054152	0.0312528	0.00470685	0.0114836	0.000617289	0.00175023	-0.0237511	0.0140272	-0.00321468	0.0234546	-0.0105792	0.0139071	0.0288488	0.0124479	0.0204893	0.00315008	0.0130937	0.0187191	0.0372171	0.0197099	0.00626998	-0.0227724	-0.000216863	-0.0111347	-0.00479673	-0.0146059	-0.00671662	-0.00383432	0.0120116
1.78227	-0.000488093	0.0030074	0.0177236	-0.0122043		1.65072	0.00577257	-0.00971444	0.00751117	0.00751189	0.0153868	0.022904		1.78227		0.0220599	0.00914704	-0.00714036	0.037861	-0.0405702	-0.024286	0.0508487	-0.00882232	0.00174419	0.0317848	0.0105021	-0.0363675	0.025117	0.00892462	0.0153132	-0.0314953	0.0157218	0.0138343	0.0104473	0.0388702	-0.0160246	0.015151	0.00741205	0.040843	0.0247731	0.0206202	-0.0292938	0.00556623	-0.0114789	0.0179224	-0.0079656	-0.0282226	0.00285123	0.00914315
1.78361	-0.0237251	0.00853638	0.0125082	-0.0109071		1.65144	0.00566306	-0.0111229	0.0102294	0.00749743	0.0154959	0.0231933		1.78361		-0.00996882	-0.0423409	0.0115843	0.014486	-0.0680493	-0.0480619	0.0557699	-0.0140643	0.00521737	0.0514376	-0.0128019	-0.0158989	0.0185696	-0.00765477	0.0137411	-0.0218168	0.012182	0.0162765	0.00106657	0.02998	-0.0151211	0.00770652	0.0128575	0.029235	0.0474774	0.0272637	-0.016265	0.00661199	-0.00539081	0.0219274	0.00993794	-0.0259591	0.0132034	0.0229031
1.78495	-0.0305824	0.000697687	0.00932507	-0.00615407		1.65215	0.00496187	-0.00957699	0.0103855	0.00963279	0.0148726	0.0210531		1.78495		-0.0464859	-0.0760384	0.03193	0.00580279	-0.065307	-0.033396	0.0544309	-0.00774411	0.00524382	0.0569534	-0.0273026	-0.0217445	0.0270249	0.00023649	0.00428654	0.0183827	0.030353	0.00860407	-0.0237815	0.0236462	-0.0307324	-0.00708773	0.020444	0.0170666	0.034	0.0412719	-0.00484488	0.00287462	-0.0166226	0.024981	0.0116058	-0.0069009	0.0063242	0.0186877
1.78629	-0.0298758	0.000819055	0.00152047	-0.0158277		1.65287	0.00459791	-0.00378017	0.0057677	0.00992464	0.0161454	0.0195473		1.78629		-0.0228494	-0.0776153	0.0128697	0.0139712	-0.0602057	-0.0454253	0.0412965	0.0026192	-0.00167623	0.0317945	-0.0267445	-0.0318743	0.0256355	0.0142714	0.00131127	0.0164996	0.0301488	-0.0111338	-0.0390195	0.00905633	-0.0475832	-0.0212291	0.0151965	0.0203704	0.000282698	0.0309643	0.003406	-0.0030676	-0.0242503	0.0197895	0.0285924	-0.011388	0.00437015	0.0202261
1.78763	-0.0271034	0.00121045	-0.00686365	0.00157176		1.65359	0.00509792	-0.00527081	0.00280334	0.00884105	0.0167813	0.0164363		1.78763		-0.0449718	-0.0894254	0.0136473	0.0335925	-0.0388154	-0.0366476	0.0132164	0.0122012	0.01397	0.0232155	-0.0204996	-0.0288083	0.0201679	0.00950525	0.00575862	-0.00376443	0.0454915	-0.014543	-0.0466498	-0.0243905	-0.0430407	-0.025869	0.026441	0.026674	-0.00494993	0.0266179	0.00575125	-0.0242971	-0.0331581	0.0197266	0.0458062	-0.00280067	0.00650735	0.0179306
1.78897	-0.0145661	-0.000305714	-0.0153896	-0.0029785		1.6543	0.00476513	-0.00572544	0.00410906	0.0064852	0.0184403	0.0193196		1.78897		-0.0277913	-0.0787745	-0.00598695	0.045247	-0.00245576	-0.0176351	-0.012735	0.016076	0.0126934	0.00665655	-0.00189819	-0.0187805	0.0202229	0.0106866	-0.00452355	-0.0132543	0.0551401	0.00199801	-0.0275228	-0.0493508	-0.0380169	-0.0190752	0.0163	0.0186084	-0.00908904	0.0160952	0.0240895	-0.0439242	-0.0327367	-0.000307268	0.0377155	0.00165353	-0.0088685	0.00676778
1.79031	-0.0150489	-0.00812706	-0.0148826	0.000952134		1.65502	0.00546193	-0.0038732	0.00453134	0.0060003	0.0188875	0.0232001		1.79031		-0.0276816	-0.0568537	-0.0207604	0.0490411	-0.00583087	-0.0282081	-0.0315021	-0.000538499	0.0076024	-0.0119936	0.00971424	-0.0162944	0.023483	0.0118916	-0.0247142	-0.0181897	0.0547163	0.0183903	-0.00737588	-0.0347215	-0.0100083	-0.0163793	0.0218356	0.0173983	-0.00903449	0.00602837	0.0370464	-0.0508294	-0.0239738	0.00539819	0.038345	-0.00497603	-0.0190316	-0.0137273
1.79165	-0.0189161	-0.0117748	-0.0121401	0.0137971		1.65574	0.00458175	-0.00347536	0.00213976	0.00696671	0.0194414	0.0234111		1.79165		-0.0766022	-0.0599681	-0.0193994	0.0345392	0.0110016	-0.00306788	-0.039195	-0.0172698	0.0121408	-0.0221073	-0.00242445	-0.00307039	0.027532	0.00677447	-0.0226616	-0.0152648	0.0565201	0.024996	0.0129404	-0.0423266	-0.00371093	-0.02033	0.0163873	0.0208636	0.0221541	0.0224065	0.0302254	-0.0468322	-0.0192675	0.0077742	0.0267374	0.0049116	-0.0125923	-0.0190377
1.79299	-0.00869628	-0.0151868	-0.00254728	0.00824287		1.65645	0.00575972	-0.00215205	0.000403739	0.00777076	0.0200917	0.0242617		1.79299		-0.0513294	-0.0423535	-0.0474405	0.0377735	0.0382881	0.0128841	-0.0460774	-0.00373918	0.0179469	-0.0364377	-0.0149001	0.0185654	0.0255007	-0.00329495	-0.0184494	-0.0162221	0.0598243	0.0334222	0.02172	-0.0251266	-0.0261172	0.00118641	0.0233569	0.00661615	0.0219632	0.0191213	0.0274128	-0.0179677	-0.00124001	0.0157108	0.03265	0.0259959	-0.00451279	-0.0292366
1.79433	-0.00200756	-0.0207716	-0.00397551	-0.00864667		1.65717	0.00668838	-0.00501588	0.00338566	0.0104802	0.0196012	0.0216554		1.79433		-0.05078	-0.00844805	-0.050369	0.0488943	0.047531	0.00112642	-0.0531475	0.00754477	0.0320244	-0.0438576	-0.00875179	0.00512228	0.0291805	-0.00217393	-0.00645982	-0.011743	0.0477817	0.0399646	0.0241621	-0.00581062	-0.0154587	0.00393779	0.00923786	0.000100754	0.0348466	-0.00313678	0.0141272	0.0146915	0.0204479	0.00989652	0.0477023	0.0204258	-0.00520831	-0.0209116
1.79567	-0.0103974	-0.0171058	-0.0016482	-0.00226562		1.65788	0.00649479	-0.00445058	0.00488582	0.0140751	0.0178881	0.0161818		1.79567		-0.0900031	-0.00739695	-0.0640614	0.0263625	0.0674332	0.00528116	-0.0643718	0.0186972	0.014634	-0.0447615	-0.0198238	0.0108526	0.0335656	-0.00189499	0.0155353	-0.0143296	0.0470102	0.0304268	0.0117183	0.00245512	-0.0177445	-0.00932401	-0.0077275	2.53862e-05	0.0329731	-0.0129774	-0.0154135	0.00801114	0.0188225	-0.0102788	0.0372769	0.00970963	-0.000386341	-0.0329982
1.79701	-0.000625107	-0.0164199	-0.00535737	-0.0110715		1.6586	0.00633183	-0.0119802	0.00353956	0.0188332	0.0187738	0.0103722		1.79701		-0.0777742	0.00921565	-0.033451	0.0192916	0.0753721	0.00359525	-0.068332	0.0388433	0.0134023	-0.0335321	0.00162633	0.021275	0.0411618	-0.0131443	0.0308981	-0.0183444	0.0260484	0.0340431	0.00459464	0.00739136	0.00234168	0.0180802	-0.00542682	-0.0140234	0.0307145	-0.0429197	-0.0293879	-0.00300389	0.0145598	0.00339658	0.0402175	0.0130159	0.0164474	-0.0472199
1.79836	-0.00399615	-0.00720131	-0.00478608	-0.013083		1.65932	0.0070397	-0.0117537	0.00413214	0.019617	0.0189408	0.0090776		1.79836		-0.0832868	0.029024	-0.010314	0.0118679	0.0521786	-0.0234467	-0.0429009	0.0413343	0.0116047	-0.0282656	0.0106682	-0.000417574	0.0266632	-0.0103131	0.0377071	0.00522371	0.0168707	0.0298247	-0.00956075	0.00793926	0.025763	0.0164301	0.00272405	-0.012414	0.0129845	-0.0637872	-0.0437243	-0.00927794	0.00999745	0.00820569	0.0273965	0.00144599	0.0167097	-0.0487323
1.7997	-0.00327652	-0.00169637	0.00517482	-0.0124524		1.66003	0.00772663	-0.00723362	0.00600508	0.0208378	0.0173107	0.00627482		1.7997		-0.0786243	0.0115895	0.00592529	0.00306072	0.0412859	-0.00289625	-0.0321284	0.0407556	0.00312207	-0.0245338	-0.011451	0.0127352	0.0310626	-0.0115943	0.0356329	0.0141674	0.0267839	0.0186451	-0.0242372	0.00327885	0.0364611	-0.0149578	0.00510909	0.00605348	-0.0217503	-0.0357116	-0.0456464	-0.0268783	0.0269914	0.0207887	0.0150531	-0.010818	-0.00385827	-0.0592134
1.80104	0.00890087	-0.00358104	0.0208013	-0.0164435		1.66075	0.00657498	-0.00721867	0.0052978	0.0188127	0.0143437	0.00937738		1.80104		-0.054042	0.0184139	0.026869	0.0143408	0.0175934	0.03023	-0.0349926	0.0401098	0.00309052	-0.0311162	-0.00194137	0.00324762	0.0306271	-0.0258827	0.026039	0.0294497	0.00917235	0.0113648	-0.0270064	0.0137707	0.0172531	-0.0109851	0.0147527	0.0168344	-0.0545	-0.0253174	-0.0479988	-0.0309235	0.0379467	0.0265919	-0.00555921	-0.0190375	0.000635996	-0.0579528
1.80238	0.0175223	-0.00692444	0.0216874	-0.0153836		1.66146	0.00631297	-0.00554887	0.0041484	0.0178107	0.013809	0.00852514		1.80238		-0.0170949	0.0305973	0.0337658	0.0407372	-0.00244783	0.0195762	-0.0234681	0.0343734	0.00316339	-0.0124992	-0.0138225	-0.0080953	0.0247955	-0.0237296	0.015443	0.0190027	0.00597636	0.0139281	-0.0358331	0.0152378	0.00725401	-0.0151757	0.00412628	0.0226577	-0.0531137	-0.00143687	-0.0490868	-0.0172245	0.0422094	0.00182157	-0.00173357	-0.019335	-0.0103803	-0.0492958
1.80372	0.013983	-0.00755658	0.0223733	-0.00782651		1.66218	0.00645513	-0.00371841	0.00415536	0.0152409	0.0133729	0.00765697		1.80372		-0.0333424	0.0425764	0.0269116	0.0557504	-0.015716	0.00771814	-0.00890149	0.0176286	-0.0122145	-0.00101523	0.00938168	0.01591	0.00678229	-0.018744	-0.00886135	0.0153361	0.011936	0.0175946	-0.0384778	0.0252961	-0.00767672	-0.0159557	-0.012221	0.0218125	-0.0515869	0.0335076	-0.0333377	-0.0105721	0.0528238	-0.0261834	-0.00855734	-0.0202599	-0.0225806	-0.0480868
1.80506	0.00551949	-0.00751698	0.0213242	-0.0116243		1.6629	0.00732697	0.0100718	0.0038266	0.0133695	0.0124174	0.00993947		1.80506		-0.0361714	0.0539776	0.00646767	0.0425719	-0.0336058	-0.00012303	-0.00603079	0.00892032	-0.015657	0.0133415	0.0297514	0.0109864	0.00824095	-0.0121806	-0.00944954	0.00978625	-8.29648e-05	0.00864407	-0.0142561	0.0146496	-0.00027336	-0.00270644	-0.0182999	0.0144361	-0.0599059	0.0358097	-0.00935698	-0.0103429	0.058927	-0.0385808	-0.0123537	-0.0284367	-0.0140437	-0.0458785
1.8064	0.000233828	-0.00480902	0.0218198	-0.0125208		1.66361	0.00764813	0.011221	0.00551898	0.0124294	0.0143977	0.0131819		1.8064		-0.0351828	0.0511345	-0.00438714	0.0376816	-0.0449274	-0.0029159	0.0373411	-0.00241221	0.000453109	0.0189951	0.0570241	0.016669	-0.00602877	-0.00490875	-0.00748718	-0.00326558	0.00828423	0.00548552	0.00105537	-0.0193239	-0.00805198	0.00431607	-0.016314	0.00660731	-0.0462758	0.0324161	-0.000439846	-0.0195037	0.0392462	-0.0444688	-0.000550722	-0.0349283	-0.0210679	-0.0257054
1.80774	-0.0066798	-0.00543992	0.0150656	-0.00873929		1.66433	0.00766399	0.00786266	0.00197193	0.00971094	0.0159393	0.0173477		1.80774		-0.0381198	0.0308377	-0.0149185	0.0202373	-0.0385463	0.000430862	0.0611222	-0.00344268	0.00450714	0.0255571	0.054852	0.0192532	-0.0050006	0.00586816	-0.00547531	0.00605849	0.0142452	-0.00671099	0.0213546	-0.0346308	-0.0030922	0.0128711	-0.0205574	0.0158776	-0.030902	0.04177	0.0166054	-0.0258539	0.023437	-0.0303778	0.0114038	-0.0169731	-0.0214954	-0.0237778
1.80908	-0.00558195	0.000183646	0.0231958	0.00596699		1.66505	0.0080474	0.00402456	0.00183546	0.0109272	0.0192843	0.0175495		1.80908		-0.014466	0.0103973	-0.0091789	0.00421423	-0.0366505	0.0121922	0.0526843	-0.00219135	-0.00104542	0.0170083	0.0638633	-0.00781198	0.0102244	0.0135009	0.00106284	-0.0140915	0.0199503	-0.0250435	0.0591081	-0.0296621	0.0016227	0.0153687	-0.0177235	0.0130683	-0.0357317	0.0332136	0.0148587	-0.0202254	0.0035901	-0.0209156	0.0176539	-0.00840488	-0.000229588	-0.00708307
1.81042	-0.00599268	0.0043083	0.0320816	0.010789		1.66576	0.00824	0.00114113	0.00141952	0.0106476	0.0174533	0.0155919		1.81042		-0.0167617	0.00155414	-0.00132251	0.00275408	-0.0319725	0.00979247	0.0642058	-0.0070799	0.00377632	0.022406	0.0497412	-0.0129194	0.0220449	0.0135602	0.000224867	-0.0186056	0.0216224	-0.0328882	0.0601901	-0.0241861	-0.0181415	0.0198112	0.00220378	0.01275	-0.0377683	0.0177266	-0.00349764	-0.0246387	-0.00901627	-0.0181898	0.016112	0.0169208	0.00161361	0.00259783
1.81176	-0.0144942	0.00656462	0.0239706	0.0211673		1.66648	0.00896698	-0.000968336	0.000614253	0.0074724	0.0171564	0.0213337		1.81176		-0.0169554	-0.0110407	-0.0267187	-0.013438	-0.0311266	0.0123142	0.0477789	-0.0313698	-0.0105016	0.0258411	0.0469758	-0.000999184	-0.000276519	0.0192546	-0.0171174	-0.031984	0.0202292	-0.025885	0.0369569	-0.0296502	0.00415143	0.0219298	0.00661636	0.0196461	-0.0405938	0.000841069	-0.0101801	-0.0209727	-0.0111036	0.00158621	0.00593418	0.0202505	0.00551956	-0.00222737
1.8131	-0.0180264	0.00434805	0.0213932	0.0211819		1.66719	0.00889345	-0.00660138	-0.00215497	0.00641396	0.0193268	0.0170017		1.8131		-0.00467091	-0.0356344	-0.00836537	-0.0226048	-0.0319708	-0.00491194	0.0252318	-0.0354152	-0.0271982	0.00576628	0.0643776	-0.00239316	-0.00943302	0.0165592	-0.0179594	-0.0336824	0.0142426	-0.0276875	0.0279011	-0.0051132	-0.0011679	0.0242293	0.00360015	0.0157294	-0.021644	-0.00472915	-0.0138736	-0.0301411	-0.00851641	0.0117517	-0.0120976	0.0357642	0.00835447	0.00820899
1.81444	-0.022392	0.00123304	0.0203265	0.00258271		1.66791	0.00863368	-0.00909719	-0.00158744	0.00524717	0.01948	0.0165694		1.81444		-0.0212611	-0.0281828	-0.0084375	-0.033555	-0.023656	-0.0192599	0.0245261	-0.0371033	0.00231271	0.0101563	0.0548322	0.0220909	-0.0147938	0.00381644	-0.0194328	-0.0302396	0.00486713	-0.030038	-0.010502	-0.00805767	-0.0171707	0.0193794	0.0318192	-0.0016874	-0.0174882	-0.0238195	-0.0151431	-0.0370504	-0.00376486	0.0163767	-0.0156504	0.00637946	0.0153944	0.0166291
1.81578	-0.0303521	0.000960166	0.0158646	-0.0137215		1.66863	0.00819177	-0.00795181	-0.000904576	0.00601492	0.0209031	0.012692		1.81578		-0.0328159	-0.0366305	-0.0429038	-0.0237436	-0.0164759	-0.029543	0.00539867	-0.0473019	0.00949578	0.0156278	0.0411585	0.024439	-0.00482381	-0.011335	-0.0214877	-0.0287113	-0.00787703	-0.0118391	-0.0403097	-0.00883451	-0.0148586	0.0187697	0.0202424	-0.0124761	-0.0171022	-0.0279069	-0.00817355	-0.0453745	-0.007398	0.0050943	-0.0239623	0.00361401	0.00691878	0.0143842
1.81713	-0.0351682	-0.00192642	0.0156504	-0.0193467		1.66934	0.00769509	-0.00293048	0.000504148	0.00433689	0.020981	0.0138312		1.81713		-0.0516332	-0.0376285	-0.0357406	-0.0151464	-0.0341531	-0.0367072	-0.0122088	-0.0438196	0.00649411	0.0178954	0.0359988	0.0161187	-0.00764066	-0.0343796	0.00158026	-0.00523502	-0.00694198	-0.00717996	-0.0481951	-0.0142277	-0.0331512	0.000553529	0.0143067	-0.0197715	-0.0101862	-0.0136275	-0.0194206	-0.0674632	-0.0044238	0.00981312	-0.0451661	-0.00225742	0.0252907	0.0134511
1.81847	-0.0303831	0.000558281	0.00909045	-0.0317389		1.67006	0.00668563	-0.00782154	0.00272721	0.00461868	0.0221322	0.0196624		1.81847		-0.0473798	-0.00411295	-0.0514371	-0.0105917	-0.035248	-0.033529	-0.00555989	-0.026522	0.00590632	0.0248932	0.0128645	0.0245971	0.00849092	-0.0438132	0.0122941	-0.00949956	0.0110922	-0.0182664	-0.0469585	-0.00242812	-0.0412846	-0.00385678	0.00158216	-0.0168209	-0.0167071	0.00819648	-0.0250476	-0.0547648	0.00455553	0.0018009	-0.0441464	-0.00967738	0.0392869	0.0323326
1.81981	-0.0350082	0.00375227	3.39576e-05	-0.040606		1.67078	0.00604002	-0.00616419	0.00330327	0.00801559	0.0209724	0.0215867		1.81981		-0.0672582	0.00791023	-0.0614597	-0.0220579	-0.0261572	-0.0410261	-0.024994	-0.0266832	-0.0132903	0.0152539	0.0108133	0.0138458	0.0200197	-0.0471752	0.00236751	-0.0155764	0.01809	-0.0219138	-0.0563374	0.00108051	-0.0523204	-0.00907622	-0.0231393	-0.0150959	-0.0357262	0.0228225	-0.0259281	-0.051363	-0.023712	-0.0138374	-0.0422573	-0.00115079	0.0291503	0.0231763
1.82115	-0.0320894	-0.000633395	-0.0154385	-0.0301273		1.67149	0.00457589	0.00162439	0.00472915	0.00902253	0.0194844	0.0262003		1.82115		-0.0835953	0.0150077	-0.0681712	-0.00564119	-0.0191387	-0.030998	-0.0362188	-0.0106748	-0.0344742	0.0108713	0.00405395	0.00926596	0.0318894	-0.0233209	0.000392578	-0.00153581	0.0151249	-0.0189106	-0.0395262	0.0205791	-0.0311295	-0.0167643	-0.0250287	-0.0153193	-0.0253198	0.0238865	-0.0145852	-0.053308	-0.021996	-0.031621	-0.0409675	0.0189991	0.0234438	0.0214864
1.82249	-0.015871	0.00408414	-0.0201662	-0.031948		1.67221	0.00521928	0.000374469	0.00413824	0.0101328	0.0190937	0.0260233		1.82249		-0.0794085	0.0472486	-0.0440609	-0.00469998	-0.00441527	-0.00988978	-0.0504913	0.00507527	-0.0352118	0.00598848	-0.00188286	0.0141532	0.0174016	-0.00764896	-0.00660823	0.000745412	0.0359422	-0.0413295	-0.0583221	0.0303484	-0.0245933	-0.0216834	-0.0176093	0.000833505	-0.0294902	0.0377312	-0.0233999	-0.0640765	-0.0337844	-0.0440942	-0.0285802	0.00485263	0.01832	0.00810943
1.82383	-0.0128852	0.00772743	-0.0172782	-0.0250388		1.67292	0.00549506	-0.000340901	0.00288994	0.00923799	0.0184549	0.0265313		1.82383		-0.0863633	0.0370696	-0.037838	-0.00172596	0.00901806	0.00252831	-0.0680492	0.0108529	-0.0299552	0.00608675	-0.0106562	0.00441957	0.0225348	0.00818606	-0.0168046	0.0052204	0.0266961	-0.039506	-0.0641352	0.0311586	0.0121983	-0.0244173	-0.00373194	-0.00146912	-0.0275836	0.0259668	0.00663571	-0.0555476	-0.0585893	-0.0642387	-0.0217619	0.00891579	0.0121775	-0.00185937
1.82517	-0.0148576	0.00330135	-0.00854272	-0.0159093		1.67364	0.00561496	0.00226722	0.00223849	0.0110254	0.0175637	0.0229963		1.82517		-0.0773466	0.0207899	-0.0353012	0.0217717	-0.0156416	-0.00341802	-0.083486	0.0203546	-0.0222813	-0.012519	0.0071099	-0.00408196	0.0125968	0.0197154	-0.0142188	0.0169088	0.0215544	-0.0435301	-0.0429563	0.0198411	0.019228	-0.0366831	0.00673417	-0.00640146	-0.0268768	0.0253524	0.0177004	-0.0304333	-0.0540567	-0.0530031	-0.0247006	-0.00536044	0.0128013	-0.0106648
1.82651	0.00506029	0.00115598	-0.00223625	-0.00401686		1.67436	0.00598302	0.00354851	-0.00036328	0.00656367	0.0209099	0.020551		1.82651		-0.0428013	0.0157227	-0.000887334	0.044196	0.00316624	0.0109654	-0.0636333	0.00589151	-0.0143487	-0.0317265	0.0335226	-0.00392503	0.00260332	0.0053442	-0.011706	0.022149	0.0214546	-0.0378385	-0.0411826	0.0239072	0.0216852	-0.0391363	0.00662926	-0.00476148	-0.0209411	0.0163086	0.0251374	0.00658921	-0.0302918	-0.0452688	-0.0244307	-0.0144155	0.00708774	-0.0131855
1.82785	0.0159513	-0.00371636	-0.00473012	-0.00263586		1.67507	0.00576933	0.0042917	-6.47121e-05	0.00559984	0.020035	0.0222351		1.82785		-0.0260695	0.0230628	0.0180088	0.0608024	0.00813346	0.01177	-0.0488555	-0.00897465	-0.0111172	-0.0408609	0.0311447	-0.0132549	-0.00661645	-0.0012658	-0.0139477	0.0219938	0.0144611	-0.0207182	-0.0140126	0.00974677	0.0253277	-0.0297035	0.0133047	-0.00609607	-0.0318815	0.00956383	0.0164777	0.0297236	-0.0233458	0.00173384	-0.0100762	-0.00667447	0.00587918	0.00259393
1.82919	0.00770972	-0.0133768	-0.00962927	0.00339779		1.67579	0.00564474	-0.00192449	-0.00212114	0.00326846	0.0182559	0.0211816		1.82919		-0.0122518	0.0113793	0.00939453	0.0694217	-0.00749705	-0.0241884	-0.0392426	-0.0161022	-0.00862241	-0.0389029	0.0311193	-0.025117	-0.0242823	-0.0100236	-0.0167966	0.0121813	0.00147463	-0.0352123	0.00802172	-0.00557391	0.0282417	-0.0220667	0.00196548	-0.0158095	-0.0329105	-0.000645475	0.0243271	0.0229417	-0.0206926	0.0272207	0.00828845	-0.0164974	0.0128294	0.0113602
1.83053	0.0141371	-0.0163212	-0.00589999	0.00518176		1.6765	0.00589453	-0.00624222	-0.00395524	0.00305711	0.0190813	0.022784		1.83053		0.0175468	0.0216342	0.00812425	0.0451271	0.00336305	-0.010973	-0.018926	-0.0236135	-0.00567602	-0.0426487	0.0284637	-0.00645944	-0.0290065	-0.0199986	-0.0147372	0.025763	0.00690087	-0.0239825	-0.00400446	0.0016545	0.0160273	-0.0098451	-0.00269459	0.00588151	-0.0228833	-0.00885026	0.0151454	0.0289032	0.00768043	0.0463472	0.00760798	-0.0197959	0.019618	0.0186669
1.83187	0.0126449	-0.0168601	-0.00573002	-0.00348553		1.67722	0.00500392	-0.0115501	-0.00527357	0.00228078	0.019199	0.0244665		1.83187		0.0114744	0.0198795	0.0119181	0.0422896	-0.0139478	0.0042555	-0.0308145	-0.0174529	-0.0137414	-0.0215053	0.0182984	0.00249886	-0.0177003	-0.0128078	-0.010373	0.0300174	0.00788383	-0.0201129	-0.0168138	0.0131506	0.0126707	0.0115057	-0.00900729	-0.00104438	-0.0274099	-0.0399213	0.00858039	0.0219985	0.026987	0.0657921	-0.00302987	-0.0201086	0.00782317	0.011876
1.83321	-0.00790279	-0.00787822	-0.00744711	-0.0126819		1.67794	0.00495574	-0.0116083	-0.00431048	0.00262734	0.0195419	0.0206532		1.83321		-0.00803695	0.0105008	0.000535505	0.00845066	-0.0437989	-0.0150679	-0.0122413	-0.0138936	-0.0110773	-0.0209029	0.0126002	0.0138114	-0.0173226	-0.0124632	-0.00746412	0.0320038	-0.0128668	-0.0339707	-0.0397419	0.0177617	-0.00838859	0.0243098	-0.0186312	-0.00676958	-0.0243082	-0.0320677	0.00419085	0.0099716	0.0264892	0.0646155	-0.00428646	-0.0143538	0.0127971	-0.00267493
1.83455	-0.00930434	-0.00501265	-0.0181824	-0.0221224		1.67865	0.00563719	-0.011113	-0.00489654	0.00484733	0.0187829	0.0171508		1.83455		-0.00452332	-0.0102294	0.0080365	-0.00667431	-0.0390995	-0.00333599	0.00810956	-0.0179326	-0.00686573	-0.0341131	0.0316063	0.013883	0.00181166	-0.000721572	-0.00857108	0.0259832	0.00684995	-0.0216097	-0.0472039	0.0100085	-0.0123085	0.0299689	-0.0294158	-0.00803864	-0.0218587	-0.0249856	-0.00697926	0.00490333	0.0399881	0.0642524	-0.0216432	0.00275573	-0.00710118	-0.0151531
1.83589	-0.0125264	0.00604786	-0.0196893	-0.0329799		1.67937	0.00631041	-0.0105405	-0.00456636	0.00575584	0.019832	0.012954		1.83589		-0.0280243	0.00550893	0.00492017	-0.00879511	-0.051727	0.00295878	-0.000370037	-0.0246822	-0.00710437	-0.0301742	0.0297481	0.000159867	0.0119094	0.0212944	-0.00662634	0.0199472	0.000158934	-0.000925826	-0.0128915	-0.00911509	-0.0232828	0.0250824	-0.0183382	-0.0235325	-0.0104941	-0.0106573	-0.0244658	-0.0105097	0.038892	0.0494947	-0.0285663	0.00882773	-0.0209319	-0.0239196
1.83723	-0.0105111	0.0108171	-0.0229242	-0.0419495		1.68009	0.00646914	-0.0043783	-0.00153578	0.00655945	0.0194677	0.0117322		1.83723		-0.020131	0.00947355	0.0019103	-0.000107467	-0.0415563	-0.0126555	0.00659513	-0.0200056	0.0178864	-0.0221965	0.0372808	0.00553983	0.024007	0.0336113	-0.00235539	0.00134856	0.0164091	-0.00193884	0.00510757	-0.0210504	-0.00900234	0.0118034	-0.0193065	-0.0170387	0.00482184	0.00483763	-0.0267483	-0.0145136	0.0199831	0.0153123	-0.0348437	0.0245989	-0.022562	-0.0145443
1.83857	0.000389174	0.0035981	-0.0161083	-0.0351942		1.6808	0.00602235	-0.00317015	-0.00440842	0.00880717	0.0195013	0.00807637		1.83857		0.00912767	0.0212741	-0.00951576	-0.00761893	-0.0166367	0.00570467	0.0197104	-0.022271	0.0131888	-0.0210645	0.0364327	0.00542591	0.0295337	0.0334338	0.0116003	-0.00285608	0.0424563	0.0075216	-0.00777667	-0.0312055	0.0118996	0.0141954	-0.00081613	-0.00735743	0.0176119	0.036315	-0.0258718	-0.0255411	0.0401891	0.00940654	-0.0255597	-0.000260414	-0.0221768	-0.0076543
1.83991	0.0118276	-0.000946572	-0.00270752	-0.0231771		1.68152	0.00622727	-0.00229093	-0.00515221	0.00780393	0.0189803	0.0071794		1.83991		0.0293745	0.0280185	-0.01479	-0.00437908	0.0222975	0.0104444	0.0118381	-0.0173438	0.0125865	0.00468206	0.0386787	0.000429608	0.0481237	0.0292489	0.0146667	-0.00626007	0.028906	0.0121838	0.00880367	-0.034672	0.0205507	0.0152404	0.004133	-0.00674692	0.0357652	0.0358312	-0.0289185	-0.0340194	0.0446646	0.014037	-0.0298192	-0.0236351	-0.0286389	-0.00122072
1.84125	0.0071214	-0.00643483	0.000704071	-0.0152785		1.68223	0.00585164	-0.00107981	-0.00452566	0.00543746	0.0167945	0.0142761		1.84125		0.0127763	0.00838895	-0.00407336	0.00197336	0.0444587	-0.0207956	0.0164186	-0.0163201	0.0158449	0.0234767	0.0239825	0.00627623	0.036067	0.0252598	0.0111293	-0.020627	0.0180814	-0.00469751	0.0109384	-0.0175164	0.0219539	0.0297623	-0.0132081	0.00469133	0.0291426	0.0332726	-0.026794	-0.0346873	0.035935	0.0161165	-0.0213694	-0.0150036	-0.0250851	0.00375843
1.84259	0.00402559	-0.00990937	0.00663295	0.00997897		1.68295	0.00625996	-0.00239591	-0.00173415	0.00170006	0.0179095	0.0127212		1.84259		-0.0169289	-0.0148147	0.00709167	0.0127279	0.048725	-0.0126475	0.0311287	-0.0109683	0.0108964	0.0266047	0.024121	-0.00605081	0.0189429	0.0173683	-0.000988706	-0.0328104	0.00398934	-3.77735e-05	-0.000717834	-0.014503	-0.00478803	0.0381178	-0.00498538	0.0201451	0.0327459	0.0384965	-0.00597257	-0.0260011	0.022458	0.0120781	0.0052268	-0.0287255	-0.0260946	-0.0106439
1.84394	-0.00969534	-0.00501146	0.0100028	0.0135057		1.68367	0.00641728	-0.00360035	-0.00104557	0.000784719	0.0169058	0.0115614		1.84394		-0.04497	-0.025333	-0.017478	0.0244778	0.0270175	-0.0218863	0.0242354	-0.00469619	0.000786379	0.0395247	0.0277401	-0.0259071	0.0162096	0.0217404	-0.0248833	-0.0271081	-0.0326724	-0.00121934	0.00853063	-0.0152957	-0.0138879	0.023827	-0.00636152	0.0414504	0.0270995	0.0194758	0.00255995	-0.0186378	-0.00422185	0.0138153	0.0114554	-0.0100847	-0.0220001	-0.00924971
1.84528	-0.0248532	-0.00407742	0.00522281	0.0108271		1.68438	0.00559359	-0.00466413	-0.00237221	-0.001637	0.018022	0.0137186		1.84528		-0.0950238	-0.0298151	-0.0251358	0.0220941	0.009311	-0.0305493	0.00980881	-0.0116684	-0.0116829	0.0317598	0.00929384	-0.025479	0.0116751	0.0122417	-0.0303151	-0.029308	-0.0344314	0.00399849	0.0277291	-0.0141457	-0.0239829	0.0132933	0.00728598	0.0376245	0.0372586	-0.00573374	0.004362	-0.0131739	-0.0121437	0.00455842	0.0204374	-0.00776226	-0.0125748	-0.0208587
1.84662	-0.022795	-0.00302359	0.00517247	-0.00165818		1.6851	0.00514889	-0.00419521	-0.00220536	-0.00144773	0.0193645	0.0178439		1.84662		-0.0962724	-0.0129083	-0.0400217	0.0137244	-0.00647573	0.00518376	0.0106428	-0.0119664	-0.0177516	0.0199669	0.000561197	-0.0379691	-0.00528734	0.000185448	-0.0405531	-0.0237461	-0.0411281	0.00146385	0.0144502	-0.0133237	-0.028459	0.00283341	0.0319572	0.0398198	0.0314744	0.00258288	0.011762	-0.012021	-0.0206934	0.0070351	0.0185925	0.00571486	0.00833288	-0.0512436
1.84796	-0.0130154	-0.0064373	0.00730163	-0.00202226		1.68581	0.00462252	-0.00051776	0.00129445	0.0015836	0.0185402	0.0204446		1.84796		-0.109363	-0.0136137	-0.0138709	0.00978133	0.0013551	0.0476184	0.0311513	-0.00251255	-0.0169439	0.00462798	0.00314667	-0.0371826	-0.000663117	-0.0172767	-0.0393622	-0.00343417	-0.0270917	0.00867414	0.0165911	-0.012397	-0.0190536	-0.0253213	0.0367294	0.0427894	-0.00176832	0.00064686	0.0269283	0.00255266	-0.0284937	0.022742	0.00763354	0.010645	-0.00496915	-0.0433346
1.8493	-0.00412283	-0.0107816	-0.00374402	-0.0108246		1.68653	0.00547194	0.000914618	5.54675e-05	0.00425962	0.018077	0.0232662		1.8493		-0.0774493	-0.0118699	0.00894724	0.00717636	-0.00179702	0.0502557	0.0253894	-0.00258593	0.000971926	-0.00902124	-0.0191273	-0.021326	-0.0193572	-0.00654959	-0.0346877	-0.00930395	-0.0145404	0.00274326	0.0236313	0.000562441	-0.0148166	-0.0229367	0.0167325	0.0127503	-0.00919981	-0.000679311	0.0383369	0.0106046	-0.0182413	0.0335301	0.00200078	-0.00214862	-0.0087346	-0.033446
1.85064	0.00439146	-0.0156766	0.00370797	-0.0133346		1.68725	0.00442384	-0.00526819	-0.00124466	0.00671354	0.0172801	0.0261765		1.85064		-0.0454836	-0.0177955	0.0265955	0.025587	-0.0105032	0.0479485	0.04057	-0.0110702	0.00227694	-0.0217807	-0.0174616	-0.0135435	-0.0319922	-0.00601829	-0.0308393	0.00679853	0.00184378	-0.00285022	0.0165267	0.0182125	-0.0160627	-0.0277031	0.00375565	-0.00222062	-0.0229167	-0.003415	0.0383708	0.030077	-0.00509263	0.0296643	0.00275803	-0.0225159	-0.0159766	-0.0296785
1.85198	0.00994244	-0.019758	0.00894894	-0.00870612		1.68796	0.00281307	-0.0109031	-0.00110023	0.0086833	0.0172905	0.0234132		1.85198		-0.0436798	-0.0176583	0.0511804	0.0452292	-0.0215409	0.046124	0.0520491	-0.00688669	-0.00120102	-0.0193894	-0.000316776	0.0130182	-0.0231425	-0.00103333	-0.027755	-0.00633997	0.0129735	-0.00351849	0.00808081	0.0284212	-0.0129406	-0.027334	-0.00962601	0.00643251	-0.0375823	0.00719018	0.0251753	0.0440223	-0.00610824	0.0301271	-0.00800507	-0.0158659	-0.033325	-0.00556206
1.85332	0.00822658	-0.0100237	0.00869821	-0.00466206		1.68868	0.00337431	-0.0086306	-0.000159878	0.00719852	0.0171592	0.0204486		1.85332		-0.0602244	-0.0247881	0.0675192	0.0704776	-0.0216286	0.0180038	0.0431909	-0.0173892	-0.0130299	-0.00303371	0.00474372	0.0090729	-0.0162447	-0.00294612	-0.0217567	-0.0139092	0.013406	-3.08359e-05	-0.00207603	0.0344604	0.00272915	-0.00863454	-0.000221208	-0.0180847	-0.0215663	-0.00455022	0.0269251	0.0507995	0.0100079	0.0205736	-0.00721215	-0.0122317	-0.0278567	0.0122392
1.85466	0.0132849	-0.00156463	0.0253903	0.00166845		1.68939	0.00407318	-0.00878301	0.000304794	0.0068356	0.0186007	0.0155605		1.85466		-0.0565021	-0.00433324	0.0781285	0.0603541	-0.0109218	0.012984	0.037977	-0.0348676	-0.0416373	0.0144613	0.0141733	-0.0333749	0.00520466	-0.0136328	-0.0159727	-0.0213709	-0.00682702	0.00208886	-0.00458376	0.0165596	0.00348679	0.01125	-0.00361053	-0.0202346	-0.0188829	-0.00161908	0.0233434	0.0509404	0.0112935	0.00842334	0.000630893	-0.00598236	-0.0201129	0.00959565
1.856	0.00886621	0.00222281	0.0204001	0.00907671		1.69011	0.00460456	-0.0108048	0.000646229	0.00287569	0.0194192	0.0136887		1.856		-0.0570477	-0.0116678	0.0666648	0.0424744	0.0113001	0.00147348	0.0275308	-0.0272661	-0.0456518	0.025042	0.0403902	-0.0405941	0.0208866	-0.0371344	-0.0013795	-0.0307918	-0.00844727	0.0123595	-0.0109492	0.00831736	-0.00197028	0.0344795	-0.0156059	-0.0116755	-0.00544611	-0.00157565	0.0204534	0.0501578	-0.0103212	-0.0102743	0.00291032	0.00103726	-0.0144397	0.0122054
1.85734	0.0111869	0.0037528	0.0160341	0.0105034		1.69083	0.00470656	-0.00738182	0.00265523	0.00186211	0.020662	0.0126569		1.85734		-0.0166131	-0.0285075	0.0363146	0.0149538	0.0502522	0.0107215	0.0210056	-0.00744737	-0.0440666	0.0366	0.0282415	-0.038269	0.0297062	-0.0348638	-0.00130362	-0.0334012	-0.00369225	0.0126849	-0.0196149	-0.00318309	-0.00803765	0.0293429	-0.0175432	-0.0176438	-0.00778518	-0.0214587	0.0111886	0.0336487	-0.014257	-0.0326932	0.0266488	0.00136794	-0.00287929	0.0102935
1.85868	0.0162321	-0.00350839	0.0201507	0.00791001		1.69154	0.00630752	-0.00203981	0.00326347	0.00118169	0.019433	0.0104802		1.85868		0.0144626	-0.0208638	0.016381	0.0344417	0.0531916	-0.00022086	0.00377741	-9.88196e-05	-0.0355986	0.0314053	0.0300646	-0.028315	0.0548364	-0.0345768	0.0142211	-0.0205117	-0.00744359	0.0073637	-0.00369964	-0.0067671	-0.0043597	0.0254013	-0.00715871	-0.0205516	0.00101084	-0.0357966	0.011036	0.0149499	-0.00822871	-0.0490119	0.0364718	-0.0218998	0.0151801	0.0100936
1.86002	0.0109295	-0.0143191	0.00931318	0.00316646		1.69226	0.00806629	-0.0026967	0.00196908	0.00277396	0.0162685	0.00632312		1.86002		0.0272163	-0.0264862	0.00711327	0.0381934	0.0443641	-0.0248238	0.000822309	0.0092366	-0.0182914	0.033882	0.0132989	-0.0234007	0.0461882	-0.0342832	0.00298713	-0.0155729	-0.00422047	-0.00202307	-0.0177692	0.00336335	-0.00452237	0.0261683	-0.00451074	-0.0113495	-0.012399	-0.0516548	-0.000372374	0.000232705	-0.00874683	-0.0519795	0.0404514	-0.0291076	0.02446	0.0205745
1.86136	0.0113326	-0.0124108	0.000424229	0.0041871		1.69297	0.00820429	-0.00837738	0.00274664	0.00321001	0.0171382	0.009834		1.86136		0.0409011	-0.0215325	-0.0117593	0.0413726	0.0334025	-0.014389	-0.00826306	0.0273247	-0.00734041	0.0387629	-0.00124727	-0.0198215	0.0338877	-0.0204357	-0.000117193	-0.0107878	0.0104592	0.00188735	0.00589568	0.0234611	-0.0104389	0.0323533	0.00212623	-0.0224767	-0.00746668	-0.0445948	-0.0177575	-0.0137407	-0.0125496	-0.0500497	0.0392547	-0.031972	0.0351348	0.0215901
1.8627	0.0202811	-0.0172053	-0.00472773	0.00293409		1.69369	0.00808718	-0.0055618	0.00330316	0.00425309	0.0139257	0.0108954		1.8627		0.0376621	-0.00139178	0.0119334	0.0514179	0.0242225	-0.00215759	-0.00921206	0.0335373	-0.0101464	0.0303355	-0.00678568	-0.00480886	0.0129401	0.000133614	-0.00261216	-0.00867279	0.00941181	0.002893	0.0304856	0.0264038	-0.00690381	0.0146248	0.00920018	-0.00385278	-0.00243134	-0.0311031	-0.0281374	-0.0105146	-0.00908872	-0.0331657	0.0208572	-0.0219596	0.0404056	0.0297283
1.86404	0.0143724	-0.0149644	-0.00460373	-0.00282239		1.69441	0.00817038	-0.00673896	0.0049642	0.00330531	0.0126731	0.012698		1.86404		0.0100847	0.00597381	0.0226707	0.0224083	0.0159573	0.00913943	-0.0198634	0.0184334	-0.00163259	0.0268259	-0.0183289	-0.00927401	0.00718161	-0.00966013	-0.0100362	-0.0297949	0.0338485	0.0183436	0.0279884	0.0363011	0.00138473	0.000811572	-0.0164456	-0.00830127	0.00172978	-0.0172203	-0.0232091	-0.00617314	-0.0157905	-0.00745517	0.00815477	-0.0264998	0.0321218	0.039751
1.86538	0.00744574	-0.000194198	-0.00981187	-0.00381224		1.69512	0.00818658	-0.0121486	0.00617839	0.000236208	0.0132195	0.00949533		1.86538		-0.0100126	0.0103518	0.0108226	-0.00734164	0.0123323	0.028522	-0.046495	0.0274158	-0.00161141	0.0224386	-0.030212	0.00923786	0.0228342	-0.0175109	-0.00959328	-0.0302791	0.044397	0.031731	0.0314828	0.0367054	0.0150938	-0.00423258	-0.0181964	0.0100941	-0.00207348	-0.00569181	-0.0106459	-0.0099145	-0.0198202	0.00353236	-0.000392954	-0.0215911	0.0300224	0.0365569
1.86672	0.00849617	0.00040355	-0.00550857	-0.0105397		1.69584	0.00774946	-0.0152131	0.00107089	-0.00122492	0.0152613	0.0150797		1.86672		-0.0272116	0.0198111	0.0242352	-0.00701784	0.00893544	0.0322248	-0.0627513	0.0167926	0.00766403	-0.0144321	-0.0243396	0.0252811	0.0321904	-0.0248438	-0.0203416	-0.0374771	0.0310888	0.0316704	0.0223391	0.0491375	0.0121637	-0.0105023	-0.0386727	0.0264857	-0.00885716	0.00928974	-0.00191652	-0.00755247	-0.0204806	0.00724546	0.0105097	-0.00537217	0.0309067	0.0322586
1.86806	-0.00363654	-0.00208025	-0.00690312	-0.011493		1.69656	0.00710809	-0.0122738	0.000412415	-0.00136767	0.0160599	0.0170355		1.86806		-0.0496717	-0.000180102	0.0186764	-0.0293549	0.00297072	0.0357403	-0.0878607	-0.000815156	0.0151683	-0.0386513	-0.00926106	0.00320069	0.0241246	-0.0327054	-0.0287037	-0.0199134	0.0305125	0.0221336	0.00210318	0.0510696	0.027336	-0.0205492	-0.0531226	0.036202	-0.0313913	0.00719838	0.0207724	0.00267725	-0.012435	0.00359381	0.0102017	-0.00359005	0.0294144	0.0139234
1.8694	-0.0217972	0.00679026	-0.0125543	-0.0116082		1.69727	0.0073827	-0.00850245	0.000144057	-0.000815603	0.0168904	0.0132538		1.8694		-0.0454417	-0.00663123	-0.00892016	-0.0526742	-0.0191131	0.00199725	-0.0898485	-0.013046	0.0182612	-0.0371646	0.0118237	-0.0117207	0.0207169	-0.0241458	-0.0217778	-0.0180236	0.0320988	0.0261096	0.000700786	0.0206554	0.00679958	-0.0163284	-0.0618935	0.0452899	-0.035874	-7.62581e-05	0.0226887	0.00531771	-0.00896867	0.0142327	0.012714	0.00797149	0.0253238	0.00461337
1.87074	-0.0208058	0.0037138	-0.00234741	-0.00582635		1.69799	0.00671839	-0.0131326	-0.0024622	0.00165177	0.0201864	0.0127071		1.87074		-0.0111949	-0.00610043	0.00288368	-0.058012	-0.0406949	-0.0117163	-0.0910451	-0.014226	0.0155443	-0.0401072	0.0341613	-0.00622049	0.0144388	0.00959505	-0.0182572	-0.0243652	0.0185344	0.00565466	-0.0287436	0.00313406	-0.000430693	-0.00728482	-0.0519989	0.0462	-0.0222631	-0.0064333	0.0146506	-0.00729851	0.00309308	0.0183821	0.00850432	0.0292365	0.0121224	-0.0161695
1.87208	-0.0179322	0.00487868	0.00359525	-0.0030699		1.6987	0.00589995	-0.0143944	-0.00276138	0.00465039	0.018788	0.0176149		1.87208		-0.000619045	0.00451715	0.000183265	-0.0562993	-0.0386871	-0.0166883	-0.0390831	-0.019991	0.026817	-0.0614823	0.0414511	-0.0273951	-0.00287987	0.0113678	-0.0137168	-0.0152581	0.021059	-0.011096	-0.0205332	-0.0162116	0.00643181	-0.00828052	-0.0333082	0.0252744	-0.02141	-0.0146099	0.0105758	0.00307439	0.00663928	0.018219	-0.0183687	0.0133708	0.0109082	-0.0112281
1.87342	-0.00821238	0.0142625	0.0140021	0.0102154		1.69942	0.0062766	-0.0132802	0.000201174	0.00889716	0.0176661	0.0223909		1.87342		0.00516554	0.0297511	-0.00561638	-0.0337165	-0.030523	-0.014335	0.00104401	-0.0212849	0.0189727	-0.0554567	0.0615509	-0.0206018	-0.00696473	-0.00280821	-0.00913612	-0.0159076	0.0252318	-0.0133652	0.00464714	-0.0167723	0.00582269	-0.0108646	-0.0299083	0.0029198	-0.00554541	-0.0114811	-0.00438619	0.0124153	0.0112186	0.0254391	-0.016876	-0.000873685	0.023125	-0.0108266
1.87476	0.00638808	0.0173473	0.0260112	0.0149182		1.70014	0.00639405	-0.00982655	0.0035807	0.0129357	0.0195305	0.024115		1.87476		0.0416097	0.0343974	0.0128718	-0.0288466	-0.0205321	-0.00117183	-0.000228951	-0.0212441	0.0175692	-0.0501894	0.0444234	-0.0134108	0.000542175	0.00728036	-0.00936023	-0.0332199	0.0102461	-0.00883278	-0.00575282	-0.0231369	0.00607166	0.00041441	-0.0210595	-0.00114095	-0.00160723	0.00362991	-0.013734	0.0139826	0.00770795	0.015179	-0.0202175	-0.00984046	0.018047	0.00559812
1.8761	0.00482091	0.0171425	0.0185916	0.0258899		1.70085	0.00581329	-0.0142635	0.00453897	0.0123629	0.0190585	0.0242081		1.8761		0.0422542	0.035069	-0.0189429	-0.0177456	-0.0356475	0.0239382	0.0244186	-0.0337132	0.0106717	-0.0386576	0.036555	-0.0200998	-0.000707074	-0.00967087	-0.0181481	-0.0288066	-0.0157734	-0.0142059	-0.0155939	-0.0123936	-0.00998094	0.000845984	-0.0214349	-0.00450589	0.00926674	-0.000330529	0.0019887	0.0171639	-0.00857079	0.0244757	-0.0201923	-0.0261068	0.01679	0.0172688
1.87744	0.011662	0.0136753	0.0179984	0.0220288		1.70157	0.00556827	-0.0141351	0.00638773	0.0134885	0.0189348	0.0269525		1.87744		0.0576788	0.029866	-0.0148292	-0.0194601	-0.0308257	0.047542	0.0171381	-0.0152043	0.0147425	-0.0187025	0.0258215	-0.0372597	-0.0119466	-0.0142115	-0.0148271	-0.0365402	-0.0264853	0.014452	-0.0194626	0.00346137	-0.0189525	0.00542223	-0.00499146	-0.00329075	0.0195489	0.00816503	0.000919608	0.015018	-0.0140805	0.00970089	-0.0105206	-0.0322274	0.0191947	0.0305
1.87878	0.00822109	0.00841041	0.0131518	0.0169292		1.70228	0.00559802	-0.00417186	0.00244025	0.0125855	0.0211246	0.0271902		1.87878		0.0731926	0.0103546	-0.0119136	-0.0230538	-0.0390395	0.0397862	0.00971454	0.00178853	0.0246378	-0.00733807	0.0190568	-0.0196352	-0.0200483	-0.0148855	-0.023522	-0.0463288	-0.017476	0.0102203	-0.0192147	0.00140271	-0.0317409	0.0124924	-0.0126134	0.0116727	0.0232484	0.0165892	0.0112752	0.0152249	0.00463306	0.00780557	-0.0112573	-0.0261612	0.00111196	0.0195963
1.88012	0.00063806	0.00656001	0.00743452	0.0156345		1.703	0.00520519	0.000451534	0.00204569	0.0124003	0.0222514	0.0247466		1.88012		0.0654444	-0.00771002	-0.00923991	-0.0186529	-0.0588957	0.0328824	0.0135818	0.0215628	0.0313287	0.00137692	0.00862081	-0.0334615	-0.0336658	-0.0249877	-0.0199559	-0.0381832	-0.00153764	0.00485843	-0.00393661	0.00089942	-0.0258103	0.0141649	-0.000885063	-0.0061746	0.0297293	0.00883868	0.00540267	0.00709662	0.0127324	0.0054376	-0.0162098	-0.0269746	-0.00916508	0.0238064
1.88146	0.0102275	0.0116105	0.00990496	0.0132354		1.70372	0.00527975	-0.00160286	-0.000421714	0.0110066	0.0242064	0.0207662		1.88146		0.0502169	0.0106921	0.0104352	-0.0207041	-0.0406681	0.0513927	-0.0137379	0.0305356	0.0252417	-0.0097777	0.00854507	-0.034086	-0.0405301	-0.0127509	-0.0119535	-0.048909	-0.00567895	0.00429747	0.019717	-0.0148481	-0.0100456	-0.00227687	-0.00721703	-0.0020102	0.045041	0.00250344	0.00794531	0.00521402	0.0227421	-0.00725473	-0.00576173	-0.0348335	-0.0301067	0.00961279
1.8828	0.00866904	0.0106265	0.00680819	0.00572977		1.70443	0.00469206	0.00441352	-0.00147771	0.00818852	0.0248508	0.021964		1.8828		0.0590372	0.0166353	0.0120394	-0.0262729	-0.0387211	0.0292963	-0.02854	0.0175637	0.0228751	-0.0116886	0.0196851	-0.0273135	-0.0456469	-0.013204	-0.00333039	-0.0361332	-0.00143179	-0.0017725	0.00876082	-0.015463	-0.0178807	-0.0132727	-0.00490018	0.00146259	0.0455234	0.00830797	0.00260003	0.00042553	0.0321177	0.0149596	-0.0165257	-0.0393907	-0.0467585	-0.0180684
1.88414	-0.00354815	0.00363443	-0.000885694	0.0037552		1.70515	0.00481567	0.0091995	-0.00428926	0.00724461	0.0237956	0.022381		1.88414		0.0234614	0.0220935	0.00594252	-0.0217084	-0.0495044	-0.00157346	-0.0147401	-0.0012844	0.0100351	-0.015096	0.00524836	-0.0147621	-0.0293546	-0.00734751	0.000786729	-0.0372172	0.00496938	0.003289	-0.00242146	-0.0119215	-0.00926709	-0.022973	0.00916484	0.00563936	0.0177047	0.00390079	-0.00177221	-0.00828768	0.0263732	0.0254728	-0.00477987	-0.028582	-0.0471282	-0.0400338
1.88548	-0.00398351	0.00329211	-0.0022739	0.00477691		1.70586	0.00471141	0.00813773	-0.00181656	0.00735126	0.0220257	0.0207535		1.88548		-2.82297e-05	0.0360769	-0.00227309	-0.0145828	-0.0398806	-0.00321333	-0.00609453	-0.0191873	-0.00823347	-0.0219761	-0.00918698	-0.00484734	-0.024161	0.0113049	0.00478629	-0.0656934	-0.00281312	0.00515278	-0.00940072	-0.00438027	-0.0169662	-0.0134969	0.00664871	0.00884607	0.00228875	-0.0033288	-0.010886	-0.0181932	0.019671	0.0279528	0.00805432	-0.0221848	-0.0235697	-0.046131
1.88682	-0.00858722	-0.00321708	0.00539249	0.00871976		1.70658	0.00383294	0.000376666	-0.000729681	0.00883946	0.0198391	0.0219493		1.88682		-0.0171792	0.0366805	-0.0055545	-0.0196135	-0.0345438	-0.0113129	-0.00400314	-0.0181057	-0.00642139	-0.023961	-0.00401552	0.00407796	-0.0122818	0.0142524	-0.0105667	-0.0664795	0.00373952	-0.00600358	-0.0144969	-0.000147506	-0.0179306	-0.0136501	0.00854011	0.0272136	-0.0214519	-0.00370802	-0.0215388	-0.034163	0.0294674	0.0473171	0.0171422	-0.024845	-0.00956638	-0.0464441
1.88816	-0.0177954	-0.00222862	0.00775626	-0.000975141		1.7073	0.00377619	7.04567e-05	0.000105731	0.0107045	0.01735	0.0169931		1.88816		-0.0519694	0.0194679	-0.0283124	-0.00607649	-0.0224414	-0.0174404	0.034364	-0.0251821	0.00282949	-0.0295679	-0.00907224	0.00761356	-0.0029981	0.0120891	-0.029458	-0.0613477	0.00122618	-0.00693694	-0.0217858	0.0110839	-0.00410752	-0.0115083	0.00329905	0.0264895	-0.0248781	0.00517809	-0.0240805	-0.0204951	0.0332945	0.0415891	0.0242407	-0.00619969	0.0032913	-0.02984
1.8895	-0.00686324	0.00357991	0.0191477	-0.0061312		1.70801	0.00436226	0.0030109	-0.000913364	0.0132922	0.0165751	0.0156401		1.8895		-0.0182237	0.00723853	-0.0170203	-0.0119044	0.000643462	-0.00191302	0.0431029	-0.0250763	0.0120992	-0.034996	0.00434129	0.0145372	0.00915738	0.021546	-0.0374065	-0.0567314	0.00786617	-0.0207803	-0.0160787	-0.00128134	-0.0020601	-0.00647875	-0.00678834	0.0238559	-0.0097386	0.00759291	-0.031138	-0.0112829	0.0371065	0.026656	0.0226906	0.000592234	0.0224283	-0.00619665
1.89084	0.00440891	0.00403475	0.02016	0.00500229		1.70873	0.00423213	0.00103114	0.00010743	0.0139004	0.0144974	0.0146469		1.89084		0.0202223	-0.0115969	0.0133485	-0.0199408	0.0187359	0.00568434	0.0432605	-0.0290773	0.0209855	-0.0362771	0.0177789	-0.0125811	0.0196702	0.00883617	-0.0349203	-0.0396429	0.00123455	-0.0118933	-0.00603073	-0.0016326	-0.00581364	-0.0126532	0.00483976	0.0340928	0.0088864	0.0175003	-0.0233174	0.0059237	0.0384869	0.0117384	0.0197858	0.00143916	0.00862546	-0.00110747
1.89218	0.00550069	0.00211263	0.0193664	-0.0107669		1.70944	0.00459951	0.000976297	-0.00138397	0.0137251	0.0118986	0.0170248		1.89218		0.0154947	0.00272617	0.0135774	-0.0300864	0.0378997	-0.00660743	0.0733313	-0.0393771	0.00104041	-0.0316179	0.00113624	-0.0135722	0.00873962	0.00720312	-0.0168382	-0.0283272	0.00385803	0.00918649	0.00778609	-0.0177684	-0.00505791	-0.00125985	-0.0153658	0.023675	0.00399404	0.0242749	-0.0131442	0.0125501	0.0178207	-0.00620852	0.0068437	-0.00823575	0.00787079	-0.000875615
1.89352	0.00232691	0.00543515	0.0143732	-0.00505474		1.71016	0.00484133	0.000309498	-0.00394417	0.0107205	0.0119448	0.0162997		1.89352		-0.00683262	-0.00621837	0.0249349	-0.0359083	0.0450905	-0.00710458	0.0615892	-0.0425291	-0.00410131	-0.0248439	-0.0119784	-0.020743	0.00857732	-0.0108944	0.00611544	-0.0170851	0.0187035	0.0263571	0.0110354	-0.0175373	-0.0196447	0.0222551	-0.0292064	0.0362893	0.00787776	-0.000202028	-0.0178031	0.0236566	-0.00139475	-0.014225	0.00101309	-0.0225383	0.019724	-0.0202949
1.89486	-0.000827948	-0.00065037	0.0103171	-0.00177645		1.71088	0.00596516	0.00164071	-0.00301482	0.00737016	0.0132533	0.0185506		1.89486		-0.010044	-0.000289939	0.0185182	-0.0345329	0.0253922	-0.00401133	0.0305131	-0.0233749	-0.00100347	-0.0121795	-0.00532146	-0.031582	0.0151966	-0.0135959	0.019391	-0.0377211	0.0130764	0.0457159	0.029801	-0.0263485	-0.0180922	0.0280329	-0.0148127	0.0278765	-0.00189375	0.00346927	-0.0180913	0.0350325	-0.00560306	-0.0144983	0.00748318	-0.0252285	0.0317023	-0.0210041
1.8962	-0.0184606	0.00269935	0.00875652	0.000691439		1.71159	0.00581461	0.000794108	-0.00252477	0.00456754	0.0149779	0.0280485		1.8962		-0.051439	0.0105488	-0.020794	-0.0578416	0.0247893	-0.0160273	0.0116925	-0.00317928	0.00112864	0.00348254	-0.0238641	-0.0332835	0.0053044	-0.00715632	0.0327915	-0.0378435	0.0131342	0.0468231	0.0197753	-0.016207	-0.00303232	0.0227558	-0.026555	0.0234184	-0.0159823	-0.00513642	-0.0163316	0.0377853	-0.0114218	-0.0153863	0.00906032	-0.0131413	0.00696699	-0.0327586
1.89754	-0.0161368	-0.00403772	0.00735962	0.00562864		1.71231	0.00542616	0.00401629	-0.00179586	0.00504037	0.0138829	0.0310013		1.89754		-0.0700357	0.0218826	-0.0128693	-0.0427849	0.0151998	-0.00821344	0.00293776	-0.00508662	0.0163383	0.00246541	-0.031347	-0.0375843	-0.00131755	-0.00529143	0.0310949	-0.0347422	0.013132	0.0439301	-0.000359744	-0.0119742	-0.0131176	-0.000794881	-0.0106689	0.0105443	-0.00194671	-0.0259192	-0.0189632	0.0350161	-0.0083894	-0.00506745	-0.00852112	0.007559	0.00569808	-0.0117067
1.89888	-0.0152295	-0.0156396	0.00343593	0.0027736		1.71302	0.00519008	0.00188909	0.00170158	0.00413355	0.0153124	0.0313515		1.89888		-0.0543314	0.0356145	-0.0131999	-0.0550083	-0.0050551	0.000603395	-0.0246989	0.00448256	0.0132423	0.0138905	-0.0282121	-0.0390265	0.000400463	-0.00165228	0.0158346	-0.027772	-0.00740619	0.0388755	-0.0080496	0.00243558	-0.00805986	-0.0165689	0.0100236	-0.0152679	-0.00634168	-0.0176633	-0.00453127	0.0333248	0.00414035	0.0027581	-0.0182627	0.0114348	-0.0104921	0.02279
1.90022	-0.0106597	-0.0216123	0.00626342	-0.000491788		1.71374	0.00610579	-0.00670937	0.00280847	0.00579307	0.0173675	0.0292102		1.90022		-0.0385125	0.0233895	-0.0232888	-0.0426326	-0.00837885	0.0254652	-0.00587921	0.00197311	-0.00673527	0.00496314	-0.0144011	-0.027687	-0.0049147	-0.0101199	0.0151003	-0.0197184	-0.0128352	0.0305513	-0.0138696	0.00361314	0.00342733	-0.0415777	0.011618	-0.0343922	0.00507335	-0.00636559	0.0134442	0.0268158	0.00560521	0.000764628	-0.0451015	0.002983	-0.0270555	0.0236887
1.90156	-0.00401573	-0.0207451	0.00132591	0.00548404		1.71446	0.00541018	-0.0101	0.00406844	0.00634263	0.0172378	0.0312449		1.90156		-0.0215733	0.021243	-0.0303452	-0.0205314	0.00265086	0.0244617	-0.0111742	0.00826048	-0.0215013	-0.00467177	-0.0274084	-0.0173717	-0.0285258	-0.0174081	0.000188069	-0.0285889	-0.0126015	0.0488307	-0.00141446	-0.00704647	-0.000429373	-0.0266173	0.0253199	-0.0286939	0.00683987	-0.00723666	0.0047108	0.0413817	0.0045196	0.00347298	-0.053055	0.00395942	-0.0213996	0.0234664
1.9029	-0.000499277	-0.0141569	-0.0068427	0.00627991		1.71517	0.00531504	-0.00846383	0.00627388	0.00917903	0.0158614	0.0294828		1.9029		0.00170091	0.0202329	-0.0421894	-0.0270235	0.00796788	0.0363156	-0.011525	-0.0213989	-0.0188229	-0.0128401	-0.0411823	-0.000951764	-0.0324453	-0.0172592	0.00376188	-0.0270485	-0.00757135	0.0475465	0.0174457	-0.00472909	0.000128227	-0.012061	0.0172377	-0.0236444	-0.00432334	0.000840579	-0.00392759	0.0285364	0.0220862	-0.000781265	-0.0381502	0.00329626	-0.000559108	0.0114922
1.90424	-0.00530964	-0.00611735	-0.00771571	0.0172434		1.71589	0.00560537	-0.0110553	0.00528636	0.00776647	0.01562	0.0281377		1.90424		-0.00872293	0.0110861	-0.0657668	-0.0294761	0.0181893	0.0428326	0.00819381	-0.0244469	-0.0198071	0.00180951	-0.0394976	0.0109992	-0.0258158	0.0033101	0.00557794	-0.0300632	-0.00463412	0.0343199	0.0384348	-0.00412278	0.0122168	0.00118522	0.00976424	-0.0111549	-0.00242593	-0.00769113	-0.015212	0.0237162	0.0202196	-0.0131925	-0.0264958	0.00490444	0.00172165	-0.000436253
1.90558	-0.00577719	0.00205994	-0.00079066	0.0265635		1.7166	0.00581328	-0.0100793	0.00477412	0.0068197	0.0179299	0.02611		1.90558		-0.0109224	0.0142605	-0.0591587	-0.0269932	0.0222194	0.0259312	0.0147899	-0.0304904	-0.0138323	-0.0073346	-0.0372827	-0.00729842	-0.000459389	0.0158237	0.0052081	-0.0413385	-0.010592	0.0161641	0.0435406	-0.0159468	0.0023312	0.0055589	0.00557825	-0.00697831	0.0075437	-0.0166423	-0.0191169	0.0157886	0.0195521	-0.01592	-0.0115466	0.00913987	0.00789165	-0.00335528
1.90692	-0.00453603	-0.000597939	-0.00463185	0.0223454		1.71732	0.00622172	-0.00852158	0.00207664	0.00686619	0.0179378	0.0286356		1.90692		0.0063111	0.0176271	-0.0456981	-0.0455003	0.0142283	0.0258157	0.00281573	-0.0449393	-0.0132544	-0.0270866	-0.0442054	0.0157383	0.0096303	0.0319178	-0.00107102	-0.0385171	-0.0266776	-0.0162598	0.0300157	-0.00583111	0.00172492	-0.00196034	-0.00167162	-0.000589387	0.0256278	-0.0114992	-0.0205397	0.00490042	0.0163204	-0.0183439	0.0136911	0.0105674	0.00858575	0.0166564
1.90826	-0.0192148	-0.00523469	-0.00181332	0.0158558		1.71804	0.00593678	-0.00389574	0.00086641	0.00707178	0.0192983	0.0309114		1.90826		-0.0194319	-0.00156986	-0.0311683	-0.0594255	-0.0137987	0.0101053	-0.0171345	-0.0265947	-0.0159516	-0.0153739	-0.0405879	0.0162404	0.0305966	0.0394226	-0.00622267	-0.0485962	-0.0232237	-0.0326453	0.00948628	0.0100652	0.0039977	-0.00202176	-0.0118683	0.00462126	0.0544618	-0.0192885	-0.0183639	0.0212377	0.00882102	-0.0139178	0.00581459	0.00634733	-0.00144524	0.0152113
1.9096	-0.0148952	-0.00589542	-0.00131232	0.00848285		1.71875	0.00630195	-0.00302474	2.11464e-05	0.00973368	0.0205409	0.0280848		1.9096		-0.0164041	-0.0134073	-0.0172228	-0.0468697	0.00136482	0.00316772	0.00115966	-0.003159	-0.00763502	-0.0211	-0.0241047	0.00261272	0.037219	0.0405209	-0.00824145	-0.0553443	-0.0262044	-0.0466948	-0.000859278	0.0124119	0.00145838	0.00988598	-0.00933237	0.0221753	0.0693356	-0.0140797	-0.0154936	0.0173494	-0.00119584	0.012357	0.0207598	0.0106231	-0.00286081	0.00183205
1.91094	-0.0196738	-0.00536023	-0.00503011	-0.00418245		1.71947	0.00685209	-0.00295625	-0.00191613	0.00841868	0.0235225	0.0294941		1.91094		-0.0269395	-0.0262743	0.0136121	-0.0540033	-0.00719136	-0.0172463	-0.00790854	-0.00409882	-0.0104255	-0.0275101	-0.0379099	0.00861765	0.0312173	0.0347262	-0.00195951	-0.0268367	-0.0146128	-0.0408263	0.0115653	0.01093	0.0111478	0.0132572	-0.0084035	0.027926	0.043172	-0.0013672	-0.0024411	0.0185304	-0.00438093	-0.0154042	0.00337688	0.0372361	-0.015483	-0.00228964
1.91228	-0.0187472	-0.00198581	-0.00577508	-0.00826826		1.72018	0.00726883	-0.00668338	-0.00298708	0.00841692	0.0246753	0.031168		1.91228		-0.0234346	-0.0345932	0.0356069	-0.0494314	-0.0117091	-0.0289215	0.0120788	0.00902235	-0.00157472	-0.0212446	-0.0357661	-0.0128478	0.0412177	0.0228752	-0.0090309	-0.00670728	-0.00792101	-0.0303916	0.00162285	0.000536678	0.00284604	0.0253904	0.00135415	0.0289914	0.0413213	0.00261936	0.0128432	0.0174709	-0.00575521	-0.0193903	0.000547559	0.0365261	-0.0302821	0.00158529
1.91362	-0.0241665	-0.00172001	-0.00135416	-0.00634262		1.7209	0.00768943	-0.00884369	-0.00208655	0.00720705	0.0272361	0.0323426		1.91362		-0.0430165	-0.0239566	0.0364537	-0.0350797	-0.0122616	-0.067138	0.0416157	-0.000836036	0.0147901	-0.0141277	-0.0228135	-0.0403759	0.0356542	0.032682	-0.00861415	0.00116262	-0.0121055	-0.0168219	0.00736911	-0.0209496	0.00944674	0.0391763	-0.00174452	0.00742832	0.0216975	0.00779194	0.0263855	0.00373134	-0.00266233	-0.0239227	0.0148219	0.033023	-0.03321	0.00241677
1.91496	-0.0159081	0.00352298	-0.00129326	-0.0084581		1.72162	0.00753633	-0.00675551	-0.00471495	0.00718773	0.0291572	0.0323855		1.91496		-0.0389292	-0.0156387	0.0571969	-0.0123183	-0.019754	-0.0660052	0.0381925	-0.0107832	0.0201192	-0.0251269	-0.00350738	-0.0498398	0.025789	0.0182982	-0.0140329	-0.00380011	-0.0219962	-0.0185776	0.0137582	-0.0451285	0.00368391	0.0307809	-0.0159378	0.00192543	0.0106576	0.0151498	0.0356568	-0.000121907	0.00691406	-0.0402574	0.00843076	0.0148449	-0.0340998	0.0115634
1.9163	-0.0180371	0.0112194	-0.00386637	-0.000186007		1.72233	0.00871284	-0.00575753	-0.00792818	0.00681032	0.0288679	0.0291728		1.9163		-0.0421263	-0.00885403	0.0690444	-0.0228841	-0.0406403	-0.0627622	0.030948	-0.00439883	0.0205444	-0.0172271	-0.0127505	-0.0432619	0.0220136	0.0016363	-0.0275632	-0.0118247	-0.0365358	0.00235978	0.00170222	-0.0503335	0.0156559	0.0160589	-0.0186244	-0.00766439	0.0155043	0.0100995	0.0319664	0.00354118	0.0153537	-0.0267192	0.0171411	0.00619597	-0.0411552	0.0238615
1.91764	-0.020229	0.00656504	-0.00652037	0.00123244		1.72305	0.00914915	-0.00577874	-0.00678473	0.00543843	0.0292636	0.0288586		1.91764		-0.0677375	-0.00165557	0.051275	-0.00911685	-0.0392949	-0.0548441	0.00881967	-0.00976399	0.00293804	0.00686576	-0.00266665	-0.0498484	0.0139685	-0.00499402	-0.0228233	-0.0291105	-0.0335175	0.0108522	0.00320727	-0.0383256	0.0214861	0.00400163	-0.0196801	-0.0144578	0.00280717	-0.00482245	0.00813896	0.000343495	0.0176676	-0.0136066	0.0147286	-0.0200083	-0.0482615	0.0040305
1.91898	-0.012019	0.000201953	-0.0167657	0.00522742		1.72376	0.00993131	-0.00519927	-0.00697893	0.00848574	0.0282158	0.0250118		1.91898		-0.0702937	-0.0115596	0.0627306	-0.0009077	-0.0366548	-0.0154288	0.0131344	-0.017265	0.00412945	0.0252067	-0.0240432	-0.0289126	0.0193695	-0.00998412	-0.0279358	-0.0174336	-0.0430922	0.011187	-0.000479486	-0.0174186	0.0173342	-0.0121199	-0.0153459	-0.0175374	0.00706742	-0.012793	-0.00790181	-0.00132146	0.0130864	-0.0241911	0.00304036	-0.0173119	-0.0383389	0.00472333
1.92032	-0.0120735	-0.00681966	-0.0208362	-0.000881512		1.72448	0.0103643	-0.00645471	-0.00785548	0.0110318	0.0300176	0.0242593		1.92032		-0.0545046	-0.0111001	0.0588339	-0.00865945	-0.0764419	0.0194309	0.00309086	-0.0159524	-0.00777261	0.0126548	-0.0457189	-0.025598	0.0103584	-0.021991	-0.0371297	-0.0172125	-0.0574032	0.0146634	-0.000398355	-0.00703454	0.00601191	-0.0149641	-0.00939164	-0.0147019	0.0154616	-0.0264759	-0.0181166	0.0191783	-0.00511025	-0.0175793	-0.00448581	-0.0212108	-0.0195926	0.0175191
1.92166	-0.0253018	-0.01197	-0.021049	-0.0102684		1.7252	0.0102939	-0.00776007	-0.00646532	0.0107975	0.0308347	0.0227047		1.92166		-0.0798656	-0.00351805	0.0267118	0.0051811	-0.0776214	-0.0226987	-0.00747246	-0.0374264	-0.0182454	0.00303661	-0.0440411	-0.0203761	0.0193618	-0.0213975	-0.0342078	-0.0189853	-0.0408568	-0.00147102	-0.00856046	-0.000876828	0.00440172	-0.0229763	0.0144313	-0.0187588	0.0198792	-0.034424	-0.0269276	0.0145966	-0.0267138	-0.0351135	0.00144174	0.0058876	0.00225335	0.0127084
1.923	-0.0219779	-0.0126667	-0.022354	-0.0182592		1.72591	0.00972218	-0.00895971	-0.00484233	0.0100047	0.0306585	0.0270235		1.923		-0.111486	-0.0085421	0.0395019	0.0289092	-0.0656914	-0.014559	-0.00542769	-0.0283514	-0.0269814	-0.00905798	-0.0350803	0.0111632	0.03182	-0.0208124	-0.0387125	-0.00496094	-0.0335539	-0.0264233	-0.0188375	0.00274087	0.000317778	-0.0108136	0.0334725	-0.0150485	0.0167079	-0.0299403	0.00110207	0.012813	-0.0335537	-0.0349293	-0.0100379	0.0159146	0.0157813	0.00116615
1.92434	-0.0183196	-0.0120947	-0.0252645	-0.0232577		1.72663	0.00931951	-0.0108571	-0.00639753	0.0100647	0.0312041	0.0284998		1.92434		-0.0875674	-0.0235649	0.0241943	0.0316143	-0.0661167	0.011523	0.00940384	-0.0140699	-0.0191908	-0.0252359	-0.0161368	-0.00860903	0.0288744	-0.021999	-0.0306665	-0.0246023	-0.0316551	-0.029154	-0.0303532	-0.00974513	-0.00887394	-0.00913783	0.0293819	-0.00218096	0.0374469	-0.0205603	0.00655776	0.0148787	-0.0387388	-0.0216593	-0.00942752	0.0176591	0.00704163	-0.00638482
1.92568	-0.014432	-0.0123429	-0.0278923	-0.0275244		1.72734	0.00850535	-0.00871935	-0.00652286	0.0105105	0.0311928	0.0321683		1.92568		-0.0635175	-0.0297474	0.0155747	0.0303917	-0.0386142	-0.000679202	0.0197839	-0.0173514	-0.0130617	-0.0123123	0.0139289	-0.0154044	0.0243383	-0.0203166	-0.0257791	-0.02585	-0.0310237	-0.0298816	-0.0345356	-0.025845	0.00361886	-0.00201914	0.0293408	-0.0051903	0.0392942	-0.0139792	0.0049247	0.00781692	-0.037095	-0.0208397	0.0017373	0.0258979	0.00270502	-0.00417609
1.92702	-0.00826128	-0.0127354	-0.0271539	-0.0267956		1.72806	0.00771361	-0.0106287	-0.00570559	0.0115476	0.0282049	0.0310073		1.92702		-0.0435114	-0.0260528	-0.00842165	0.0233406	-0.000813264	0.00589079	0.0237127	-0.00683801	-0.00146336	0.00311613	0.0196073	0.00468668	0.00662423	-0.0182697	-0.0219867	-0.0132085	-0.0296829	-0.0185816	-0.0379672	-0.0126538	0.0227173	0.0208485	0.0207035	0.000630046	0.0468458	-0.0244763	0.00463035	-0.0114909	-0.0265201	-0.0261272	-0.00566135	0.0246175	0.0132662	-0.00551798
1.92836	-0.00499133	-0.00908212	-0.0245652	-0.0234759		1.72878	0.00770408	-0.00879544	-0.00727983	0.0118701	0.0246129	0.0322543		1.92836		-0.0342162	-0.0274667	-0.00505686	-0.00442949	0.0213722	0.019849	0.0314747	-0.00384585	0.0132192	-0.0102893	0.0148034	0.00400881	0.00572532	-0.0276399	-0.0140045	-0.00208318	-0.0241229	-0.000837187	-0.0497799	-0.0170959	0.0231225	0.0262224	0.00656687	-0.00205406	0.0548016	-0.02257	0.00268796	-0.00653265	-0.0144792	-0.015655	-0.0213769	-0.000121489	-0.00657906	-0.014895
1.9297	-0.0037693	0.00353763	-0.019179	-0.0226828		1.72949	0.00784926	-0.00960178	-0.00821175	0.0131492	0.0231151	0.0307168		1.9297		-0.0204462	-0.0184589	0.000997975	-0.0212381	0.0300564	0.00647296	-0.0150551	-0.015642	0.0199138	-0.010666	0.0124152	0.00392862	0.00578753	-0.0358873	0.00478952	-0.00231781	-0.0166557	-0.00208783	-0.0573202	-0.0174095	0.0378189	0.0281016	-0.00858211	-0.015658	0.0371297	-0.0181184	-0.00609832	-0.00797882	-0.0261553	-0.0228236	-0.0188907	-0.0206457	-0.0077515	-0.0134268
1.93104	-0.00566366	0.00214307	-0.0192091	-0.0227984		1.73021	0.00672279	-0.00590331	-0.0070374	0.0176015	0.0208646	0.0286332		1.93104		-0.0227991	-0.00347909	-0.0121858	-0.0179366	0.0271274	-0.00470883	-0.0351756	-0.00922646	0.00151534	-0.00801606	-0.00845584	0.000568946	-0.00312436	-0.0304782	0.00918324	0.0151721	-0.0330779	-0.00867642	-0.0483261	-0.00834647	0.048147	0.0326136	0.0216243	-0.00702097	0.0444455	-0.0101213	-0.00624526	-0.00794814	-0.0333146	-0.0216334	-0.0318808	-0.0178846	-0.015537	-0.0276437
1.93238	-0.00681174	0.00422896	-0.0125055	-0.0132613		1.73092	0.00628493	-0.0013202	-0.00311468	0.0194855	0.0178934	0.0258325		1.93238		-0.0385255	0.0114169	-0.0211274	-0.016751	0.022615	0.00150159	-0.032882	-0.0292674	-0.00187188	-0.0318215	-0.0230515	-0.0167085	0.00256715	-0.0350721	0.00279402	0.0226446	-0.0529059	-0.00899433	-0.0479553	-0.0146892	0.0298788	0.00919737	0.0151037	0.00404397	0.0520028	-0.0101515	-0.0134249	0.00878	-0.0193264	-0.00709174	-0.0436052	-0.0158939	-0.031285	-0.0425451
1.93372	-0.00656132	0.00671448	-0.0170291	-0.00444492		1.73164	0.00695467	-0.0028935	-0.00195627	0.0181322	0.0181683	0.0226629		1.93372		-0.0484204	0.0137667	-0.0114104	-0.0135982	0.0207687	-0.000474267	-0.016919	-0.0334429	-0.0197101	-0.029178	-0.0475318	-0.0289821	-0.00718943	-0.0231679	-0.00555372	-0.00171112	-0.0650582	-0.0102527	-0.0417108	-0.0324669	0.0117954	-0.00679703	0.0275909	0.0089173	0.0426431	-0.0167156	-0.0158051	-0.00950578	-0.0205079	-0.0308512	-0.0429679	-0.0193616	-0.0297271	-0.0360087
1.93506	-0.00708386	-0.00248605	-0.0196011	-0.0051399		1.73236	0.0064277	-0.000423746	-0.00117601	0.0174819	0.0195732	0.0241269		1.93506		-0.0355293	0.00506469	0.00116397	-0.0278184	0.00777732	0.00683857	-0.0316204	-0.0264698	-0.0201506	-0.0352345	-0.0470912	-0.0444734	-0.0238082	-0.00496696	-0.00965745	-0.0211823	-0.0679771	0.00544828	-0.0403868	-0.0321072	-0.0127615	-0.00774659	0.0222398	0.0189078	0.0321223	-0.00838515	-0.0192141	-0.0129475	-0.0210136	-0.0462477	-0.0293024	-0.00508079	-0.0134858	-0.0277464
1.9364	-0.0143344	-0.000640953	-0.0132062	0.0032604		1.73307	0.00621686	0.00573502	-0.00141034	0.016033	0.0189528	0.022256		1.9364		-0.0430397	-0.00242748	-0.0135257	-0.0378712	0.0110512	-0.00019371	-0.00937361	-0.0352611	-0.00433573	-0.0332564	-0.0559671	-0.0363212	-0.0173427	-0.00525113	-0.000210493	-0.0498114	-0.0456027	0.0262667	-0.0449659	-0.0224634	-0.0374516	-0.0125398	-0.00802652	0.0253978	0.0219998	-0.0302092	-0.0150922	-0.00175715	-0.0169165	-0.0470397	-0.0122091	0.00271902	0.0103386	-0.0230339
1.93774	-0.00696952	-0.00140103	-0.0108547	0.0130909		1.73379	0.00559339	0.00971113	0.000582533	0.0134823	0.0178014	0.0205223		1.93774		-0.0323288	-0.0090173	-0.00159406	-0.0281383	0.0103657	0.0188956	-0.00129284	-0.018073	0.0021177	-0.0291567	-0.0417314	-0.0180242	-0.00680165	0.00488544	0.0170148	-0.0651459	-0.0339693	0.0256207	-0.0458458	-0.0354141	-0.0303732	-0.0243424	-0.00923073	0.0184167	-0.00377526	-0.0300566	0.0016506	-0.00281831	0.0036911	-0.0511185	0.00398261	0.000361744	0.0239528	-0.00566098
1.93908	-0.007127	0.00191298	-0.0156887	0.0161061		1.7345	0.00568351	0.0054707	-0.00103996	0.0100895	0.0190284	0.016739		1.93908		-0.0280262	-0.0293694	0.00836718	-0.0174972	-5.55636e-05	0.0238192	-0.00154124	-0.0072743	0.00335412	-0.0149331	-0.0311666	-0.0206035	0.00168213	-0.00148468	0.0229599	-0.0416901	-0.0151242	0.0106036	-0.0522918	-0.0139363	-0.0306283	-0.0367566	-0.0149708	0.0171841	-0.00440521	-0.0195709	0.0225178	0.00511091	0.00178128	-0.0410776	0.00306428	0.00317465	0.0420881	-0.00849258
1.94042	-0.011973	0.00327331	-0.0153917	0.0204837		1.73522	0.00540853	0.00586855	-0.000625723	0.00987537	0.0201187	0.0143665		1.94042		-0.0418282	-0.0241746	-0.0127886	-0.0188189	0.000540313	0.0252322	0.00676431	-0.00656525	0.0130028	-0.00328653	-0.0349677	-0.00340995	-0.00430758	-0.00366798	0.0239945	-0.0291991	-0.00785553	-0.00161005	-0.0344474	-0.00660648	-0.0114101	-0.0515622	-0.0105071	0.0159378	-0.010001	-0.0304662	0.0181698	0.027358	0.00619119	-0.0182709	-0.00863247	0.00607436	0.0516574	0.000162931
1.94176	-0.0103794	0.00781903	-0.00883989	0.0178168		1.73593	0.00390436	0.0125528	-0.000562662	0.00951809	0.0183421	0.0179664		1.94176		-0.0477669	-0.0234737	-0.0201119	-0.0066752	0.0105559	0.0251955	0.0206476	-0.0115776	0.0138203	-0.00122203	-0.0354735	0.00849788	0.00632125	0.00219234	0.0208267	-0.0255238	-0.0216504	-0.0177452	-0.0412187	-0.0121446	0.00368496	-0.0634271	-0.0168368	0.0212945	-0.019646	-0.0335016	0.0252149	0.0214795	0.00954594	-0.00576591	-0.0215472	-0.00385208	0.0540757	0.0076482
1.9431	-0.0127981	0.0129764	-0.000774164	0.00784371		1.73665	0.00429306	0.00561506	-0.000882263	0.00689337	0.0183569	0.0187626		1.9431		-0.0705857	-0.0262517	-0.0172112	-0.0184545	0.0236935	0.0320213	0.0220879	-0.0230031	0.01767	0.00868501	-0.0375226	-0.00787756	0.00164803	0.0218064	0.00423192	-0.0255791	-0.0148214	-0.0227286	-0.0441009	-0.019855	0.0109181	-0.0690674	-0.028463	0.0132949	0.00341871	-0.00851599	0.0218659	0.000941986	0.0219485	0.00378297	-0.0221274	0.00526019	0.0422714	-0.00237857
1.94444	-0.0219081	0.0103338	-0.00206619	0.000399305		1.73737	0.00449693	0.00455076	-0.00183081	0.00886172	0.0189395	0.0234132		1.94444		-0.0691402	-0.0223625	-0.0485724	-0.0191023	0.00988461	0.017844	0.0204032	-0.0495891	0.0275337	0.0131494	-0.0600158	-0.00511525	0.00752409	0.00726101	0.00856286	-0.0342692	-0.00902497	-0.0163607	-0.0153792	-0.0256564	0.00463243	-0.0559033	-0.0201742	0.0199491	0.0253657	0.00224949	-0.00105773	0.00737313	0.0236688	0.00885137	-0.0208312	0.0121149	0.0319847	-0.0162704
1.94578	-0.0186999	0.00748241	0.00170421	0.00790903		1.73808	0.00491118	0.00254412	-0.00134757	0.00690101	0.0202045	0.0257492		1.94578		-0.0575753	-0.013209	-0.0460877	0.000445481	-0.000909944	0.00513702	0.0158939	-0.0549056	0.0265823	0.0128067	-0.0456018	0.00755974	0.0121518	0.00926497	0.00560327	-0.0362826	-0.0105608	-0.0138311	-0.0172184	-0.0344457	-0.0070261	-0.0410975	-0.0306528	0.0155411	0.027132	0.0157672	-0.015323	0.00277114	0.0198145	0.0205981	-0.0306608	0.00561992	0.0135755	-0.0146877
1.94712	-0.0248636	0.00573764	0.00366973	-0.00379469		1.7388	0.00559217	0.0039683	0.000222803	0.00648943	0.0210687	0.0285527		1.94712		-0.0752091	-0.0278274	-0.0490305	0.0127862	0.000850613	-0.0107512	-0.0125179	-0.0636808	0.0124507	0.00570636	-0.00463838	0.000364145	0.00600438	0.0172182	0.0019321	-0.0214926	-0.0137464	-0.0210854	-0.0135756	-0.0360101	-0.0251463	-0.0239334	-0.0377357	-0.00902756	0.0203465	0.0433103	-0.0157266	-0.0217115	0.00693669	0.016404	-0.0189005	0.00405154	-0.00264875	-0.0184121
1.94846	-0.0259779	0.00525803	-0.000622762	-0.00597821		1.73951	0.0056299	0.000519151	0.000152601	0.00586232	0.021949	0.0316751		1.94846		-0.0639826	-0.0269418	-0.0570217	0.0238967	-0.0197199	-0.012098	-0.0138365	-0.0695492	0.00961868	0.00533659	0.0268714	0.0174762	-0.001271	0.015531	-0.000270205	-0.0125551	-0.00655937	-0.0329042	0.0277908	-0.0488911	-0.0427596	-0.0134255	-0.0285487	-0.0147306	0.0299775	0.0502894	-0.0351468	-0.0109496	0.0027054	0.00960784	0.00737395	0.00666702	-0.0145056	0.0076531
1.9498	-0.0245287	0.00754719	-0.00467916	0.00131549		1.74023	0.00711648	0.000547721	0.00169671	0.00496663	0.0234365	0.0281497		1.9498		-0.0474691	-0.0276772	-0.0533358	0.0171229	-0.0328284	-0.00298462	-0.0159396	-0.0363034	-0.0157336	0.0185116	0.0668727	0.0338313	-0.00343808	0.011032	-0.0053263	-0.00993757	-0.00115404	-0.0331813	0.05199	-0.0533667	-0.0420019	0.0121509	-0.0323397	-0.0211387	0.0180145	0.04863	-0.03939	-0.010956	-0.00721433	-0.00877874	-0.00279658	0.0071958	-0.0295132	0.0364019
1.95114	-0.0274589	0.0142151	-0.00116351	-0.00264298		1.74095	0.00836678	-0.00194493	0.00115278	0.00459219	0.0233392	0.0236139		1.95114		-0.0434172	-0.0225801	-0.0431405	0.0021361	-0.0415999	-0.0161519	-0.00703515	-0.0217631	-0.0153193	0.0230077	0.0696809	0.00617133	-0.0148292	-0.00669281	-0.0213644	0.00811923	-0.00911686	-0.0296057	0.0496683	-0.0434634	-0.0303174	0.00388758	-0.0124416	-0.0214995	0.00203721	0.0427565	-0.0149695	-0.00765427	-0.00972391	-0.0263555	0.0053166	0.0237524	-0.0206141	0.0584143
1.95248	-0.0189428	0.0150335	-0.00114813	-0.00496271		1.74166	0.00902222	0.00193222	0.00306253	0.00694749	0.0225144	0.0235265		1.95248		-0.00996709	-0.034334	-0.0403907	0.00215429	-0.0526741	0.0215548	0.0088667	-0.0122471	-0.0198467	0.0171029	0.0569944	0.00449472	-0.0209437	-0.0271163	-0.0151046	-0.0143709	-0.00367237	-0.0253121	0.0521794	-0.0339135	-0.0294284	-0.0175148	-0.00201196	-0.0107423	0.00616347	0.022085	-0.00773182	-0.0032056	-0.00757258	-0.0335911	0.0125663	0.0483038	-0.00293731	0.0575246
1.95381	-0.0104095	0.0104418	0.00421247	-0.00648166		1.74238	0.00931604	-0.00100115	0.00370206	0.00651345	0.0226579	0.0224601		1.95381		0.00484765	-0.0179132	-0.0255406	-0.00670394	-0.0355012	0.0183543	-0.000410752	-0.00865848	-0.0115007	0.0238596	0.0391052	-0.00416838	-0.0120902	-0.0275699	0.010637	-0.00533838	0.00701082	-0.00684207	0.0303392	-0.0235086	-0.0181093	-0.0313009	-0.0103549	0.0139612	0.00979677	0.0117997	-0.00485042	0.00222308	-0.00615735	-0.0248177	-0.0067803	0.0708316	0.0149468	0.0686705
1.95515	-0.0154528	0.00687168	0.0011763	-0.0166544		1.74309	0.00884449	-0.00647357	0.00423779	0.00711305	0.0229855	0.0231683		1.95515		-0.00995454	-0.0131616	-0.0279103	-0.00875474	-0.032383	-0.000552532	-0.00578965	-0.00657613	0.00132256	-0.000158035	0.0195891	-0.0190638	-0.029085	-0.0342236	0.00306335	-0.00652645	0.00576527	-0.00302129	0.013886	-0.0111814	0.0117481	-0.0140995	-0.00123843	0.0298346	-0.0197158	-0.010737	0.00429496	0.00945919	-0.000685732	-0.00789718	-0.00477855	0.0686802	0.0306121	0.0436672
1.95649	-0.0127799	0.00870008	-0.00797224	-0.0220625		1.74381	0.00901548	-0.00724183	0.00324715	0.0084498	0.0223974	0.0209182		1.95649		-0.0247521	-0.0144564	-0.0313827	0.0155423	-0.0209411	-0.000689253	-0.0134355	-0.0321336	-0.000487227	-0.0101026	0.00806015	-0.0156872	-0.021006	-0.0186002	0.00447927	-0.0223682	0.00410252	-0.00255817	-0.000434523	0.00793593	0.00331094	-0.028568	0.00378167	0.050989	-0.0141537	-0.0275203	-0.0179551	0.0171175	-0.000468381	0.00698766	-0.0130234	0.0840301	0.0431725	0.0336718
1.95783	-0.0123066	0.00484647	-0.0168963	-0.0151882		1.74453	0.00851093	-0.00829265	0.00161214	0.0108663	0.0227642	0.0214685		1.95783		-0.0258339	-0.00786275	-0.0284146	0.0140506	-0.0251678	-0.000610993	-0.0435868	-0.0298805	0.000520538	-0.0180304	0.0130376	-0.00212254	0.00026502	-0.00256503	0.0182178	-0.0165745	0.0145585	0.0149949	0.00327178	0.0130633	-0.00633451	-0.00754287	0.000854605	0.0526211	-0.0131129	-0.00883962	-0.0216317	0.00300169	0.00092353	-0.00281518	-0.0154014	0.0664092	0.0399288	0.0168686
1.95917	-0.0155896	0.0043659	-0.0204306	-0.0104797		1.74524	0.00820053	-0.00639563	3.74216e-05	0.0120228	0.0231282	0.0209383		1.95917		-0.0221572	0.00915194	-0.0412193	0.0149403	-0.0315503	-0.022703	-0.0529545	-0.0268572	0.0107926	-0.0330031	-0.000607594	0.0191737	0.018091	0.00836953	-0.00655249	-0.00207196	0.0169351	0.000747422	0.0165852	0.0182256	0.00209789	0.0293254	-0.00522877	0.0450393	-0.0159421	0.0136811	-0.0188779	0.00167397	-0.00170157	-0.00170574	-0.010029	0.0479982	0.0246698	0.00817955
1.96051	-0.00434674	0.00327326	-0.0293022	0.00386033		1.74596	0.0100627	-0.0043909	-0.00289108	0.0129063	0.0249213	0.0190594		1.96051		-0.0139555	0.0132006	-0.0167326	0.0428215	-0.0419678	-0.00944663	-0.0653308	-0.0151287	0.00443348	-0.0247995	0.0102987	0.032324	0.0229354	0.0135889	-0.0394479	-0.00901247	0.0104017	-0.0133477	0.0273918	0.0282684	-0.0121799	0.0351379	-0.00185708	0.0212864	-0.0176116	0.0308025	-0.0295266	0.0130791	-0.00348815	-0.0129352	-0.0161399	0.0309173	0.0233448	0.0129569
1.96185	0.00678558	0.000926049	-0.0282003	0.00606392		1.74667	0.0103223	0.00134044	-0.00488759	0.0124814	0.0229039	0.0175365		1.96185		0.0330222	0.000105638	-0.000328379	0.0435089	-0.0344164	-0.00117848	-0.0633018	-0.00765825	0.00356297	-0.0168302	0.0180031	0.0422514	0.0242183	0.00181167	-0.020312	-0.00694181	0.000405356	-0.0150367	0.0102494	0.0338508	-0.0260536	0.021846	-0.01824	0.0161235	-0.0164506	0.0363914	-0.00491352	0.00349664	-0.0101072	-0.0145578	-0.0053021	0.0419648	0.00852875	0.0111182
1.96319	0.00338541	-0.00381965	-0.0173558	0.00405865		1.74739	0.0112271	0.00888739	-0.00526095	0.0117506	0.0224355	0.0183606		1.96319		0.0229879	0.0169635	0.0225077	0.0258241	-0.0372959	-0.0306749	-0.0714705	-0.0237613	-0.0025005	-0.0125469	0.0132105	0.0570702	0.0114006	0.00229252	-0.0271493	0.00749586	0.0171893	-0.0318663	0.014904	0.0247651	-0.0133019	0.022993	-0.0290151	0.0102465	-0.0196741	0.0517811	-0.000459422	2.76657e-05	-0.0128963	-0.00126645	0.00511358	0.00738083	0.0102966	0.019605
1.96453	0.00693016	-0.00459197	-0.0127897	0.0035161		1.74811	0.0119585	0.0159311	-0.00585742	0.00975219	0.0209996	0.0185594		1.96453		0.026659	0.0149096	0.0444593	0.0171939	-0.0164431	-0.0451978	-0.0422391	-0.023736	0.0120696	0.00345527	0.00742919	0.0600775	0.000432149	0.00172096	-0.0382973	-0.00973354	0.0178366	-0.044125	0.0163406	0.0226885	0.00746761	0.00645022	-0.0358889	0.0163096	-0.0354595	0.0508848	0.0093521	0.00248653	-0.00363229	0.00668564	0.0216203	-0.00203109	0.0296831	0.0130505
1.96587	0.00698541	-0.00528857	-0.0123131	0.00354254		1.74882	0.0120064	0.0188506	-0.00616837	0.0084704	0.021291	0.0181914		1.96587		0.0378456	-0.00330223	0.0381043	-0.00334239	0.0232663	-0.0506592	-0.0197997	-0.027233	0.00102412	0.0395548	-0.00913352	0.0415936	-0.0240047	-0.00210135	-0.0226947	-0.0194893	-0.00834741	-0.0406636	0.0257149	0.0227911	0.00451961	-0.00421631	-0.0249744	0.0106788	-0.0258077	0.0310849	0.0361379	-0.00992336	0.00221982	0.012647	0.0382729	0.00860358	0.0266911	0.00792725
1.96721	-0.00853349	-0.00147319	-0.00538252	0.0037572		1.74954	0.0118614	0.0188085	-0.00690206	0.00684244	0.0191641	0.013693		1.96721		-0.00244672	0.00716954	0.000184702	-0.0239823	0.0333688	-0.0654949	-0.0335242	-0.0266825	0.000776014	0.0393397	-0.0224017	0.0305102	-0.0273793	-0.00236986	-0.0130707	0.00347034	-0.015033	-0.0216839	0.029798	0.0185883	0.00356798	-0.0088719	-0.0208491	-0.00265308	-0.0140571	0.0244152	0.0476553	-0.017396	0.0110254	0.0131863	0.052859	-0.00903204	0.0324851	0.0123459
1.96855	-0.00642439	-0.00176848	-0.00260079	-0.00179033		1.75025	0.0114358	0.0171244	-0.00609968	0.0086454	0.0166595	0.0156379		1.96855		-0.0055762	0.0025974	0.00190558	-0.0190533	0.0319847	-0.0504045	-0.0311842	-0.0119945	0.0102757	0.045561	0.00562485	0.0150111	-0.0281187	-0.000340648	0.00761757	0.0109127	-0.0129349	-0.014037	0.0518502	0.00946381	-0.00491914	0.00860377	-0.0237907	-0.010915	-0.00148782	0.0246551	0.0441488	-0.0146169	0.0237933	-0.00996622	0.0464897	-0.00926652	0.017216	0.0166355
1.96989	-0.0134225	-0.00305414	0.00173872	-0.00396935		1.75097	0.010289	0.0104594	-0.00763913	0.00979205	0.0162465	0.0182635		1.96989		-0.0353785	-0.0107103	-0.00146533	-0.0272694	0.0303503	-0.0360618	-0.0479477	-0.00536701	0.00516653	0.0565103	0.0116641	-0.0180547	-0.034547	-0.0174934	0.0151833	-0.00479287	-0.0400507	-0.0108615	0.0340409	0.0222902	-0.0210015	0.0270708	-0.019081	-0.0216781	0.00648397	-0.00494985	0.0390171	-0.00778194	0.0261538	-0.0107171	0.0236694	0.00517673	-0.0102188	0.0118333
1.97123	-0.0182784	-0.00106345	0.00640896	-0.00240744		1.75168	0.00957188	0.00387333	-0.0074577	0.0117697	0.0187827	0.0189862		1.97123		-0.0351373	-0.00531992	-0.0320468	-0.0207595	0.0138446	-0.0302518	-0.062203	0.00260401	-0.00811156	0.0360474	0.0271548	-0.019863	-0.0194343	-0.0231896	0.0384374	-0.00484101	-0.0349249	0.000691453	0.0236889	0.0238329	-0.0252314	0.025747	-0.0336721	-0.0248542	0.0346401	-0.00740335	0.0278018	0.00611996	0.0280233	-0.0206353	0.00338618	-0.00620665	-0.0215839	0.0161686
1.97257	-0.0141985	0.000892394	0.00374842	-0.00457567		1.7524	0.00968581	0.000458507	-0.00575592	0.0102857	0.0195447	0.0224268		1.97257		-0.0362591	-0.00424319	-0.0149746	0.0106134	-0.0204654	-0.0198623	-0.0413667	0.00806756	0.00308919	0.0191962	0.0453879	-0.0126164	0.00169326	-0.0336215	0.0389442	-0.00605486	-0.0309935	-0.0131167	0.0151072	0.0183453	-0.0232599	0.0253408	-0.0302844	-0.0222291	0.0285221	-0.0126413	0.0205437	0.0226595	0.0295815	-0.0273409	-0.00618152	-0.00514572	-0.0203504	0.00762372
1.97391	-0.0119817	-0.00255222	0.0069106	-0.00318753		1.75312	0.00974122	-0.00596844	-0.00486226	0.0101096	0.0221676	0.023237		1.97391		-0.00441975	-0.0219426	-0.00916683	0.0176118	-0.0277813	-0.0261918	-0.0163326	0.0027748	0.00567851	0.0212057	0.0495251	-0.0263888	-0.00426815	-0.040028	0.0210537	-0.00139753	-0.0318631	-0.0202584	0.0117082	0.0105597	-0.00408813	0.0520896	-0.0294163	-0.0124963	0.0369615	-0.0259784	0.0222206	0.0309439	0.0358395	-0.0161948	-0.0119259	0.0155842	-0.022277	-0.000474756
1.97525	-0.00560863	-0.00128966	0.008192	0.00432032		1.75383	0.0097606	-0.00929002	-0.00465031	0.00981746	0.0252582	0.0263893		1.97525		0.0235235	-0.0268996	-0.0119354	0.0384845	-0.0383613	-0.0184635	0.0118512	0.000354334	-0.0102584	-0.00257308	0.0415424	-0.0393995	-0.00831381	-0.0414623	0.0100868	0.018433	-0.0338664	-0.00845681	0.0121719	-0.00609543	0.00298299	0.0362319	-0.04092	-0.000150883	0.0436969	-0.0216023	0.0141997	0.0362682	0.0312033	-0.00854563	0.0081185	0.00754017	0.00122891	-0.010703
1.97659	0.000211809	0.00234442	0.00337362	0.00118715		1.75455	0.0100424	-0.00897078	-0.000981802	0.00785895	0.0260621	0.0302226		1.97659		0.0363337	-0.017396	-0.0059341	0.0541807	-0.0678596	0.00194624	0.0172564	0.00845901	-0.0103414	-0.0100375	0.0224491	-0.0394812	0.00338457	-0.0416074	0.0104105	0.0305132	-0.0231121	-0.0116016	0.0124417	-0.00189857	0.00702803	0.0348286	-0.0305197	-0.000533592	0.0444203	-0.011817	0.00157332	0.0400822	0.0387083	-0.0191875	0.0209607	0.0227877	0.0165933	0.00487581
1.97793	0.0052074	0.00775061	0.00559523	0.0101115		1.75526	0.0102164	-0.0126252	-0.00331309	0.00693679	0.0250267	0.0283127		1.97793		0.0525779	-0.0378244	-0.00948271	0.0528156	-0.0391511	0.0123091	0.0176088	0.00401418	-0.0094052	-0.00836529	0.00601022	-0.0525841	-0.016887	-0.0434236	-0.0109775	0.044961	-0.0267634	-0.00779121	0.014071	0.000241462	-0.00495094	0.0493601	-0.0182818	-0.00487215	0.0481795	-0.0145689	0.00653083	0.0263712	0.0405341	0.00350605	0.0223419	0.029314	0.0154986	-0.00636478
1.97926	0.0119251	0.0135853	0.0159151	0.0128271		1.75598	0.00928658	-0.0134539	-0.00572322	0.00502748	0.0249205	0.0319823		1.97926		0.0380984	-0.0431242	-0.00692775	0.0369804	-0.00888654	0.05541	0.0059157	0.00978006	0.00420913	0.0017511	0.00974621	-0.0575292	-0.0153665	-0.0478943	-0.0240058	0.0353839	-0.0197157	0.0209523	0.0139138	-0.0103327	0.0193804	0.0681204	-0.00627414	-0.00173174	0.0424963	0.00189175	-0.00404222	0.0108631	0.0394642	0.0103592	0.0258809	0.0167194	0.0165773	-0.0159482
1.9806	-0.00366155	0.0134652	0.0165689	0.0130824		1.7567	0.00917103	-0.00948466	-0.00549276	0.00593211	0.0252299	0.0326362		1.9806		-0.00281783	-0.0435357	-0.0328469	0.0146227	-0.0131867	0.0557952	-0.00292349	0.0258176	0.00613972	0.00518867	-0.0284844	-0.041764	-0.0124209	-0.0391121	-0.0140916	0.0253894	-0.0187126	0.0188598	0.0182871	-7.47151e-05	0.0114901	0.0592261	0.0171885	-0.00350895	0.0189548	-0.0162121	0.00182994	-0.00186696	0.0362372	-0.00874307	0.0173579	0.019522	0.00648671	-0.0179498
1.98194	-0.00456936	0.0095708	0.0253566	0.00698068		1.75741	0.00890212	-0.006088	-0.00659511	0.00618198	0.0252491	0.0355382		1.98194		-0.0232456	-0.0452869	-0.0261296	-0.0010249	0.00982494	0.0584459	-0.00146675	0.0470474	0.00746611	0.0127892	-0.0439642	-0.0205206	-0.0114367	-0.0258971	-0.00925872	0.00821488	-0.00981175	0.0171961	0.022129	-0.00682444	0.016597	0.0500923	0.0282172	0.0128926	0.0126103	-0.00766694	0.0180454	-0.00806866	0.025198	-0.00920766	0.0281353	0.0204777	0.00227984	-0.0368596
1.98328	0.00578479	-0.000460684	0.0324342	0.00503997		1.75813	0.00923198	-0.00497115	-0.0069677	0.00615613	0.0246588	0.0347369		1.98328		-0.0233618	-0.0424737	-0.0104128	0.0141211	0.0323	0.0645358	-0.000167481	0.0486822	0.0226513	0.0179937	-0.0456186	-0.00937063	-0.0119588	-0.0105401	0.00237891	0.000431279	-0.00430099	0.0373778	0.0187846	-0.0110102	0.0442456	0.049032	0.0229869	0.026149	-0.00564253	-0.0153304	0.0252024	-0.0179452	0.00212276	-0.0143504	0.049402	0.00372949	-0.0103494	-0.040603
1.98462	0.0130097	-0.00556379	0.0331913	-0.00226937		1.75884	0.0098649	-0.00495173	-0.00612532	0.00666779	0.0255836	0.035101		1.98462		-0.0328204	-0.0288511	0.027262	0.0304624	0.00641062	0.0755945	0.0173537	0.0288626	0.0204334	-0.00696094	-0.0429642	-0.00755561	0.0119399	0.00343192	0.0236378	0.0015882	0.00213265	0.0369454	0.0111534	-0.0149149	0.0400878	0.060639	0.0109703	0.0379379	-0.0108435	-0.0239441	0.0254025	-0.0218244	-0.00110788	-0.0268258	0.057918	0.00323488	-0.00742967	-0.0298384
1.98596	0.022274	-0.0132384	0.0191791	-0.00278092		1.75956	0.010152	-0.00711188	-0.00583668	0.00832389	0.0240158	0.0365195		1.98596		-0.0141598	-0.0134782	0.0627295	0.0382751	0.0145956	0.0456818	0.0367542	0.0284296	0.0218567	-0.0237574	-0.0449911	-0.00454192	0.0152468	0.0185142	0.0277995	-0.000991008	-0.0138008	0.0264501	0.0158287	-0.0164298	0.0178362	0.041572	0.00617522	0.0410567	-0.00212473	-0.0213999	0.0277912	-0.00413697	0.00683401	-0.0277756	0.0705574	-0.00538958	-0.0145849	-0.0193777
1.9873	0.0339477	-0.0116671	0.0089069	0.0068616		1.76027	0.0106883	-0.00937334	-0.00664232	0.00992412	0.022254	0.0325704		1.9873		0.0117294	-0.00394719	0.0776458	0.0619009	0.019505	0.0368525	0.0316237	0.00298187	0.0257407	-0.0424532	-0.0321719	-0.011007	0.00897069	0.0170753	0.0170242	0.0168911	-0.00445863	0.0293511	0.00867903	-0.0225984	0.0195502	0.0439197	-0.00850474	0.0213391	0.0020714	0.00206657	0.0194047	-0.00668465	0.0162808	-0.0147874	0.0764495	-0.0192153	-0.0174061	-0.000866477
1.98864	0.0324632	-0.00254556	-0.00473009	0.0184223		1.76099	0.0104292	-0.00634746	-0.00849319	0.0105296	0.0225231	0.0314696		1.98864		0.0113887	-0.00974336	0.0840736	0.0591529	0.00963962	0.0402678	0.0348388	-0.0201404	0.0351555	-0.0448217	-0.00931395	-0.00138562	0.000644054	0.0127634	0.000396143	0.0138646	-0.00899103	0.0118615	0.00994121	-0.0157267	0.00605685	0.0445765	0.00681846	0.00731375	0.00763304	-0.00212283	0.00045639	-0.00285674	0.0285355	-0.0290429	0.0565341	-0.0229163	-0.0207959	0.0217252
1.98998	0.0194373	-0.00357603	-0.0178865	0.0248466		1.76171	0.0109043	-0.00573104	-0.00839224	0.0112124	0.0223452	0.0307429		1.98998		-0.00741095	-0.00827909	0.0828417	0.0488505	0.013495	-0.0128734	0.0169383	-0.00910611	0.0268127	-0.0480601	0.00655297	0.01864	-0.0138291	0.0116802	-0.0063504	0.00306126	-0.0174936	-0.00639676	0.000725606	-0.0172852	-0.0204573	0.0198253	0.00787446	0.00136627	-0.0109031	0.0143938	0.00802519	0.00181357	0.0354721	-0.0127076	0.0463968	-0.00142837	-0.00920514	0.0151722
1.99132	0.0184978	0.00160583	-0.0178573	0.0133259		1.76242	0.010512	-0.00694116	-0.0072106	0.0103058	0.0225251	0.0277278		1.99132		0.0253732	0.0062142	0.0741948	0.00946046	0.0362514	-0.0405072	-0.0297779	-0.00190276	0.0113301	-0.0402538	-0.00485965	0.0194687	-0.0271375	0.00659033	-0.00935704	0.00437966	0.00474204	-0.0157761	-0.0227079	-0.023162	-0.0166529	-0.00141489	0.00301546	-0.0245258	-0.0194302	0.0337442	0.0134295	-0.0166995	0.035351	-0.0133642	0.0120279	0.00268729	-0.0166967	-0.000811974
1.99266	0.0101451	0.00911789	-0.00931756	0.00650328		1.76314	0.00991096	-0.00918558	-0.00700964	0.0101367	0.0211803	0.0266951		1.99266		-0.00117949	0.0126872	0.0603807	0.00241222	0.0333281	-0.0467581	-0.0243466	-0.0104861	0.015948	-0.0292694	0.0240199	0.0253984	-0.0240528	0.00775954	0.000658997	-0.00676928	0.0108621	-0.0172878	-0.0226455	-0.0241905	-0.000413418	-0.00420113	-0.00539661	-0.0317442	-0.0306766	0.0345794	0.0159588	-0.0269036	0.0381635	-0.0117824	-0.00873244	0.00367311	0.00481339	0.000637506
1.994	0.00625929	0.000605649	-0.0121832	-0.00199017		1.76385	0.00984933	-0.00139136	-0.00473249	0.00825752	0.0228885	0.0261908		1.994		-0.0112653	0.00979306	0.0512405	-0.0164451	0.0468141	-0.0425815	-0.0186786	0.000466461	0.0143159	-0.0341051	0.0308608	0.0245419	-0.0131241	0.0189737	0.0190933	-0.0163523	0.0075849	-0.0113393	-0.0339764	-0.0362213	0.00385086	-0.0196599	-0.0054065	-0.0189221	-0.0438688	0.0223691	0.00815619	-0.0298922	0.0361766	0.00179718	-0.0215239	0.0161346	0.0128365	-0.0284243
1.99534	0.00749748	0.000385835	-0.00925554	-0.0153165		1.76457	0.00860622	7.14208e-05	-0.00283677	0.00703636	0.0228098	0.02444		1.99534		-0.00960703	0.0186456	0.0232435	-0.0182807	0.0512007	-0.0202171	-0.0213687	-0.00652612	0.0164523	-0.0320902	0.00742455	0.00128782	-0.00469798	0.0119307	0.0409202	-0.016784	0.0281962	-0.00729406	-0.0261418	-0.0542124	0.0145464	-0.027225	0.00255585	-0.00869423	-0.0398782	0.0215104	0.0115594	-0.0467604	0.0483461	0.0108007	-0.0180127	0.0218398	0.0247718	-0.0317513
1.99668	0.0181109	0.00434168	-0.00306243	-0.0143023		1.76529	0.00796218	0.00171579	-0.00410184	0.00688546	0.0228744	0.02657		1.99668		0.00235563	0.0292616	0.0191562	-0.0111034	0.0505556	0.01844	0.0240367	-0.0109531	0.0200505	-0.0160974	0.0140303	-0.0100203	0.00628354	0.0174168	0.0496858	-0.030967	0.0202606	-0.00816015	-0.0313929	-0.0576235	0.0192133	-0.0408243	0.00908239	-0.000388131	-0.0263411	0.0128085	0.00464809	-0.0427814	0.0489059	0.0161648	-0.00122097	0.0165151	0.0223085	-0.00933347
1.99801	0.0197131	0.00479661	-0.00248518	-0.0104289		1.766	0.00718721	0.00603318	-0.00213628	0.00800761	0.0214271	0.0267113		1.99801		-0.00228145	0.0115167	0.0197424	0.00797888	0.0388918	0.0424303	0.0519992	-0.0127256	0.0232993	-0.00716288	0.0222048	-0.0122878	0.00847195	0.00578507	0.043096	-0.0293202	0.0204052	0.00672802	-0.0284037	-0.0595307	0.026483	-0.0373391	0.0123964	0.0148496	-0.0219189	0.0132556	-0.0111427	-0.0424752	0.0547195	0.0297472	0.0102389	0.0341808	0.0201379	-0.00940173
1.99935	0.0248887	0.0113237	0.00460047	-0.0129091		1.76672	0.00749526	0.0173387	-0.0021098	0.0088581	0.019183	0.0229345		1.99935		-0.0105778	0.0128925	0.00952688	0.0165171	0.066816	0.0541571	0.0622774	-0.0131117	0.0246294	-0.0105383	0.0283975	-0.0284743	0.00159985	-0.00630986	0.032277	-0.0314517	0.0278541	-0.00282862	-0.00925366	-0.0390248	0.0215767	-0.0302598	0.00465205	-0.00607344	-0.0333527	0.0219957	-0.01878	-0.0308288	0.0439214	0.0250133	0.0219397	0.0248571	-0.00945968	-0.00599212
2.00069	0.0156782	0.0180562	0.0148402	-0.0141131		1.76743	0.00728316	0.0155313	-0.004209	0.00971922	0.0216862	0.0183198		2.00069		-0.0245543	0.00888631	-0.0137077	0.0226149	0.0525263	0.0483036	0.066938	-0.00510291	0.0119626	0.00775261	0.0395821	-0.0176077	0.008945	-0.00537399	0.0209914	-0.00704489	0.0172315	-0.00436157	-0.00429028	-0.0140977	0.020006	-0.0230901	-0.0176906	-0.0189517	-0.0245288	0.0201632	-0.00434775	-0.0236741	0.0355423	0.0205375	0.0275179	0.0301751	-0.0257379	0.00925725
2.00203	0.0065315	0.0184721	0.014427	-0.0164063		1.76815	0.00775026	0.0119381	-0.00478736	0.00982686	0.0226599	0.0183702		2.00203		-0.0206248	0.000668563	-0.00805608	0.018293	0.0428833	0.00602507	0.0737718	0.00223405	0.00761549	0.0139209	0.0818136	-0.00361649	-0.00220271	0.00113495	0.0137513	0.00736454	-0.00767317	-0.00522822	0.000625677	0.0100353	0.0230897	-0.0229713	-0.0266145	-0.0176592	-0.00745645	0.0395275	-0.00698974	-0.0136089	0.025057	0.00751111	0.0160658	0.0328126	-0.0396937	0.0112341
2.00337	0.00886019	0.0206718	0.0132206	-0.00922992		1.76886	0.00816053	0.0116977	-0.00440017	0.010173	0.0226755	0.01616		2.00337		-0.0152048	-0.00192069	0.00993204	0.0144418	0.0529372	-0.00702434	0.0731983	0.00391611	-0.00107791	0.00924254	0.0627528	-0.0186828	-0.0207649	0.00541574	0.0227426	0.00936135	0.00886782	-0.0102425	0.017397	0.0270926	0.00495788	0.0100408	-0.00881893	-0.0190188	-0.00680983	0.0374651	-0.00695263	-0.00307009	0.0251123	0.0257799	0.00920037	0.0205224	-0.0315117	0.000747562
2.00471	0.00110532	0.0184507	0.00628437	0.0017071		1.76958	0.00852509	0.0100939	-0.00624168	0.00938176	0.0223321	0.0141793		2.00471		-0.0239481	0.0126495	-0.0205603	0.0241251	0.0234938	-0.00912804	0.0503236	0.0174886	-0.00347516	0.023515	0.0337862	-0.0109471	-0.0233588	0.0200834	0.0272512	0.0143769	-0.00336285	-0.0412295	0.0241491	0.0229485	-0.00150782	0.00084551	-0.0210234	-0.00955215	-0.0158936	0.0282833	0.00692041	0.00994707	0.0155967	0.0161259	0.00698204	0.0144899	-0.0183121	0.00864721
2.00605	0.00304857	0.0117258	-0.00845686	0.00118206		1.7703	0.00884494	0.00729013	-0.00634109	0.00826086	0.0241918	0.0184296		2.00605		-0.0267208	0.015721	3.97834e-05	0.0132749	0.0381668	-0.0221903	0.0448592	0.0298005	-0.0188176	0.02046	0.0339259	-0.0173486	-0.0308758	0.0206376	0.0269836	0.0115689	-0.00810177	-0.0227617	0.011296	0.0216562	-0.0331849	0.0125825	0.00307007	0.0168165	-3.32361e-05	0.0446218	0.00954933	0.0156372	0.0162047	0.0198721	0.0040514	0.0182098	-0.00318759	-0.00228981
2.00739	0.0137513	0.00927013	-0.00942296	0.00931359		1.77101	0.00940524	0.00414012	-0.00424872	0.00530191	0.025142	0.0210382		2.00739		-0.0188263	0.0382592	0.00350037	0.0302791	0.054905	-0.0256093	0.0531527	0.0292444	-0.00655191	-0.0114842	0.019401	-0.0474084	-0.0336586	0.00597108	0.0086529	-0.0132997	0.0128723	-0.0181909	-0.00446462	0.00591651	-0.0514227	0.0300348	0.010243	0.0188518	-0.0178625	0.0322122	-0.00478348	0.00566013	0.0128167	0.0413246	-0.00165726	0.0129551	0.0132681	-0.00987495
2.00873	0.0128986	0.00379558	-0.008875	0.0096742		1.77173	0.0104726	0.00495056	-0.000455429	0.00395749	0.024255	0.0200143		2.00873		-0.00898045	0.0412946	-0.0294221	0.043733	0.0494407	-0.0186744	0.0313379	0.0443577	-0.00347595	-0.0105077	0.0140914	-0.0389803	-0.0220635	-0.00567089	0.00889311	-0.00492879	0.0198934	0.00311616	-0.0154828	0.0172017	-0.059928	0.0116259	0.0135113	0.00637816	-0.0390233	0.0360971	-0.00524443	-0.0148233	-0.0034345	0.0482541	-0.0106214	0.025273	0.00902769	-0.0209585
2.01007	0.00950585	0.00237566	-0.0177364	0.00186485		1.77244	0.0102875	0.00194258	-0.00142568	0.00409128	0.0246624	0.0208963		2.01007		-0.0129388	0.040968	-0.0276476	0.0433088	0.0597114	-0.0463668	0.0548252	0.0326875	-0.00161399	-0.0148899	0.0452935	-0.0221539	-0.0222389	-0.0064313	-0.00721245	0.00875253	0.0139452	0.0352726	-0.0301558	0.0228004	-0.0453105	0.0059108	0.00813265	0.000306431	-0.0366215	0.0466307	-0.00619739	-0.0265506	-0.0177779	0.0368419	-0.00860005	0.0323926	-0.0238317	-0.0264391
2.01141	0.0101552	0.0023093	-0.0099587	-0.0118197		1.77316	0.00974578	-0.00273104	-0.00204288	0.00440725	0.0256469	0.0194856		2.01141		0.0189403	0.0309075	-0.0072005	0.0382415	0.0454751	-0.065433	0.0734252	0.0324571	0.00244355	-0.0396797	0.0456549	-0.0338772	-0.00948942	-0.0306136	-0.00851767	0.0190822	0.0152958	0.0643544	-0.038011	0.0226572	-0.0263055	0.0103576	-0.00638094	-0.0125225	-0.0496127	0.0505075	-0.00355898	-0.0149349	-0.016385	0.0390661	-0.00354284	0.0486073	-0.021223	-0.0419516
2.01275	0.0142225	0.00118756	-0.00877676	-0.0255128		1.77387	0.0103498	-0.00260845	-0.00191529	0.00539817	0.026351	0.0164891		2.01275		0.0504897	0.017888	0.00041478	0.0403969	0.0506608	-0.0745153	0.0374943	0.0294602	0.00473787	-0.0333342	0.0435214	-0.0170017	-0.00417288	-0.0398239	-0.0051889	0.023438	-0.000286107	0.0730405	-0.0230904	0.0193576	-0.0130815	-0.00687595	-0.031551	-0.0149763	-0.0539247	0.0511383	-0.0146052	-0.0125153	-0.0252515	0.0227209	0.000811004	0.0409766	-0.0262508	-0.0393683
2.01408	0.00540363	-0.00364025	-0.0131736	-0.03369		1.77459	0.0106172	0.00106071	-0.00326576	0.00458919	0.0263145	0.0137104		2.01408		0.0789885	-0.00116712	0.00824421	0.0106034	0.0365836	-0.100831	0.0266452	0.00271846	0.00430723	-0.0285478	0.0495325	-0.022208	-0.0132482	-0.0506437	-0.00664385	0.0234032	-0.0103112	0.0754894	-0.00976809	0.0360223	-0.0288609	0.00342326	-0.0500505	-0.0153728	-0.0406268	0.0500263	-0.0171871	0.000291423	-0.0243776	0.00665424	0.00305448	0.0410387	-0.0358404	-0.034324
2.01542	0.0150238	-0.00224713	-0.0156433	-0.0348039		1.77531	0.00972809	0.00217385	-0.00561175	0.00773343	0.0240369	0.0139573		2.01542		0.0799837	0.0077795	0.0472041	0.0138975	0.0318672	-0.0905893	0.0315654	0.00442777	0.00328646	-0.0392674	0.0315773	-0.0385489	-0.00455049	-0.0690883	-0.0137748	0.0166463	-0.0167795	0.067072	0.0163766	0.0148186	-0.0250864	0.00687883	-0.0726426	-0.00856884	-0.0303443	0.0341607	-0.0183087	0.00232073	-0.00485305	0.00256104	0.0276163	0.032258	-0.0170076	-0.0221715
2.01676	0.0169871	-0.00534183	-0.0159414	-0.0276753		1.77602	0.00946203	0.00686153	-0.00694185	0.00867466	0.0235937	0.0153113		2.01676		0.0977443	-0.00110521	0.0346481	0.0163975	0.00534709	-0.051109	0.00187939	-0.00403618	0.00431155	-0.0434981	0.0248041	-0.0437848	0.011896	-0.0615059	-0.00936026	-0.0068987	-0.00528433	0.064486	0.0194871	0.0200706	-0.0418142	0.00565032	-0.0620415	-0.00422382	-0.027678	0.0439734	-0.0119833	-0.00995465	0.00155709	0.00425094	0.0332098	0.0253285	-0.000228097	-0.0144006
2.0181	0.00514842	-0.00684666	-0.0192336	-0.011584		1.77674	0.00930347	0.00718517	-0.00641276	0.00970414	0.0240056	0.0165508		2.0181		0.0534758	-0.010409	0.0286022	-0.0130318	0.0109671	-0.0387138	-0.00829776	-0.0137769	0.00288174	-0.0411268	0.00895257	-0.0521642	0.00572032	-0.0541425	-0.00224961	-0.00935478	0.00403778	0.0500949	0.0239398	0.00712925	-0.0370129	0.00785278	-0.0289761	0.0213006	-0.0384541	0.0123713	0.00326875	-0.0191657	0.0141535	0.0241504	0.0426105	0.0118573	-0.00271192	0.0010575
2.01944	0.0021203	0.00790625	-0.0103572	-0.00693491		1.77745	0.00933319	0.0091429	-0.00655335	0.0103556	0.0261298	0.0201567		2.01944		0.00809369	-0.0054772	0.0189726	0.00554895	-0.00460572	-0.00981052	-0.00470704	0.00236536	0.00732216	-0.0321593	0.0142814	-0.0683454	0.00993853	-0.0309501	-0.00421115	-0.0166953	0.00216081	0.0414261	0.0183093	-0.0143924	-0.0266317	0.0118168	0.00119744	0.01868	-0.0467123	0.000269022	0.0176643	-0.0408866	0.023044	0.00928985	0.0421629	0.00190277	-0.000602131	0.00237699
2.02078	-0.00225848	0.0167755	-0.0160143	7.05185e-05		1.77817	0.00927614	0.0135699	-0.00937456	0.0125723	0.024921	0.0232646		2.02078		-0.0138911	-0.0293465	0.0244896	0.00116187	-0.0271041	0.0311393	-0.0162967	-0.00190429	0.00255564	-0.0267631	0.0367604	-0.083353	0.021301	-0.00646479	-0.00574602	-0.0191741	0.0178897	0.0281324	0.0240425	-0.0397521	-0.00785587	0.0150375	0.0192499	0.0164607	-0.0699679	-0.00582089	0.0458182	-0.0314206	0.0212603	-0.00140993	0.029514	-0.00659931	-0.00162358	-0.0188344
2.02212	-0.00849133	0.014262	-0.0149996	0.000878617		1.77889	0.0097436	0.00841251	-0.00841217	0.0111522	0.0238673	0.0262708		2.02212		-0.0499907	-0.0249787	-0.0103692	-0.00728208	-0.0253358	0.0670083	-0.0556535	0.00143724	0.00404614	-0.0136208	0.0468399	-0.0817963	0.025929	0.00607595	0.0115487	-0.0213505	-0.00166259	0.024692	0.0364174	-0.042535	-0.00772615	0.00670306	0.0314066	0.0205156	-0.0835331	-0.0222851	0.0601698	-0.0271277	0.015269	0.00569495	0.0243229	0.00271524	0.000549374	-0.0174461
2.02346	-0.00420185	0.0311744	-0.0135738	-0.00064867		1.7796	0.0095785	0.00859087	-0.00342622	0.0103929	0.0245029	0.0227502		2.02346		-0.0498628	-0.019097	-0.0113135	-0.00772143	-0.0284791	0.0912626	-0.0483445	-0.00892305	0.00995317	-0.0269636	0.0525422	-0.0753099	0.0229454	0.00476827	0.0156449	-0.014145	-0.0108763	0.0223692	0.0221075	-0.0451458	-0.0184742	-0.026019	0.0236704	0.0146986	-0.0863014	-0.0108218	0.044985	-0.0377554	0.0308188	-0.000889229	0.00321559	0.0171629	-0.00245253	-0.0244418
2.0248	0.0123567	0.029071	-0.0149268	0.00331282		1.78032	0.00889109	0.00421678	-0.00332405	0.0099815	0.0258941	0.021374		2.0248		-0.00274631	-0.0312463	-0.00811638	-0.0068674	-0.0132749	0.136391	-0.0408167	-0.0144849	0.0363602	-0.046755	0.0577343	-0.0407418	0.0313098	0.0138489	0.0304285	-0.0250432	-0.0164626	0.0269644	-0.00077313	-0.0363569	-0.0136389	-0.043884	0.0175861	-0.0136979	-0.0719913	-0.00685506	0.0516889	-0.0233955	0.0288432	-0.0120713	-0.012004	0.030497	0.00192563	-0.0504282
2.02614	0.0262405	0.0198525	-0.0193155	0.00560681		1.78103	0.00857567	0.0012633	-0.00189809	0.0108987	0.0278822	0.0261816		2.02614		0.040495	-0.0145287	-0.0127141	-0.00127249	0.0208079	0.124656	-0.051221	-0.0205224	0.0333321	-0.0650673	0.0410724	-0.00124071	0.0684007	0.0132521	0.0465849	-0.0276004	-0.0100089	0.0337437	0.00224797	-0.0249166	-0.0120683	-0.0406964	0.0197668	-0.0148355	-0.0628178	0.00121471	0.0535439	-0.00814778	0.0294572	0.00516343	-0.0160898	0.063859	0.00848373	-0.0449171
2.02747	0.027501	0.0219771	-0.016008	-0.00116129		1.78175	0.00841518	-0.00348529	0.000371265	0.00930516	0.0259953	0.0277517		2.02747		0.0627822	-0.0224944	-0.0225222	-0.000456765	0.0396013	0.108096	-0.062967	-0.0324213	0.0343492	-0.0771136	-0.00865711	0.0308232	0.0607675	0.0159195	0.0534711	-0.0241188	-0.0191726	0.039378	-0.0263073	-0.0264718	-0.0176268	-0.0510514	0.025568	-0.0251178	-0.0452716	0.0363599	0.0321201	-0.00455201	0.0227343	0.0188116	-0.0362378	0.0592145	0.0155417	-0.0298967
2.02881	0.0295248	0.0176744	-0.0159236	0.0109715		1.78246	0.00822749	-0.00479853	0.00128312	0.00904438	0.0273746	0.0293838		2.02881		0.0828	-0.0203854	-0.00829185	-0.00490434	0.05559	0.0723404	-0.0298482	-0.0264607	0.0406177	-0.0650279	-0.014679	0.0263273	0.0600307	0.0270299	0.0608676	-0.0389778	0.00625933	0.022896	-0.0227405	-0.0485944	-0.0113296	-0.0107645	0.0402887	-0.0334253	-0.0171539	0.0492804	0.0211239	0.000610021	0.0180889	-0.000496407	-0.0369378	0.0381822	0.0200153	-0.0444682
2.03015	0.019746	0.00603861	-0.0227829	0.0143103		1.78318	0.00810983	-0.00370193	0.00175625	0.0109902	0.0303155	0.0341046		2.03015		0.0862156	-0.0164278	-0.0443767	0.0236764	0.052659	0.0167294	-0.0141128	-0.0154719	0.0251934	-0.0301305	-0.0284224	0.00737223	0.0638183	0.0329332	0.066434	-0.0407129	-0.00585319	0.0185408	-0.0163479	-0.0452099	-0.00150418	0.0141611	0.0407522	-0.0159741	-0.00457203	0.0572956	0.0123048	0.0218306	-0.00818131	-0.0257124	-0.0393786	0.0427494	0.0219513	-0.0323539
2.03149	-0.000220554	0.00457358	-0.0207168	0.020751		1.7839	0.00844997	-0.00278919	0.00175035	0.012071	0.0303761	0.0360188		2.03149		0.0157768	-0.00896048	-0.0722314	0.0502596	0.0267361	-0.0129039	0.0106108	-0.0347338	-0.0244232	-0.0118804	-0.0179046	-0.0211435	0.0567851	0.0326999	0.0422843	-0.0213883	-0.0143505	0.00063249	0.0049366	-0.0588334	-0.0019305	0.0347631	0.0298577	-0.00762804	-0.00246263	0.0621741	-0.00957922	0.0160803	-0.00177983	-0.0355092	-0.0325469	0.0353008	0.0212748	-0.0459209
2.03283	-0.0117557	-0.000655942	-0.0122009	0.0288109		1.78461	0.00989897	0.00403754	0.00177429	0.0133434	0.0301906	0.0398792		2.03283		-0.0265269	-0.0163735	-0.0649207	0.0500667	-0.00114854	-0.0116311	0.0342062	-0.0325964	-0.0373834	0.00229195	0.00170352	-0.0463721	0.0309803	0.0254322	0.0213017	-0.000588134	-0.0212766	-0.00665718	0.0063223	-0.0514102	-0.018788	0.0335424	0.00497591	0.0194437	-0.00346883	0.0492412	-0.0109627	0.0150642	-0.0170155	-0.0397606	-0.0313765	0.0114158	0.0227555	-0.0327463
2.03417	-0.0282413	-0.0110599	-0.0135797	0.0275008		1.78533	0.00979178	0.00457488	0.00259288	0.0153282	0.0291895	0.0430558		2.03417		-0.0683479	-0.019352	-0.0631295	0.0384347	-0.00691723	-0.0501359	0.0453403	-0.027137	-0.0588206	0.0207584	0.0141044	-0.0425927	0.00449065	0.0193574	0.00581356	0.00205419	-0.0316237	-0.00360862	0.000796563	-0.0414281	-0.0228529	0.0420349	-0.00799385	0.0342899	0.00198927	0.0281901	-0.0284872	0.0224304	-0.0160059	-0.0418971	-0.033307	0.0399718	0.0143182	-0.0316864
2.03551	-0.0296247	-0.0087032	-0.00743129	0.0183281		1.78604	0.00985851	0.00520586	0.00514794	0.0174028	0.0313299	0.0408583		2.03551		-0.0753998	-0.0295351	-0.0668369	0.0398302	-0.0100712	-0.0357353	0.00892858	-0.0388615	-0.0642593	0.0254473	0.0174996	-0.039055	0.0100762	0.0246472	-0.0236068	0.0153738	-0.0349235	-0.00648691	0.000669381	-0.0156633	-0.00493943	0.0279443	-0.0203597	0.0191234	0.00637037	0.00767014	-0.0188998	0.0157718	-0.011674	-0.00498942	-0.0258459	0.0559227	0.00220189	-0.0355499
2.03685	-0.0292336	-0.00604023	0.000444028	0.00509235		1.78676	0.0108412	0.00428014	0.00559037	0.0192586	0.0306794	0.0399357		2.03685		-0.0906803	-0.0376716	-0.0352717	-0.00147495	0.0244152	-0.0347182	-0.0182534	-0.0419194	-0.0458923	0.032269	0.0287613	-0.0340742	-0.0102234	0.00960228	-0.0125698	0.00827799	-0.0295106	-0.0124546	0.00622265	-0.0137406	-0.0271311	0.0215011	-0.0379522	0.00241366	-0.00380092	-0.00277941	-0.0178862	0.00980227	-0.0178741	0.0293985	-0.0320436	0.0342586	0.00637103	-0.0348874
2.03819	-0.0330133	-0.00534109	-0.00857247	-0.000765262		1.78747	0.0119471	0.00105394	0.00431415	0.0201118	0.0271212	0.0395716		2.03819		-0.0828934	-0.0350663	-0.0338268	-0.035013	0.0375046	-0.0487848	-0.0179927	-0.0321496	-0.026207	0.0406598	0.0176949	-0.0364966	-0.0410587	-0.0085018	0.000721394	-0.0247101	-0.0122167	0.00496635	-0.0219743	0.00202476	-0.0318162	0.0202641	-0.0331496	-0.00819787	-0.00402011	-0.0119323	-0.0298418	-0.00506624	-0.027131	0.0259295	-0.0307365	0.033389	0.0111675	-0.0372784
2.03953	-0.0167594	-0.000995368	-0.0152037	-0.00946273		1.78819	0.0115887	-0.00201614	0.00565599	0.0210839	0.0286053	0.0415794		2.03953		-0.0604018	-0.0146873	-0.0235544	-0.0271683	0.046401	-0.0211455	-0.0150062	-0.00537811	-0.00613628	0.0331985	0.0104988	-0.0357291	-0.021468	-0.000654847	0.0140593	-0.0496479	0.00263249	0.01685	-0.0328351	-0.00257572	0.000658714	0.00840953	-0.0217812	-0.0281296	0.00904163	-0.0286137	-0.0243191	-0.00887282	-0.0080128	0.0225232	-0.0230734	0.0220554	0.00777991	-0.0518888
2.04086	-0.00257601	0.00792948	-0.00711765	-0.0110062		1.78891	0.0121731	-0.000115808	0.00487687	0.0232989	0.0276216	0.0394305		2.04086		-0.0363779	-0.0283437	0.00818223	-0.0076154	0.0581811	-0.00948245	-0.0105012	0.000434476	0.0119738	0.0353341	0.00538518	-0.0506477	-0.0187485	-0.0312285	0.00653063	-0.0606842	0.0135724	0.0200872	-0.0354384	-0.000598627	0.012196	0.00246022	-0.0303312	-0.0144201	-0.00623997	-0.011798	-0.00410669	-0.0184872	-0.0022654	0.023398	-0.0135884	0.00435048	0.0292731	-0.0569494
2.0422	-0.000345069	0.00631149	-0.0172433	0.00147685		1.78962	0.0134406	0.00115914	0.00295328	0.0249984	0.0259487	0.0361945		2.0422		-0.0388015	-0.0189642	0.0256473	-0.0135933	0.0465748	-0.00293352	0.000173248	0.0214343	0.00895621	0.0404512	-0.00998972	-0.0285774	-0.032287	-0.0424444	0.000430264	-0.0658142	0.0147221	0.0366307	-0.0464941	-0.00888916	0.00108509	-0.00433693	-0.037232	0.00135786	-0.0190702	-0.00805061	0.00968835	-0.0242331	-0.00904711	0.01775	-0.0322374	0.00330112	0.0543711	-0.0469494
2.04354	0.0127961	0.00861089	-0.00287121	0.0130534		1.79034	0.0139228	0.00235026	0.00420062	0.0279684	0.0240378	0.0355637		2.04354		0.00296868	-0.00321085	0.031852	-0.00711558	0.0134648	0.0388175	0.0211799	0.0429897	0.00899344	0.0442512	-0.0358455	-0.00697489	-0.0257712	-0.02084	-0.0170426	-0.0446077	0.011216	0.0242438	-0.0395022	-0.0342211	0.0181214	-0.017071	-0.0286395	-0.00250595	-0.0314871	0.001158	0.0286748	-0.0254858	0.00182139	0.0163442	-0.00919841	0.0146611	0.0565241	-0.0296058
2.04488	0.0196799	0.0103184	0.0147339	0.0133438		1.79105	0.0139722	0.00241404	0.00620875	0.0299004	0.0262864	0.0377314		2.04488		0.0149841	-0.0130938	0.024431	0.015896	0.0307643	0.0450982	0.0258026	0.0546432	0.011821	0.0639182	-0.0395812	0.0156558	-0.0129993	-0.00541497	-0.043991	-0.0216954	0.00486508	-0.00616866	-0.0444757	-0.0571874	0.0189192	-0.0353127	-0.0551685	-0.00296959	-0.0414514	0.0134606	0.049333	-0.0311772	0.0129653	0.00779705	-0.018808	0.0211413	0.05398	0.000969171
2.04622	0.00964485	0.0100141	0.0185682	0.0212875		1.79177	0.0144367	0.00440278	0.00472039	0.031997	0.0276808	0.0394091		2.04622		0.0257159	-0.00927405	0.0071292	-0.01831	0.0254869	0.0271212	0.0477172	0.042981	0.0186916	0.0507061	-0.0467991	0.0462525	-0.00575872	0.00959676	-0.048968	-0.00230512	0.00318268	-0.0230408	-0.0231966	-0.0514616	0.00258747	-0.0319949	-0.0585834	-0.00913337	-0.0506227	0.00317726	0.0521166	-0.0385298	0.0342327	0.0032459	-0.0487279	0.0373569	0.0427249	0.00190577
2.04756	0.00528743	0.00655953	0.0224185	0.00941617		1.79248	0.0145478	0.00371671	0.0037716	0.0346647	0.0280893	0.0394358		2.04756		0.0189401	-4.93564e-06	-0.0275483	0.00319791	-0.000435575	0.0375754	0.0318847	0.0456502	0.00708013	0.0534977	-0.0600088	0.0447096	-0.00191421	0.0199343	-0.0401247	0.00169243	0.00833434	-0.0433781	-0.0240735	-0.0484518	-0.00748296	-0.0487138	-0.0339929	-0.0105584	-0.0451914	-4.87982e-05	0.0498362	-0.0362489	0.024902	-0.0024089	-0.052002	0.0401762	0.01731	0.00378822
2.0489	-0.00327189	0.00923265	0.0156555	-0.0144152		1.7932	0.0129871	0.00986166	0.00445444	0.034971	0.0297937	0.0401019		2.0489		0.0068681	-0.0120424	-0.0293313	0.00524097	0.00418579	0.0054475	0.0247836	0.0245472	0.0126787	0.0507425	-0.0689099	0.0324273	0.0133114	0.0202791	-0.0388768	-0.0103526	0.0173808	-0.069019	-0.00844071	-0.0273958	-0.00418941	-0.0451179	-0.0507376	-0.00806439	-0.00955308	0.00021546	0.0446065	-0.0250449	0.0317582	-0.0202479	-0.0470318	0.0424293	0.000141499	0.00894835
2.05024	-0.0131189	0.00536332	0.00543016	-0.00654364		1.79392	0.0123592	0.0126717	0.00433939	0.0385865	0.0322601	0.0396407		2.05024		-0.00484239	-0.020171	-0.0225439	-0.00856147	-0.00813191	-0.0144626	0.0226433	0.0110566	0.00584604	0.0333741	-0.0610891	0.0345813	0.0227312	0.0137571	-0.0383027	-0.0213382	0.0208391	-0.0642021	-0.0311091	0.00930676	-0.0134175	-0.0309795	-0.0432941	-0.00710726	0.0249381	-0.0206379	0.0444036	0.00526963	0.0324358	-0.0343398	-0.0511007	0.0450807	-0.0333195	-0.00616143
2.05157	-0.0150808	0.00358218	-0.0034897	-0.00824908		1.79463	0.0132755	0.012556	0.00187436	0.0396826	0.0324276	0.0379178		2.05157		-0.0176272	-0.0185793	-0.0148338	0.00825968	-0.0291218	-0.0185822	0.0164197	0.00846609	-0.00485	0.0134826	-0.0826392	0.0237222	0.0203236	0.0164175	-0.0298822	-0.023488	0.0244092	-0.046512	-0.0183537	0.0480035	-0.0127523	-0.0200212	-0.0330943	-0.0011518	0.0103612	-0.0177378	0.0306738	0.0164171	0.00346333	-0.0309746	-0.025495	0.0207972	-0.0477033	-0.0138371
2.05291	-0.00639917	0.00116008	-0.00720304	-0.0117998		1.79535	0.0133672	0.018452	0.00086477	0.04115	0.0322846	0.0372539		2.05291		-0.00367023	-0.0131459	-0.0129064	0.00409359	-0.00472651	-0.00803951	0.00258738	0.019523	-0.00997389	0.0108633	-0.0690777	0.00302526	0.00794763	0.00180572	-0.0339681	-0.000849784	0.00384836	-0.0262046	-0.0252359	0.0309252	-0.0124704	-0.0237511	-0.0441277	-0.0064671	0.000711022	-0.0225882	0.0182726	0.0283089	-0.0143201	-0.0365673	0.0051276	0.018056	-0.0613329	-0.0160448
2.05425	0.00626964	0.00269568	-0.0099567	-0.00764782		1.79606	0.0138932	0.0240671	0.00250945	0.0441452	0.0335655	0.0357915		2.05425		0.0136602	-0.00940428	-0.00362138	-0.0169591	0.040686	0.0132564	0.0295209	0.0303915	-0.0228363	-0.00788799	-0.0370753	0.00175993	0.0127077	0.0181899	-0.0511081	-0.00583176	-0.0145384	-0.0110864	-0.0441528	0.0172923	-0.0132837	-0.0105616	-0.0409483	-0.0198744	-0.031113	-0.0328356	0.0330609	0.0152648	-0.00842017	-0.0227975	0.013817	0.0148214	-0.0712453	-0.0207406
2.05559	0.0126489	0.00873897	0.000677642	0.000271918		1.79678	0.0143867	0.0274098	0.00107676	0.0488917	0.0361946	0.0401164		2.05559		0.0307841	0.00967274	-0.0155115	-0.0247919	0.0388495	0.0368904	0.03899	0.0410192	-0.020828	-0.0203026	-0.0151864	-0.0137419	0.0259211	0.0169608	-0.0427306	0.00917328	-0.0183391	0.00599383	-0.0184021	0.0069284	-0.00975947	-0.00405005	-0.0122806	-0.0215623	-0.0412258	-0.0360669	0.0433535	-0.00480858	-0.0267153	-0.0158285	0.0243117	-0.00211217	-0.0715775	-0.0273526
2.05693	0.0212087	0.00871579	0.00312033	-0.0131948		1.79749	0.0160848	0.0381169	0.00102174	0.0547534	0.0359274	0.0447763		2.05693		0.0455936	0.0357785	-0.026941	-0.00602105	0.0551435	0.0236986	0.0401053	0.0501327	-0.00376473	-0.0198293	0.00131408	-0.0318098	0.0343034	0.0303398	-0.0404232	0.00633816	-0.039165	0.0149442	0.0109048	-0.00971433	-0.00248628	0.00760002	-0.0143464	-0.0163344	-0.0735036	-0.00470627	0.0277749	-0.0238109	-0.0213805	-0.00763279	0.0234503	0.0137766	-0.0490252	-0.0400888
2.05827	0.0270869	0.0117557	0.00809616	-0.00937392		1.79821	0.0178245	0.0605964	-0.000231659	0.0638551	0.0348028	0.0524685		2.05827		0.0612548	0.0350989	-0.000704368	-0.00302334	0.0435447	0.0263507	0.0224063	0.0436245	0.00617284	-0.0336762	0.0378746	-0.0446556	0.0606112	0.0496167	-0.0235752	0.00928098	-0.0334891	-0.00224515	0.000839218	-0.0322413	-0.012368	0.0197031	-0.0109755	-0.0265071	-0.0508335	0.0185746	0.0358266	-0.0246481	-0.00850424	-0.0094483	0.026599	0.00963894	-0.0293692	-0.0313922
2.05961	0.0237777	0.0134382	0.0215271	0.00433712		1.79893	0.0184946	0.0856983	-0.000469397	0.0782202	0.035066	0.0602813		2.05961		0.0682134	0.0259376	-0.0191658	0.0245641	0.0246785	0.0184383	0.0280749	0.0374804	-0.00296199	-0.025016	0.0259015	-0.0565286	0.0862316	0.0506291	-0.00814828	0.00736146	-0.00729148	-0.000658867	0.0181576	-0.0141695	-0.0139198	0.025058	-0.0104864	-0.0284193	-0.00458607	0.0437142	0.0246594	-0.0251512	-0.00701339	-0.0276143	0.0241852	0.0210464	-0.0172873	-0.014124
2.06095	0.0163897	0.0143849	0.0188481	0.0146667		1.79964	0.0202597	0.111572	0.00148948	0.100697	0.0410772	0.0651016		2.06095		0.0843914	0.00592143	-0.0345031	0.0391399	-0.00558001	0.00896848	-0.00559788	0.0428739	0.00918531	-0.0379754	0.0321562	-0.0325624	0.0794862	0.035018	0.00282442	0.018914	0.00639746	0.0124089	0.0186142	-0.00193078	-0.0248223	-0.0010596	-0.0194797	-0.0153713	0.0172979	0.0557993	-0.00113826	0.01237	-0.0126076	-0.0337105	0.0070201	0.0188653	-0.011654	0.0064268
2.06228	0.0119206	0.011776	0.0151431	0.0166888		1.80036	0.0214621	0.159248	0.00667447	0.128946	0.042975	0.0689178		2.06228		0.099908	-0.0274815	-0.0501093	0.0537942	-0.00418863	-0.000399449	-0.0248269	0.0293898	0.0139335	-0.0570506	0.0195085	-0.0286638	0.0593006	0.0294974	0.00846383	0.0342795	0.0256377	0.0238662	-0.0161846	0.018843	-0.0292553	-0.00176288	-0.0219326	-0.00801825	0.0184511	0.0480767	-0.0082832	0.00808022	-0.0114193	-0.0278352	-0.00464185	0.0176482	-0.00362671	0.0355608
2.06362	0.00926405	0.00545101	0.0108239	0.0205567		1.80107	0.0219342	0.201634	0.00916522	0.164465	0.0447586	0.0682757		2.06362		0.0772464	-0.0124342	-0.042212	0.0533352	-0.0113169	-0.0090342	-0.00826197	0.0168614	0.000949802	-0.0477496	0.00410329	-0.0278906	0.0369961	0.00336667	0.00858738	0.0336264	0.0426113	0.0273353	-0.0239276	0.0354742	-0.0357624	0.00738581	-0.0172783	-0.0137716	0.0313619	0.0321042	-0.00802358	0.0117786	0.00136713	-0.0309697	-0.0112176	0.024629	-0.0113706	0.0568764
2.06496	-0.000737703	0.00217871	0.000646325	0.0181423		1.80179	0.0228003	0.315646	0.0145435	0.206147	0.0482142	0.0701055		2.06496		0.055001	-0.0251524	-0.0439866	0.0358605	-0.0176495	-0.00849915	-0.0114128	-0.00139915	0.00056754	-0.0424461	-0.00300874	-0.0249673	0.011444	-0.0176372	-0.00484389	0.0197991	0.0385418	0.0142264	-0.0185593	0.0364425	-0.0458814	0.00950801	-0.000381451	0.0102586	0.0356073	0.0175631	-0.00883836	0.0180716	0.0117409	-0.0119638	-0.0042942	0.00421379	-0.0203233	0.0695424
2.0663	-0.0068811	0.00740933	0.00202523	0.0139041		1.8025	0.0261677	0.400471	0.0215918	0.27574	0.0534421	0.0696021		2.0663		0.02349	-0.0130273	-0.0424768	0.0140141	0.00322244	-0.026509	-0.00915384	-0.0178495	0.013236	-0.0557577	-0.00657868	-0.0135231	-0.00805662	-0.0259035	0.0117304	-0.0157386	0.0329091	-0.00156047	-0.0129028	0.0447238	-0.0437445	0.0258566	0.000525675	0.0274795	-0.0150888	0.016591	0.0104071	0.0143538	0.0349329	0.0164001	-0.00312176	0.013939	-0.0115448	0.0685405
2.06764	0.00197992	-0.00194121	0.000723318	0.0166716		1.80322	0.02831	0.466065	0.0264062	0.343849	0.0554429	0.0709778		2.06764		0.00118056	0.00392961	-0.00583872	0.00193075	0.0141354	-0.00345805	0.0125993	-0.0222273	0.0242292	-0.0326369	-0.0227277	-0.0215617	-0.00740497	-0.0283341	0.0228123	-0.0302932	0.0287144	-0.0136044	0.00508878	0.0404886	-0.0318886	0.0319496	0.00331261	0.0279997	-0.0149921	0.0301618	-0.00252556	0.0121065	0.0458664	0.00939263	-0.00179906	0.0320589	-0.0185775	0.0699029
2.06898	-0.000156818	-0.00114951	-0.00263189	0.0121014		1.80393	0.0301741	0.567848	0.0356624	0.431257	0.0576293	0.0762769		2.06898		-0.0391487	0.0001692	0.0180597	-0.0127476	0.0269601	0.00576641	0.00171864	-0.0333259	0.0178187	-0.0123885	-0.0148671	-0.0211684	0.00116893	-0.0239135	0.0196395	-0.038953	-0.00373812	-0.0391247	0.011023	0.0225519	-0.0431512	0.0327335	0.0334198	0.0404303	-0.00835782	0.0280342	-0.00348298	0.0237277	0.0407373	0.0323601	0.00976452	0.0273321	-0.0234643	0.0448391
2.07032	0.00548297	0.0051002	0.00285828	0.0135352		1.80465	0.0325505	0.764122	0.0428331	0.51541	0.0606559	0.0779024		2.07032		-0.0297792	-0.00167921	0.0223138	-0.0202668	0.046826	0.0154832	-0.00789393	-0.0455826	0.000259988	-0.0156938	0.00221023	-0.0391288	0.000320583	-0.017267	0.020074	-0.0493329	-0.00950238	-0.0334269	0.039266	0.02153	-0.0412182	0.02241	0.0387328	0.0588569	-0.0368384	0.0290572	0.00603321	0.0124561	0.0271383	0.0366737	-0.00406696	0.0333506	-0.015897	0.0314795
2.07165	0.0163829	0.000968028	0.000784681	0.0118947		1.80537	0.0350896	0.802976	0.0520237	0.60325	0.0631531	0.0787808		2.07165		-0.0244631	0.00584698	0.0341818	0.00606221	0.0545657	0.0221037	0.0118869	-0.0426984	0.000299647	0.0122102	0.0161223	-0.0438325	-0.0108222	7.27677e-05	0.0213049	-0.0531094	-0.0159743	-0.0197936	0.0384502	0.0125795	-0.0201004	0.00981327	0.0327866	0.0547298	-0.0458349	0.0142971	0.00862303	0.00666381	0.0180873	0.0263626	-0.00439397	0.0487891	-0.0130163	0.0156163
2.07299	0.0176012	-0.00522944	-0.00334476	0.0188201		1.80608	0.037292	0.872932	0.0640947	0.662452	0.0635202	0.0798676		2.07299		-0.0148797	-0.00285621	0.0449421	0.0086581	0.0311937	0.038549	0.0101456	-0.0440745	-0.00172042	0.030596	0.040674	-0.0292438	-0.0133984	0.00348215	0.0103941	-0.0388807	-0.0135999	-0.0123491	0.027412	-0.00956933	-0.0168518	0.0162796	0.061317	0.0330733	-0.0342475	0.0183754	0.0188425	-0.0131696	0.00571709	0.00892533	0.0298343	0.034084	0.00426117	-0.000836932
2.07433	0.0157843	0.000170262	0.00431538	0.0233026		1.8068	0.0385287	0.9155	0.0712361	0.716458	0.0662848	0.0803781		2.07433		-0.000474841	0.0139003	0.0359974	0.00029044	0.0206958	0.0242966	-0.0222254	-0.0265405	-0.0199094	0.0378276	0.0590463	-0.0453475	-0.0169893	0.0268053	0.00660347	-0.0360638	-0.00487498	0.00565819	0.046435	-0.0239285	-0.0287309	0.0130407	0.0325263	0.0282145	-0.0527454	-0.00130643	0.0282638	-0.0280256	0.0170615	-0.00593203	0.036944	0.0243348	0.00793392	-0.0176896
2.07567	0.00950311	-0.00549356	-0.00581636	0.0202059		1.80751	0.03844	0.910312	0.0745297	0.729238	0.0664691	0.079106		2.07567		0.0234344	0.0180439	0.0313992	0.00240164	-0.019756	0.00149552	-0.0247396	-0.0049289	-0.0104594	0.0378118	0.0492375	-0.0363429	-0.012394	0.0130528	0.00305033	-0.0407155	0.00234445	0.0107013	0.0317603	-0.0296507	-0.0150314	0.00263123	0.00735404	0.0121369	-0.0321255	-0.0125559	0.021304	-0.0399343	0.0274179	-0.0290191	0.0478554	0.0276252	0.00880115	-0.0457432
2.07701	-2.54116e-05	-0.00795362	0.000269994	0.0220465		1.80823	0.0379882	0.848612	0.0797191	0.702169	0.0631884	0.0731185		2.07701		0.0277638	0.0308624	0.00768114	-0.0236127	-0.0430721	0.000225005	-0.0684171	0.00866973	0.000502723	0.0295099	0.0285061	-0.01257	-0.00992938	-0.00382225	0.00454464	-0.0417379	0.0144502	-0.00116214	0.00440192	-0.0565593	-0.0169631	0.00176473	-0.003115	0.0215998	-0.0219212	0.0100297	0.0061624	-0.0617962	0.0241079	-0.0302337	0.0752231	0.0320805	-0.00241517	-0.0461902
2.07835	0.000524137	-0.00857201	-0.00244332	0.0136254		1.80894	0.0362744	0.731128	0.0845229	0.647826	0.061013	0.0705594		2.07835		0.020382	0.0639102	-0.00130595	-0.0259087	-0.0424162	-0.0115166	-0.113746	0.0236104	0.00217413	0.000675458	0.0104899	-0.0065126	-0.0122944	-0.0153576	0.000291706	-0.0482216	0.0156208	0.0055137	0.0098195	-0.0441252	-0.0277883	0.00623012	-0.0407155	0.0235694	-0.00833012	-0.00045299	-0.0117611	-0.0544117	0.0134516	-0.0400987	0.0921021	0.0344246	-0.0165208	-0.0290336
2.07969	-0.000119455	-0.0061822	-0.00311104	0.00667114		1.80966	0.0332287	0.680388	0.0821095	0.569392	0.0571669	0.0710048		2.07969		0.0167416	0.0581006	-0.0148799	0.00821476	-0.0418255	-0.0270682	-0.119724	0.024137	-0.00183215	-0.0218633	-0.0152897	-0.00715769	0.00295541	-0.0177533	-0.00901288	-0.0636066	0.00102898	-0.00385009	-0.00711425	-0.0553504	-0.0098374	-0.00867487	-0.0604727	0.0190416	0.0197047	-0.0185378	-0.0212457	-0.0488628	0.0101969	-0.043572	0.0786123	0.0569039	-0.0380519	-0.0185971
2.08102	-0.00329629	-0.00305071	-0.000848448	0.00539156		1.81038	0.0295616	0.515805	0.0783122	0.493461	0.0550917	0.0700665		2.08102		0.0224267	0.0587935	-0.0486647	-0.00695304	-0.0341982	-0.011182	-0.123511	0.00477051	-0.00382684	-0.0271058	-0.0296061	0.004147	0.0243299	-0.0294088	0.00376837	-0.0625043	0.0142022	0.00626281	-0.0158186	-0.0416257	0.0043243	-0.0133977	-0.0518669	0.0105184	0.018395	-0.000262487	-0.02521	-0.0406635	-0.015102	-0.0164389	0.0722776	0.0680598	-0.0243471	-0.0151335
2.08236	-0.000790549	0.00245272	0.00421998	0.00287662		1.81109	0.0265263	0.414268	0.075231	0.387678	0.0509677	0.0652108		2.08236		-0.00344799	0.0695917	-0.0610583	0.00176903	-0.0262894	0.0146916	-0.113516	-0.01282	0.00590269	-0.028771	-0.0346941	0.0354335	0.0152319	-0.0165518	0.00635192	-0.0579129	0.0114323	0.0250912	0.00266428	-0.0299263	0.0078915	-0.00183462	-0.0656336	0.0108312	0.0219124	0.00386407	-0.018029	-0.0398598	-0.0347135	-0.0151371	0.0796452	0.0439148	-0.0208035	0.0170895
2.0837	-0.00420144	0.00521174	-0.00407237	-0.00056196		1.81181	0.0245812	0.348035	0.0710834	0.306436	0.0469864	0.0604902		2.0837		-0.012848	0.0397509	-0.0655235	0.00820744	-0.0231841	0.0283886	-0.106322	-0.0189428	0.00430065	-0.0259143	-0.0243144	0.0563127	0.0160649	-0.0162529	0.00194945	-0.0471086	0.00817187	0.0442978	0.0082831	-0.0222621	0.0244452	0.0117845	-0.0356793	0.00111416	0.0312648	-0.0157251	-0.00817104	-0.0305673	-0.0266866	-0.00968386	0.040523	0.0242135	0.000990271	0.0210837
2.08504	-0.00667184	0.00238989	0.000304382	0.0141385		1.81252	0.0213214	0.292026	0.0568402	0.235006	0.0483999	0.0602511		2.08504		-0.0114339	0.0446688	-0.0865907	-0.00358745	-0.0244768	0.0413889	-0.103206	-0.0414276	0.0022137	-0.00261479	-0.0279904	0.0600286	0.0387182	0.0176107	-0.0049068	-0.0203034	0.0162477	0.0703117	0.00997799	-0.0220769	0.028415	0.0085597	-0.0203817	-0.00613832	0.0272608	0.0142669	-0.00213909	-0.0300088	-0.0162178	0.00436159	0.00980588	0.0162834	0.0243895	0.0450473
2.08638	0.00141799	-6.32137e-05	-0.00625806	0.0213308		1.81324	0.0194347	0.190915	0.0459863	0.182222	0.0480902	0.057124		2.08638		-0.0360906	0.0618514	-0.0768761	-0.0155518	0.00176675	0.0734083	-0.0879144	-0.036499	0.0240682	0.0051483	-0.0291183	0.0533272	0.0291671	0.0321698	0.00440426	-0.0139275	0.0108555	0.0774889	-0.00187923	-0.00101996	0.00394557	0.00518558	-0.00989883	0.0382362	0.0254453	0.0188337	0.0134088	-0.0340038	-0.00846766	0.00666604	0.0415339	0.00213399	0.0207759	0.0485091
2.08772	0.00556509	-0.00672784	-0.00935694	0.0239524		1.81395	0.0180677	0.15858	0.0425212	0.139513	0.0479776	0.0560573		2.08772		-0.0343129	0.0482888	-0.0788719	-0.00111565	0.0342972	0.065105	-0.058997	-0.0395215	0.0200214	-0.00112863	-0.022185	0.046222	0.0199518	0.0388037	0.00429536	-0.0133482	0.0125327	0.055927	-0.0125419	-0.00479419	0.00502584	0.009802	0.0193957	0.0434663	0.0567244	0.0244472	0.0162898	-0.0245823	0.0218925	-0.000241784	0.0515324	0.00980454	0.0124145	0.0530965
2.08906	0.00687881	-0.00386143	-0.0101122	0.0275142		1.81467	0.0175542	0.119948	0.0355058	0.108652	0.0476157	0.0505686		2.08906		-0.0415734	0.0578856	-0.0409622	-0.00441124	0.0213603	0.0489737	-0.0183211	-0.0257688	0.0185847	0.0117242	-0.0158668	-0.00780602	0.0382982	0.0425202	0.0153255	-0.00434065	0.00862033	0.0392651	-0.0229314	-0.031001	0.00141448	0.00294272	0.0355526	0.0555175	0.0531056	-0.00337553	0.00662455	-0.00518884	0.0310531	0.0140386	0.0417035	0.0345881	0.0204662	0.0702576
2.09039	0.00740475	-0.00364662	-0.0122506	0.016437		1.81538	0.0162288	0.0873018	0.0296662	0.0825613	0.0479529	0.0475109		2.09039		-0.0360264	0.050471	-0.0311525	-0.00581617	0.0196903	0.0472623	0.0405432	-0.0204303	0.0242113	-0.0013455	-0.0135012	-0.0303932	0.0410664	0.0336937	0.0224537	0.00023094	0.00268813	0.0119305	-0.0205388	-0.0231286	-0.00742444	-0.00169355	0.00924317	0.0532916	0.0585653	-0.00382531	0.00247636	0.00368842	0.0321152	0.0136471	0.0276806	0.0282844	-0.00521575	0.0304063
2.09173	-0.00806442	-1.54052e-05	-0.0228393	0.00942894		1.8161	0.0154975	0.0593786	0.0250313	0.0627329	0.0473141	0.0423943		2.09173		-0.049811	0.0252737	-0.0176981	-0.00894905	-0.00593712	0.00873495	0.0581997	-0.00644412	0.0361941	0.0165406	0.0112206	-0.0305316	0.0289006	-0.0147055	0.0180662	0.0138389	-0.0347655	0.00193538	-0.0243058	-0.0257795	-0.00330728	0.00403304	0.0157153	0.0508262	0.0372018	-0.026764	-0.00437016	0.0183617	0.0286967	0.00187978	0.0106446	0.0280426	0.00125999	0.00235311
2.09307	-0.0163927	-0.0011228	-0.0217847	-0.000330043		1.81682	0.0140255	0.0446081	0.0201997	0.0505954	0.0451988	0.0406588		2.09307		-0.0583557	0.029665	0.00266206	-0.0231018	-0.0270692	-0.0221569	0.0545049	0.00625857	0.022535	0.0282999	0.0227587	-0.055809	0.0311171	-0.0261653	-0.00176419	0.0169191	-0.027648	-0.00146207	-0.0495778	-0.0430498	0.00159672	0.0104961	0.00299575	0.0356305	0.0361521	-0.0334101	-0.000292199	0.0314005	0.0184734	-0.00563592	-0.00504987	0.0196597	0.00341661	0.0117729
2.09441	-0.0115054	-0.00887842	-0.0225483	0.00862469		1.81753	0.0132067	0.0221848	0.0130931	0.0440854	0.0458012	0.0396599		2.09441		-0.0197226	0.0265397	0.0126248	-0.0286282	-0.0124541	-0.047392	0.0236309	0.0160383	0.0125788	0.0418356	0.0461166	-0.0586326	0.0218079	-0.0499742	-0.0234073	0.00704516	-0.0335878	-0.0153208	-0.0611168	-0.018311	0.00100223	-0.0162228	-0.0110532	0.0250547	0.0259418	-0.0387322	0.00859884	0.0284322	0.0234902	-0.00405215	-0.0225085	-0.00823317	-0.00878422	0.00846876
2.09575	-0.00958084	0.00224522	-0.0131794	0.0329907		1.81825	0.0123447	0.00580383	0.0109815	0.039716	0.0440081	0.0399887		2.09575		0.0146233	0.0250578	-0.0153543	-0.0424958	-0.005651	-0.033665	0.0080054	0.0369983	0.00544613	0.0454751	0.0476004	-0.0597159	0.0187585	-0.04433	-0.0331981	0.00394973	-0.0454959	-0.00335615	-0.0519643	-0.00758226	-0.00271104	-0.0301779	-0.00484693	0.0237787	0.0114009	-0.00767558	0.0246876	0.033523	0.0279882	-0.00473995	-0.012124	-0.0234841	0.0160465	0.0171395
2.09709	0.00925907	0.00312266	-0.0122103	0.0341724		1.81896	0.0126495	0.0017613	0.00639876	0.0357376	0.0444915	0.044435		2.09709		0.0538003	0.0337943	0.0134565	-0.0415333	0.0194999	-0.0234633	-0.00388075	0.0351643	0.00437271	0.0373314	0.0201186	-0.0582303	0.0153636	-0.0278289	-0.0275972	-0.0104198	-0.0428907	0.00741602	-0.0594929	0.0106625	8.96074e-05	-0.0318892	0.0200698	0.0295741	0.000299251	0.00966678	0.0432513	0.0377613	0.0412488	0.0178838	-0.00176544	0.00309162	0.0354024	0.0188203
2.09842	0.0128673	0.00837193	-0.011527	0.0238846		1.81968	0.0128118	0.00149691	0.00264892	0.0309418	0.0406207	0.0414556		2.09842		0.0958475	0.0349245	0.0271919	-0.0597655	0.00242474	-0.0234195	-0.0178949	0.0395047	-0.0203442	0.033317	-0.00189826	-0.033812	0.0116025	-0.0335806	-0.0286341	-0.0325765	-0.0320773	-0.00369335	-0.0303674	0.0234427	0.0110474	-0.0267862	0.0125915	0.0354007	-0.00341394	0.0253841	0.056235	0.0128456	0.0488235	0.0148436	-0.00725642	-0.0108953	0.0386812	0.0376921
2.09976	0.0131845	0.0113049	-0.00979324	0.032852		1.82039	0.0138091	0.00270144	0.00358926	0.0290919	0.0386733	0.0400275		2.09976		0.0880172	0.0236821	0.0195685	-0.0569412	-0.00105655	0.00583667	-0.0151988	0.0472159	-0.0211959	0.0348914	-0.0189725	-0.0241389	0.0103353	-0.0226403	-0.0272417	-0.0383717	-0.0474296	0.00523475	-0.015624	0.027751	0.0150521	-0.00192359	0.0107325	0.0381257	-0.00848468	0.0488708	0.0486311	0.000930763	0.0475288	0.0203795	0.000585065	-0.0122925	0.0399653	0.0478133
2.1011	0.011778	0.0181364	-0.0123738	0.0151384		1.82111	0.0153739	0.00620741	0.00432295	0.0273956	0.0382058	0.0381618		2.1011		0.0939562	0.0406146	-0.0100158	-0.0774234	-0.011955	0.0354917	-0.0220444	0.0391444	-0.0165148	0.0169433	-0.042193	-0.0310874	-0.000469979	-0.0154911	-0.00989981	-0.0319528	-0.0431667	0.0067976	-0.0173525	8.96374e-05	0.00149528	0.0109228	0.0119174	0.0394429	-0.0102922	0.0645346	0.0523333	0.00265369	0.0332629	0.0263206	-0.00648753	-0.0105508	0.0305806	0.0495877
2.10244	0.00640694	0.0131869	-0.0149822	0.00591802		1.82183	0.0151706	0.0110489	0.003175	0.0240797	0.0392051	0.0359562		2.10244		0.0778139	0.0439875	-0.0148013	-0.0820995	0.00719589	0.00634512	-0.043019	0.0280561	-0.0130619	0.0196223	-0.0466142	-0.0160896	0.0053694	-0.025733	-0.0188715	-0.0136273	-0.0426783	0.0267419	-0.0194564	-0.0119564	0.01081	0.0258456	0.00333421	0.0289498	-0.0111286	0.0554931	0.0342974	-0.00230527	0.036666	0.0279548	-0.0154899	0.00218026	0.0196208	0.0460655
2.10378	0.00654843	0.0140425	-0.0112106	-0.00222413		1.82254	0.015733	0.00806202	0.00119444	0.0221957	0.0382465	0.0356067		2.10378		0.0585048	0.047925	-0.0455262	-0.0791771	0.0416747	0.0158893	-0.0386236	0.0195963	-0.00583213	-0.000115765	-0.0330851	-0.00780991	0.00354464	-0.02929	-0.0196208	-0.00116985	-0.0425986	0.0413197	-0.0248343	-0.026897	0.0166286	0.0235117	0.00695072	0.0276216	-0.0271691	0.0478302	0.000712014	-0.00876765	0.0302716	-0.000699805	-0.00695148	-0.00248066	0.0154057	0.0477643
2.10512	0.0092132	0.00645992	-0.00796981	-0.00377679		1.82326	0.0153861	0.0038526	0.00208937	0.0211586	0.0395266	0.0400224		2.10512		0.0128069	0.0503517	-0.0449341	-0.0614635	0.0782007	0.0203175	-0.0297905	0.0143217	-0.000721174	-0.0140773	-0.0208765	-0.0118256	-0.00912069	-0.0262788	-0.00741407	0.00368448	-0.0297709	0.0435592	-0.00539393	-0.0524669	0.0200857	0.0268747	0.00528872	0.00718509	-0.0263259	0.0265514	-0.0161602	-0.0073932	0.00773862	-0.0257587	-0.00794433	0.0115448	0.00649862	0.0318582
2.10645	0.00799954	0.00642292	-0.00691263	-0.0103848		1.82397	0.0150893	0.00137145	0.00182205	0.0188383	0.0402378	0.0466544		2.10645		-0.00930379	0.0379691	-0.0114485	-0.0362409	0.0868998	-0.0198785	-0.0119473	0.0175532	-0.000356207	-0.00660961	-0.0395564	0.0131219	-0.00813587	-0.0175024	0.0113869	0.0149678	-0.00466908	0.0432455	0.0141435	-0.0500943	0.0306669	0.0350118	0.0103701	0.00750367	-0.0367833	0.016017	-0.0187964	0.00735371	0.0131946	-0.0322751	-0.0131781	0.0155663	0.0140246	0.0363085
2.10779	0.0107512	-0.00287677	-0.00342815	-0.0077773		1.82469	0.0147041	-0.0024659	0.00212141	0.0165547	0.0403269	0.0485245		2.10779		-0.0221318	0.020566	0.0205401	-0.0130564	0.0972439	-0.0386544	0.0203535	0.00430882	0.00846828	-0.0185156	-0.0305829	0.033863	-0.0168047	-0.011258	0.00858615	0.0099737	0.0127865	0.0405465	0.0100352	-0.0311424	0.0418636	0.035872	0.00469932	0.00311733	-0.0337801	0.0251652	-0.0340138	0.00876012	-0.0055333	-0.0312532	-0.0146764	0.0174817	0.0188087	0.039834
2.10913	0.0145533	-0.00264674	-0.00224423	-0.00743745		1.8254	0.0141705	-0.0058128	0.00225756	0.0136067	0.0407876	0.0496097		2.10913		-0.0343191	0.0302278	0.0469021	0.0238221	0.0540701	-0.0333829	0.0313124	0.00776202	0.0105047	-0.0221537	-0.0250684	0.0372465	-0.0321463	-0.00697266	0.021802	-0.00198211	0.0204827	0.0393902	0.0315828	-0.0153099	0.037827	0.0214608	-2.82094e-05	0.00784337	-0.0207736	0.0174512	-0.0197236	0.0133723	-0.0143906	-0.0362965	-0.0120483	0.0251682	0.0327062	0.0283975
2.11047	0.00333551	-0.00237258	-0.00500375	0.00478326		1.82612	0.0142747	-0.00350922	0.00226473	0.0127585	0.0406572	0.049396		2.11047		-0.0165759	0.000876084	0.0467626	0.031137	0.0108062	-0.0529929	0.0128679	0.00929857	0.0114124	-0.0101421	-0.027313	0.0451298	-0.0353088	-0.011946	0.0217732	0.00328016	0.0420038	0.0362751	0.0386158	0.0110894	0.0321094	0.0188292	-0.00802317	0.0176588	-0.0114706	0.0253209	-0.0209438	0.0263368	-0.0256877	0.00316762	-0.0114146	0.0314546	0.0478001	0.0173636
2.11181	0.00596637	0.00330141	0.00578579	0.0145985		1.82683	0.0140395	-0.00250801	0.00404068	0.012496	0.0392524	0.0527262		2.11181		0.00305811	-0.00367155	0.0469889	0.0346322	-0.00602961	-0.0391798	0.0207914	0.0168463	0.0279059	-0.018231	-0.00344934	0.0348004	-0.0262051	-0.012677	0.0157074	0.00406271	0.0491756	0.0355467	0.01494	0.0228217	0.0217321	0.0245437	-0.0330006	0.0259952	-0.0146673	0.0375954	-0.0159125	0.0369635	-0.0370651	0.0344553	-0.00484625	0.0306895	0.046	0.0299132
2.11315	0.00343085	0.0110927	0.00293536	0.0201839		1.82755	0.0139716	-0.00615405	0.00421673	0.0120556	0.0393322	0.0513654		2.11315		0.0137998	-0.00903843	0.0249994	0.0294657	0.0024378	-0.0410792	0.0235419	0.0136284	0.0416769	-0.00901986	0.0127238	0.023398	-0.0304659	-0.0159862	0.00912855	0.00216729	0.0327668	0.0538057	0.00522728	0.0398217	0.0163953	0.00969911	-0.0601391	0.00800099	-0.0118661	0.023596	-0.00919413	0.0399565	-0.0398462	0.0409952	-0.00966336	0.0268436	0.0493029	0.0308856
2.11448	0.00492189	0.020093	-0.0022935	0.0267833		1.82827	0.0140067	-0.00729123	0.0053375	0.0115594	0.0397528	0.0474512		2.11448		0.0257368	-0.00603348	0.00548926	-0.00300229	0.0292293	-0.0218882	0.0160634	0.0250708	0.0380642	0.00404281	0.00914835	0.0311796	-0.0209307	-0.0194064	0.0125156	-0.00307409	0.0396095	0.0469311	0.0146225	0.0238229	-0.000682949	0.00651093	-0.0725594	0.00418261	0.00389868	0.0265098	-0.0168599	0.0373905	-0.0243535	0.0689943	0.000369589	0.0255525	0.0476335	0.0310956
2.11582	0.00552677	0.0213765	-0.00449025	0.0293295		1.82898	0.0135372	-0.00560622	0.00664178	0.0134587	0.0384143	0.0444289		2.11582		0.0232859	-0.00401072	-0.024113	-0.0187892	0.0572964	-0.000508695	0.0307869	0.0264042	0.0404573	0.00140996	0.0124961	-0.00101008	-0.0177621	-0.00905394	0.0143598	0.00867801	0.0339316	0.0235188	0.00819679	0.0186536	-0.0117564	0.00477844	-0.0828779	-0.0162437	-0.00407545	0.0280741	-0.0194296	0.0354144	-0.0160302	0.065813	0.00644361	0.0280163	0.0316592	0.037788
2.11716	0.00888903	0.0206265	-0.00172601	0.0240889		1.8297	0.0132463	-0.00746361	0.00700422	0.0116775	0.0400605	0.0448898		2.11716		0.0177609	0.0164472	-0.0413217	-0.0223866	0.0691758	0.0136585	0.048401	0.0151155	0.0356551	-0.00528694	0.00155555	-0.00350653	-0.0115321	-0.0109699	0.0256501	0.00664115	0.0439381	0.00941729	-0.00214386	0.0167326	-0.00793785	0.00871616	-0.069189	-0.020888	0.0165248	0.035424	-0.0153503	0.0366757	0.0120572	0.0378395	0.0223061	0.0338019	0.035246	0.0435601
2.1185	0.00361967	0.0173717	-0.00957196	0.00554368		1.83041	0.0131164	-0.00657785	0.00616615	0.0113697	0.0385076	0.0412568		2.1185		0.0102347	0.0118264	-0.0340888	-0.0341996	0.0537709	0.0141745	0.0566135	0.00905095	0.0116434	-0.0107999	-0.0198141	0.00322141	-0.00558085	-0.0132385	0.0108453	-0.00430877	0.0458083	-0.00915602	0.0151744	0.00905059	-0.00984232	0.00913082	-0.0483764	-0.0261794	0.0303373	0.0366844	-0.0203662	0.0273207	0.0381371	0.0215958	0.0312802	0.025854	0.0320872	0.0258327
2.11984	0.00538252	0.0122512	0.00448059	-0.00142225		1.83113	0.0131708	-0.00487828	0.00286083	0.0116799	0.0377053	0.0361457		2.11984		-0.00972022	0.02348	-0.0242285	-0.0316888	0.0442161	0.0302366	0.0667889	0.00544489	-0.00437929	-0.00612729	-0.00929679	-0.0168452	0.00129008	-0.00894029	0.00530671	-0.000895946	0.0347172	-0.0386692	-0.00500931	0.0123765	-0.00178163	0.0206975	-0.0250777	-0.0156269	0.0344725	0.0534699	-0.0182717	0.0188663	0.0372247	0.0141021	0.045339	0.0138182	0.0317481	0.0165603
2.12118	0.00223148	0.0074158	0.00922657	-0.00961382		1.83184	0.0139963	-0.00233034	0.000469472	0.0107552	0.0394245	0.0341243		2.12118		-0.000531563	0.0241926	-0.0109507	-0.02688	-0.00388581	0.0314444	0.0995857	0.00466002	-0.0130794	-0.00375935	0.0153878	-0.0150113	0.00173298	-0.00836616	0.00353882	0.00487132	0.0331152	-0.0429032	-0.0206619	0.0375496	0.0214145	0.0277252	0.0108837	0.0053559	0.046537	0.0551448	-0.00757185	0.0243199	0.0457155	0.00759163	0.0381888	0.000235	0.0361943	0.013173
2.12251	0.00747497	0.00667647	0.000476573	-0.0105591		1.83256	0.014715	-0.00252283	0.00167639	0.00979449	0.0412247	0.0375085		2.12251		-0.0147781	0.0381281	-0.0171388	-0.0065999	0.00830399	0.0369346	0.0661221	0.0118303	-0.00769706	0.00500263	0.0203231	0.00311023	0.011311	-0.0171823	-0.00616263	-0.0130248	0.0217469	-0.0349111	-0.0113268	0.0175744	0.0209364	0.013909	0.0152824	0.0108056	0.060996	0.043324	0.00361731	0.0135093	0.046946	0.0173709	0.0245361	-0.00344133	0.0408039	0.0071423
2.12385	0.00290357	0.00578826	-0.000171054	-0.00902124		1.83327	0.0160983	-0.00213285	0.00167691	0.00876697	0.0421686	0.0392826		2.12385		-0.0166815	0.0326606	-0.0269215	0.0194097	-0.0118756	0.0208297	0.0387504	-0.00116844	0.00796885	0.0260007	0.0451193	-0.0114956	0.00695408	-0.00465085	-0.0116933	-0.0193758	-0.00321695	-0.0248133	-0.0218256	0.000957785	0.0282566	0.0165599	0.00657094	0.0326432	0.0441541	0.0465959	0.0139491	0.00983897	0.0431142	0.0336759	0.0151545	0.00294685	0.0383367	0.00894265
2.12519	0.00888942	0.00952832	-9.23726e-06	-0.00892318		1.83399	0.016719	-0.00365155	-7.4059e-05	0.00896642	0.0423729	0.0392		2.12519		-0.000207737	0.0283626	-0.00405519	0.0370541	-0.0103373	0.00251997	0.00993519	0.0139359	0.011273	0.0202556	0.0356611	-0.0064925	0.00635512	0.0180338	-0.00982757	-0.0275173	-0.00519254	-0.0265937	-0.0380678	-0.0131702	0.0396336	0.00660722	0.00613496	0.0468483	0.0544493	0.0300296	0.0139628	-0.00213806	0.0436213	0.0445161	0.00387506	0.015399	0.0436759	0.0282027
2.12653	0.0218528	0.0158141	-0.0134642	-0.00592396		1.83471	0.0176543	-0.00406447	0.000946074	0.00787909	0.0442095	0.0405742		2.12653		0.0613848	0.0307183	-0.016214	0.0346575	0.0106946	0.00987565	-0.0260344	0.0189576	0.0220635	0.028452	0.0218083	0.00606933	-0.000225359	0.0128809	-0.0133557	-0.0294331	-0.0109045	-0.0162813	-0.0249943	-0.0232728	0.0293964	0.00431823	-0.000586682	0.0320505	0.0538824	0.0127094	0.00570003	-0.00448258	0.0576299	0.0581927	0.00838672	0.0362665	0.0437645	0.0296342
2.12787	0.0308109	0.021711	-0.0151122	-0.0091926		1.83542	0.0173825	-0.0063299	0.00175704	0.00795457	0.0444884	0.0442267		2.12787		0.0987908	0.018212	-0.0352813	0.0493034	0.0382914	0.0155492	-0.0606543	0.0135761	0.0347191	0.0295635	0.0179668	0.0173691	-0.00550908	0.0157218	-0.0211796	-0.02602	-0.0129191	-0.0303126	-0.0161219	-0.0314517	0.000721377	0.00822422	-0.00970488	0.0238707	0.0367261	0.0093808	0.0124854	0.00131173	0.049933	0.0665525	0.019295	0.0346887	0.0547518	0.034242
2.1292	0.038478	0.0164923	-0.0156662	-0.0170476		1.83614	0.017454	-0.0109401	0.00223707	0.00923424	0.0435919	0.0423846		2.1292		0.108534	0.0224306	0.00189424	0.056049	0.0306549	0.0113058	-0.0294245	0.0160281	0.0268828	0.0310399	-0.00227114	0.0224503	-0.00948715	0.0163577	-0.0159297	-0.016826	0.000806255	-0.0402223	-0.0223629	-0.00694932	0.00384507	0.00820205	-0.00371963	0.0142257	0.0384899	0.0185478	0.0133248	-0.00110507	0.046834	0.0543408	0.025971	0.0337544	0.0386043	0.0289268
2.13054	0.0443886	0.00917694	-0.0216699	-0.0200385		1.83685	0.0168996	-0.00877604	0.00308814	0.00790543	0.0448516	0.0390531		2.13054		0.0919095	0.0232542	0.0117739	0.0491934	0.0729672	0.0172333	-0.016828	0.0261302	0.0262032	0.0247549	-0.0124874	0.0399621	0.00525158	0.0067672	-0.0108218	-0.0136219	0.00934315	-0.0247817	-0.0228937	-0.0129856	0.00373713	0.0122526	-0.00319895	-0.000181788	0.0264328	0.011848	0.00917888	-0.0182217	0.0403725	0.0293269	0.0139234	0.0601875	0.0193354	0.00827788
2.13188	0.0329948	0.00355021	-0.017917	-0.0291561		1.83757	0.0159711	-0.00803336	0.00368154	0.00742525	0.0437138	0.0446498		2.13188		0.0654126	0.0255668	-0.0147952	0.02929	0.072192	0.0203025	-0.0145723	0.01832	0.0266832	0.0172977	0.00319641	0.0354344	0.0140185	-0.00827856	-0.0207626	0.000699118	0.0140662	-0.0173347	-0.0173942	-0.0244342	0.00683097	0.0221369	-0.0135674	0.00881106	0.0163797	0.0150064	0.00749844	-0.0155549	0.0314245	0.0230254	0.0162938	0.0551322	0.00853921	-0.000910629
2.13322	0.0273492	-0.00243224	-0.0160014	-0.0357278		1.83828	0.0163218	-0.00871082	0.00180731	0.00935259	0.0414958	0.0489608		2.13322		0.0318671	0.0384816	-0.0169844	0.0254375	0.0622071	0.0230866	-0.00715129	9.99701e-05	0.00885052	0.00965588	0.00440808	0.0429925	0.0341072	-0.00392531	-0.0184415	-0.00399961	0.0304863	-0.0207668	-0.0339306	-0.0195382	0.00705777	0.0171009	-0.0295644	0.0191505	0.0308388	0.043483	0.0211985	-0.00695196	0.0170284	-0.00108886	0.00734933	0.0307185	-0.00749715	-0.00880768
2.13456	0.0226968	-0.00440671	-0.0083902	-0.0299389		1.839	0.0145446	-0.00580855	2.66767e-05	0.0101736	0.0409288	0.049487		2.13456		0.0210704	0.0428575	-0.0270933	0.0235136	0.0625779	0.0132544	0.00063045	-0.0131881	2.71071e-05	0.00191165	0.00564894	0.0263755	0.0520069	-0.036203	-0.00121198	-0.00508031	0.0282344	-0.00144892	-0.0387822	-0.0058097	0.0184145	0.0116608	-0.0375629	0.0222163	0.0278412	0.0404745	0.0117387	-0.00755892	0.0311215	-0.0231659	-0.0208648	0.03452	-0.0282143	-0.0211721
2.13589	0.012067	-0.00217378	-0.000823732	-0.0239939		1.83971	0.0139561	-0.000981085	0.00131514	0.0116428	0.0404455	0.0489769		2.13589		0.00829125	0.0188642	-0.0501145	0.0176082	0.0729969	0.00475587	0.00593009	-0.027422	0.00313107	0.00568523	0.00619877	0.0276644	0.0470125	-0.0463422	0.0051866	-0.00933113	0.029541	-0.000288703	-0.0404967	0.00869884	0.0284918	0.0243637	-0.0445068	0.0258649	0.00619539	0.031003	0.0112381	0.00184071	0.0327043	-0.0159809	-0.0185792	0.00677586	-0.0317473	-0.0226069
2.13723	0.00611305	-0.00770409	0.00236559	-0.0115602		1.84043	0.0132196	0.00286674	0.00255012	0.0146087	0.0386887	0.0495838		2.13723		0.0112152	0.0137211	-0.0321681	0.0010556	0.0486115	-0.00575698	0.0241293	-0.0396529	-0.0134939	0.0128129	0.0134954	0.0480957	0.02296	-0.0473142	0.0119953	-0.0200838	0.0266688	-0.0147156	-0.0520243	0.0177633	0.0356083	0.0291834	-0.037015	0.0216989	0.000399178	0.0550859	0.0144379	0.0168187	0.0289551	-0.0112357	-0.00114567	-0.0221921	-0.0281762	-0.0232333
2.13857	0.00637408	-0.00342002	0.00741682	0.00196111		1.84115	0.0133565	0.000985282	0.00269971	0.0168248	0.0365222	0.0483834		2.13857		0.0109969	0.0150406	-0.0317485	0.0287128	0.0239945	-0.00875176	0.00953624	-0.0258807	-0.0174107	0.0022301	-8.56147e-06	0.0347306	0.0318145	-0.0389813	0.018797	-0.0114717	0.0419207	-0.00729227	-0.057751	0.00980717	0.0221051	0.0352604	-0.0208897	0.0137041	-0.0211759	0.056309	0.0151231	0.0218572	0.0369163	0.0018405	-0.00761217	-0.0145641	-0.0379798	-0.0285025
2.13991	0.00676357	-0.0058267	0.0168509	0.00713573		1.84186	0.0140577	0.000808001	0.0028034	0.0166825	0.038118	0.0453296		2.13991		0.0375547	0.00847444	-0.030542	0.0391049	-0.000855557	-0.0131551	-0.000114945	-0.000741337	-0.0078706	-0.00224884	-0.00957464	0.0169454	0.0270258	-0.0273523	0.0259382	-0.0119023	0.0494899	-0.00473256	-0.0354583	0.00589895	0.00851362	0.044094	-0.00118137	0.00889893	-0.0252336	0.0322938	0.00262832	0.0203881	0.0350318	0.00682814	0.0131113	-0.0158597	-0.025201	-0.0304669
2.14125	0.00910413	-0.00912879	0.0190894	0.0108992		1.84258	0.0145515	-0.00655918	0.0039903	0.0183323	0.037728	0.0440362		2.14125		0.0447467	0.0266777	-0.0236451	0.0426115	-0.0309651	-0.00480089	-0.0391281	0.0047503	0.0099816	-0.00675916	-0.0200196	0.0280466	0.0217037	-0.0161698	0.0239505	-0.0183447	0.0344572	-0.00633425	-0.0335432	-7.29707e-05	-0.0203998	0.0563489	0.0103141	0.0167687	-0.0219361	0.0391055	-0.00141701	0.00960008	0.0390323	0.0127813	0.035569	-0.0344685	-0.0130869	-0.02159
2.14258	0.00167429	-0.0061334	0.0134075	0.00431738		1.84329	0.015047	-0.00876533	0.00259992	0.0192125	0.0378726	0.044542		2.14258		0.0488173	0.0237373	-0.0400398	0.0245194	-0.0368716	-0.0101169	-0.0424865	0.0367463	0.0181068	-0.0131387	-0.0091866	0.0177431	0.028868	-0.0224865	0.0206422	-0.0107465	0.0284844	-0.00135186	-0.0114578	-0.0117288	-0.0356141	0.060491	0.0224218	0.0139373	-0.012871	0.034571	-0.00430428	0.00431285	0.0356696	0.0215121	0.0483466	-0.0383183	-0.0124678	-0.0183166
2.14392	-0.00875311	-0.00313674	0.0171226	-0.00237611		1.84401	0.0155918	-0.0068861	0.00104854	0.0177774	0.04044	0.0463531		2.14392		0.0380905	0.0198223	-0.0323824	-0.00633793	-0.0549537	-0.0167575	-0.0666232	0.0697275	0.0390669	-0.00810256	0.00811065	0.00911273	0.021259	-0.0117887	0.0260744	-0.000919303	0.0197877	0.00350012	0.00630077	-0.0035243	-0.0536392	0.0549071	0.036449	0.0105954	0.00660654	0.0214482	-0.0068944	0.00900591	0.0306204	0.030288	0.0537333	-0.0519823	-0.00614432	-0.00656746
2.14526	-0.0043337	-0.00364871	0.00942603	-0.00188902		1.84472	0.0157936	-0.00413083	0.00234533	0.0166102	0.0420209	0.0463835		2.14526		0.0408668	0.0205315	-0.0157675	-0.0187541	-0.0351598	-0.0177191	-0.0879667	0.0631406	0.052778	-0.00864378	-1.29316e-05	0.0171646	0.0105378	-0.00262014	0.0275314	-0.00130968	0.00206584	-0.0116878	0.0175489	0.0106406	-0.0485214	0.0475088	0.033629	0.0213156	0.0256333	0.0335495	0.0107319	0.00218655	0.0310264	0.0249066	0.061768	-0.0611876	0.00655506	0.0206026
2.1466	-0.00269624	0.000497442	0.00414957	-0.00563461		1.84544	0.0159695	0.00015178	0.00367745	0.0167077	0.0430224	0.0442613		2.1466		0.022437	0.0175756	-0.00485981	-0.00353353	-0.0178645	-0.0299322	-0.0897084	0.0688642	0.0415313	-0.00778613	0.0116862	-0.0119061	0.0189599	0.00900407	0.0341226	0.0221316	0.00928085	0.000665532	0.00932456	0.0090246	-0.0185824	0.0256306	0.0451544	0.0116719	0.0365364	0.0257479	0.0203512	0.00325336	0.024172	0.0404768	0.0492011	-0.0657454	0.00950936	0.0360498
2.14794	-0.00284556	0.00246591	0.00102794	-0.0144881		1.84615	0.016131	-0.00363098	0.00216139	0.0168837	0.0432474	0.0467616		2.14794		0.0264493	0.00879029	0.00718019	-0.000103447	-0.0220689	-0.0373208	-0.0717833	0.073308	0.0259331	-0.0207066	0.0147671	-0.0280388	0.0159707	0.0100414	0.0271948	0.0174334	-0.00134748	-0.0015923	0.00961231	0.0101799	-0.000858934	0.0179108	0.0474219	0.00798961	0.0360333	0.0163954	0.0212517	0.0121848	0.0136066	0.0377615	0.0226831	-0.0655829	0.034744	0.044121
2.14927	0.00687692	0.0113303	0.00181469	-0.0129093		1.84687	0.0158356	0.000788569	0.00257414	0.0137152	0.0436866	0.0445953		2.14927		0.0243167	0.0141485	0.0462503	0.0178541	-0.0293038	-0.0320042	-0.0691354	0.0535346	0.0167646	-0.00839171	-0.0161718	-0.0321949	0.0149595	0.0147452	0.028437	0.017236	0.00616045	0.00565103	0.0120451	0.0113965	0.0135215	0.0221795	0.0414839	0.0226715	0.051604	0.0289293	0.0203077	0.00240854	0.033101	0.0156133	0.000522644	-0.062822	0.0548489	0.0448865
2.15061	0.0139335	0.0160349	-0.00388336	-0.0216464		1.84758	0.0152654	0.00478533	0.00303482	0.0127087	0.0438252	0.0381197		2.15061		0.0204111	0.0101083	0.0669432	0.0351247	-0.0283605	-0.0206256	-0.0423694	0.0194025	0.00762539	0.012097	-0.0166441	-0.0410779	0.0247067	0.0109877	0.037788	0.0228724	0.0152296	0.0183886	0.00992072	-0.00221218	0.0104448	0.00982588	0.0124985	0.0155724	0.0394178	0.0239823	0.0355346	-0.00628406	0.0342672	0.000969897	-0.00474585	-0.0432928	0.0647904	0.0373396
2.15195	0.00956327	0.015089	-0.00687518	-0.0252404		1.8483	0.0146799	0.00258669	0.00370513	0.0118464	0.0448874	0.038495		2.15195		-0.00730625	0.0193301	0.0767345	0.0190382	-0.0405742	-0.00984268	-0.0378705	0.0269887	0.0150205	0.0065924	0.00873164	-0.0524431	0.0192843	0.00973735	0.0272722	0.0222368	0.0166063	0.0200152	0.00603636	-0.0122911	0.0101234	0.0031218	-0.0158745	0.0125975	0.0234966	0.0210253	0.0211897	-0.0139256	0.0392034	-0.0106032	-0.00287266	-0.0264362	0.0705021	0.0296954
2.15329	0.00787397	0.0194925	-0.00641801	-0.015672		1.84902	0.0149522	-0.00424986	0.00351411	0.0130934	0.0454173	0.0378641		2.15329		-0.00736948	0.00899075	0.0738309	0.0151414	-0.0443607	0.00101092	-0.0373085	0.0011105	0.0356659	0.0154673	-0.00840075	-0.0437258	0.0268172	0.00228739	0.0255285	0.00641103	0.00535408	0.029334	0.0262238	-0.00730602	-0.00379858	0.00561545	-0.0430341	0.0217188	0.0173015	0.0272775	0.0247232	-0.0184261	0.0480665	-0.030383	0.000654501	-0.0160106	0.0774308	0.03869
2.15463	0.00961179	0.0141787	-0.0076614	-0.0114298		1.84973	0.0146747	-0.00592022	-0.000222895	0.0126778	0.0450926	0.0384427		2.15463		-0.029644	0.0154259	0.086071	0.0201595	-0.0254965	-0.00884516	-0.0578843	-0.0220562	0.03746	0.0117634	-0.00636727	-0.030569	0.032491	0.00227886	0.0321299	0.0149329	0.0027195	0.0530693	0.0295481	0.00626478	-0.0225015	-0.00577794	-0.0537635	0.0223287	0.0205468	0.0217366	0.0239775	-0.00498501	0.028798	-0.0294048	0.00627819	0.00775583	0.0683853	0.0367845
2.15596	-0.00470448	0.0075439	-0.0126944	-0.00545693		1.85045	0.0148421	-0.00543338	0.00154316	0.0153719	0.045255	0.0369548		2.15596		-0.0529766	0.028841	0.028308	-0.00152684	-0.0307559	-0.000116537	-0.0437359	-0.0342766	0.0471722	0.00760693	0.00575852	-0.0132255	0.0335211	-0.00544534	0.0393325	0.0126699	-0.0158967	0.056124	0.0310673	0.00729984	-0.015196	-0.0118952	-0.0621442	0.015192	0.0174535	0.0229917	0.0245149	0.00321111	0.00740553	-0.0328756	0.0208061	0.0289118	0.0479007	0.0211887
2.1573	-0.011124	0.00303359	-0.0160942	0.0120059		1.85116	0.0149658	-0.0124941	0.00200199	0.0196063	0.045292	0.041138		2.1573		-0.0558564	0.0182041	-0.000788855	-0.012215	-0.0255601	0.00947229	-0.0125232	-0.0425931	0.0521937	0.00132019	0.00639623	0.00701093	0.0262003	-0.0102075	0.0510531	0.00720321	-0.00905197	0.0541193	0.0400565	0.0169009	-0.00431925	-0.00315683	-0.0430969	0.0170766	0.0417254	0.0275318	0.0172174	0.0196177	0.0032927	-0.0374333	0.0187911	0.0237912	0.0349595	0.018095
2.15864	-0.00347594	0.00205495	-0.00999078	0.00964552		1.85188	0.0152252	-0.014369	0.00133658	0.0204102	0.0448479	0.0423241		2.15864		-0.038796	0.023258	0.00147632	-0.00232288	-0.0269062	0.0224352	-0.0121642	-0.0507473	0.025476	0.0042876	0.0114565	0.0106668	0.0389195	0.00321394	0.0482519	0.0051313	-0.00534337	0.0599194	0.0344054	0.0144328	-0.0134463	-0.0109774	-0.0293688	0.00941221	0.047171	0.0447244	0.0217194	0.0219842	-0.00416901	-0.0383287	0.024714	0.0255606	0.018702	0.0170059
2.15998	-0.000249638	-0.00340304	-0.00890901	0.00605283		1.85259	0.0146617	-0.0161298	-0.00371214	0.0193426	0.0448459	0.0432816		2.15998		-0.031072	0.0345976	0.00432833	-0.00894844	-0.0181293	0.0177259	-0.0165548	-0.0389181	0.0210234	-0.0115934	0.0271352	0.0153969	0.0457979	0.0130701	0.0465382	-0.0176674	0.0061528	0.0495372	0.0365408	0.00364191	-0.0217724	-0.0302574	-0.0113392	-0.0129329	0.0480554	0.0452064	0.027859	0.0134887	-0.0124261	-0.0224092	0.0240825	0.0183344	0.00615071	0.00711686
2.16132	0.00929516	-0.00347294	-0.00978712	0.00999512		1.85331	0.014821	-0.0165338	-0.00525066	0.0197068	0.0433305	0.0436347		2.16132		-0.00450088	0.0528229	-0.00595522	-0.015034	0.00486453	0.0235736	-0.0103173	-0.0235222	0.0297067	-0.00610493	0.0152565	0.0152922	0.0504409	0.0167256	0.0369317	-0.0194509	0.0115351	0.0343731	0.0329888	-0.00984517	-0.0137525	-0.0312538	0.00182503	-0.0259565	0.0581322	0.0321578	0.0307557	0.012987	-0.017269	-0.0123473	0.0181265	0.00267012	0.00934609	0.0028777
2.16265	0.0169398	-0.00270515	-0.00196305	0.000871276		1.85402	0.0150033	-0.0221613	-0.00669116	0.0201258	0.0426958	0.0456255		2.16265		0.00329845	0.0478277	0.0390603	-0.00226834	-9.52491e-05	0.013816	-0.0176577	0.00232781	0.00309158	-0.00074519	0.0307905	-0.00926341	0.0529387	0.0202611	0.0202836	-0.0114885	0.0142133	0.0228285	0.0357934	-0.014924	-0.011939	-0.022781	0.00704096	-0.0337325	0.0490044	0.01947	0.0463439	0.00102687	-0.0178386	-0.00241493	0.00596681	-0.0161819	-0.00143635	0.0254519
2.16399	0.0137373	-0.00565302	-0.000984828	-0.00317618		1.85474	0.014742	-0.024962	-0.00688607	0.01949	0.0411876	0.0414726		2.16399		0.0211107	0.0472925	0.0261597	-0.00198479	-0.0226095	0.0124548	-0.033743	0.00804546	0.00897326	-0.000860129	0.0184356	-0.0258597	0.0543222	0.00686045	0.00419467	-0.0164323	0.0192263	0.031441	0.0444139	-0.0358579	-0.00775841	-0.0113034	0.0173598	-0.0395629	0.0561552	0.00734739	0.0542619	-0.0196294	-0.0156978	0.0256613	0.00723343	-0.0134439	-0.0141731	0.0193839
2.16533	0.01597	-0.00851341	-0.00314288	0.000507454		1.85545	0.0147836	-0.0290537	-0.0064721	0.0185743	0.0411478	0.0385238		2.16533		0.0377543	0.040337	0.0318773	-0.0127665	-0.0327827	0.0314003	-0.0449563	0.0251412	0.00911771	0.0108389	0.0186629	-0.0243858	0.0466765	0.00751024	-0.00495599	0.00353189	0.0155469	0.0321628	0.059178	-0.0371794	0.00321668	0.00924852	0.0185534	-0.0199326	0.0568865	-0.0178871	0.0447208	-0.0185721	-0.0265235	0.0421459	0.00923909	-0.0321718	-0.00630392	0.0242502
2.16667	0.0115561	-0.00378366	0.00529971	0.00459228		1.85617	0.0145779	-0.0355937	-0.00234011	0.0192819	0.0424313	0.0404869		2.16667		0.0420089	0.0284287	0.00497019	-0.000505659	-0.0450279	0.0394627	-0.0413041	0.0276122	-0.0066438	-0.0016971	0.0167113	-0.0420278	0.0421179	-0.0024284	-0.00403173	0.00728475	0.00141335	0.0421203	0.0513504	-0.0428918	0.0146961	0.0360908	0.0151081	-0.011137	0.0482624	-0.0300664	0.0278479	-0.0165738	-0.0220348	0.0376582	0.00486255	-0.0256016	-0.00199241	0.0427326
2.168	0.00765888	-0.00142199	0.0117603	0.00906723		1.85689	0.0146801	-0.0380482	0.00226405	0.0205427	0.0441053	0.0377055		2.168		0.0408664	0.00596972	0.0154693	-0.0106684	-0.0526803	0.0469965	-0.0408284	0.0278693	0.0138739	-0.00487478	0.000699008	-0.0479068	0.0418087	-0.00559903	-0.0103422	0.0105452	-0.00589219	0.0421959	0.0490307	-0.0303759	-0.00290614	0.0430043	0.008873	-0.000447547	0.0398151	-0.03533	0.015692	-0.0103523	-0.00744588	0.0400835	0.0073542	-0.0204935	-0.00650194	0.0460877
2.16934	0.0106964	0.000102657	0.0133668	0.00728598		1.8576	0.0145756	-0.0352307	0.00347762	0.0207079	0.046168	0.0338682		2.16934		0.0544903	-0.0004084	-0.0176074	-0.00870932	-0.0332137	0.069627	-0.0538969	0.0127282	0.0222636	0.00960754	-0.0186725	-0.0325587	0.0391208	0.002144	-0.0137722	0.00797994	-0.0279552	0.0319137	0.0421594	-0.0144102	-0.00187699	0.052044	0.00601621	0.00852848	0.0219755	-0.0279382	-0.0140964	0.00531362	-9.43188e-06	0.0595935	0.0118588	-0.0249846	0.0115967	0.0492145
2.17068	0.00808406	0.00402499	0.0109562	-0.00014289		1.85832	0.0138696	-0.0320009	0.00497091	0.0196754	0.0446944	0.035802		2.17068		0.0286023	0.000847745	-0.0273397	-0.00790268	-0.00990592	0.0642026	-0.0442817	-0.00560523	0.00834755	-0.0025444	-0.0302476	-0.0173831	0.0274992	-0.00414252	-0.00370864	0.000541192	-0.0396544	0.0425503	0.0275442	0.00546965	-0.00353365	0.0469055	-0.00947177	0.00732626	-0.00553023	-0.0287128	-0.0276014	0.0141387	-0.0013604	0.0492684	0.0179319	-0.0272966	0.0154074	0.0478141
2.17202	0.0132482	-0.00527763	0.00730805	0.00809219		1.85903	0.0144343	-0.0304371	0.00136519	0.0192184	0.0468775	0.0399639		2.17202		0.0235578	-0.0016928	-0.0130489	0.00751369	0.00196268	0.0611967	-0.0314707	-0.00692005	0.00919718	0.00297029	-0.0293188	-0.00215521	0.00735839	0.00283398	-0.00928293	0.00277257	-0.0359944	0.0384762	0.0102724	0.00783626	-0.021954	0.0304074	-0.0171913	-0.00484404	-0.00905096	-0.0344178	-0.0248431	0.0298905	0.00749106	0.0334886	0.00846175	-0.0318923	0.0119493	0.0346649
2.17336	0.0159614	-0.00195808	0.00190368	0.00765262		1.85975	0.0133596	-0.0253116	0.000158037	0.0176282	0.0453685	0.0391138		2.17336		0.00762617	0.00737072	-0.0141551	0.00800107	0.0192418	0.0676835	-0.0287941	-0.0155225	-0.00296894	0.013178	-0.0259737	-0.00513648	-0.00493226	0.00321279	-0.0108618	-0.00158532	-0.0390868	0.0273215	-0.0264175	-0.0155651	-0.0283033	0.0263703	-0.0142694	0.0032036	-0.00665459	-0.0120063	-0.0273771	0.0313824	0.0278268	0.0275437	-0.00224082	-0.0303505	0.0118734	0.0241767
2.17469	0.0192537	-0.00256183	-0.00905013	0.00593729		1.86046	0.0133734	-0.0282398	-0.000830034	0.0168825	0.0426173	0.0336503		2.17469		0.0147494	0.0201432	-0.0341714	0.0189312	0.0429768	0.0528929	-0.0224893	-0.0255579	-0.00942453	-0.00250333	-0.0223626	0.00871977	-0.000603519	-0.0103089	-0.00289775	-0.00425588	-0.030649	0.037812	-0.047361	-0.0367691	-0.013514	0.0170334	-0.0131253	0.00574198	-0.0146675	-0.0174551	-0.0193724	0.017617	0.024436	0.0161003	-0.0152638	-0.00990469	-0.00022653	0.019069
2.17603	0.0236308	0.000946523	-0.0111701	0.00846768		1.86118	0.0137471	-0.0252344	-0.00291603	0.0178719	0.0413536	0.0342471		2.17603		0.00433347	0.0429734	-0.00807114	0.0125452	0.0354987	0.0545052	-0.00208251	-0.0143637	-0.00407533	-0.0258905	-0.0261689	0.00174816	-0.00660398	0.00942693	0.0062825	0.00265655	-0.011872	0.0419223	-0.0500829	-0.0345392	-0.010291	0.0206561	-0.00539282	-0.00368707	0.00417146	-0.0198105	0.00555636	0.0079485	0.0253388	0.00413928	-0.0146932	0.0130476	-0.0123867	0.0186982
2.17737	0.0196106	0.00770002	-0.00796359	0.0146551		1.86189	0.0141646	-0.0267103	-0.00367437	0.0159988	0.0426518	0.0387319		2.17737		-0.00727451	0.040742	-0.0271255	0.030356	0.0403283	0.0406373	-0.00924108	0.00274995	0.0179515	-0.0261489	-0.00671939	-0.0213268	0.000986869	0.00982608	0.00676034	0.000298444	0.00833935	0.0363002	-0.0555213	-0.0482707	-0.00784075	0.0196994	0.00726544	0.0116232	0.00772381	-0.0108096	0.00198489	-0.00340656	0.0338936	0.0139188	-0.00126319	0.0303377	-0.0179277	0.0195604
2.17871	0.0270349	0.00525591	-0.00631704	0.00303615		1.86261	0.014338	-0.028592	-0.00356744	0.0139862	0.0444148	0.040155		2.17871		-1.85425e-05	0.054075	-0.037118	0.0465383	0.0580267	0.0407056	-0.0118726	0.0061315	0.0292061	-0.0339025	0.0303785	-0.0173185	0.00770835	-0.00356504	0.0224667	1.55544e-05	0.0123584	0.0203006	-0.0352415	-0.0441021	-0.0132653	0.0130093	-0.0139096	0.0192029	8.40146e-05	-0.0141337	0.00260055	-0.000399633	0.0281329	0.0139792	-0.00121198	0.0400806	-0.0124879	0.0219532
2.18004	0.0331125	0.00540193	0.00175417	-0.00200388		1.86332	0.0145576	-0.0291664	-0.00341666	0.0146256	0.044926	0.0424244		2.18004		-0.000828623	0.0636142	-0.0179786	0.0411887	0.0574254	0.0552536	0.00894685	0.0143668	0.0445834	-0.0313933	0.0430579	-0.0123981	0.0103595	0.00718175	0.0332805	0.0162806	0.0230895	0.019387	-0.0194128	-0.0231443	-0.00483921	0.00615766	-0.00180971	0.019376	0.00569072	-0.0127558	0.00779043	0.0166462	0.0166531	0.0264568	-0.00842122	0.0433465	-0.0112577	0.0160035
2.18138	0.0264587	0.000246039	0.0150153	-0.00942432		1.86404	0.0155243	-0.0297692	-0.00168039	0.0150135	0.0460245	0.0439586		2.18138		-0.00396492	0.0584188	-0.0299622	0.0495836	0.0584916	0.0261855	0.0175358	0.0217239	0.0548008	-0.0291705	0.0558725	0.00688542	0.000742959	0.0117644	0.0374253	0.00233541	0.0174274	0.00910045	0.00309748	-0.0198653	-0.00980881	-0.00551312	-0.0043177	0.036807	0.0134183	-0.00348078	-0.00506285	0.0382574	0.0179527	0.0413369	-0.0101219	0.0387949	0.00156472	0.0295993
2.18272	0.0216528	-0.0050496	0.0111191	-0.022852		1.86476	0.0158589	-0.0215393	-0.00389765	0.0151304	0.0473875	0.0453614		2.18272		-0.0114349	0.0425872	-0.00606388	0.0467212	0.048192	0.00991521	-0.00434017	0.0196703	0.0700677	-0.0165342	0.0593761	0.0183915	-0.00722778	0.00807203	0.0321387	-0.0144785	0.00693726	0.00678727	0.0187193	-0.0094733	-0.0118242	-0.0156772	0.00639785	0.0493651	0.0114724	-0.0142504	-0.0140007	0.0468528	0.0260322	0.0326125	-0.0217819	0.0276835	-0.00886066	0.0403646
2.18406	0.0186306	-0.00683689	0.0148023	-0.0370684		1.86547	0.0160552	-0.0159785	-0.00421529	0.0155322	0.0485027	0.042887		2.18406		-0.0254824	0.0457192	0.0202848	0.0330134	0.0171777	0.0210708	0.00941211	0.025564	0.0667501	-0.0152783	0.0588948	0.00426987	-0.0180804	0.0178866	0.0368542	-0.00955429	0.011457	0.0089194	0.0317755	-0.0109151	0.000791683	-0.0105663	0.0256719	0.0517634	0.00722558	-0.0238909	-0.00948284	0.0548616	0.0180819	0.0404981	-0.0295957	0.042893	-0.00814582	0.0226729
2.18539	0.00624094	-0.00956338	0.0167461	-0.0326581		1.86619	0.0166813	-0.0132514	-0.000839833	0.0165746	0.04756	0.0465321		2.18539		-0.0121214	0.0439848	0.0154281	0.0276138	-0.016106	-0.0213538	0.0114046	0.0268094	0.0691058	-0.00668711	0.0460523	0.00567067	-0.0183716	0.0140258	0.0302522	0.00218335	0.0149503	0.0226485	0.053896	-0.0112681	-0.00504957	0.00334772	0.0297487	0.078797	0.0325905	-0.0212565	-0.00802619	0.0603967	0.0273469	0.0481446	-0.0182904	0.0535167	-0.00919675	0.0238699
2.18673	-0.00252396	-0.00782921	0.0181241	-0.0219933		1.8669	0.0162326	-0.00898001	2.27077e-05	0.0193124	0.0443301	0.0508712		2.18673		-0.021005	0.0418486	0.00946537	0.0243443	-0.0372979	-0.0324992	0.00068086	0.0229032	0.049296	-0.00925904	0.0394388	0.00866046	-0.01465	0.011643	0.0224663	-0.00199648	-0.00429905	0.0230091	0.0435579	-0.00229832	-0.0155994	0.0136791	0.0181945	0.0664285	0.0332789	-0.0134891	-0.0102098	0.0556648	0.0371633	0.0267425	-0.0282453	0.0490198	-0.0217879	0.014354
2.18807	0.000836595	0.000681559	0.0152134	-0.0129477		1.86762	0.0158047	-0.00635553	-4.16294e-05	0.018103	0.0444868	0.050044		2.18807		-0.00906781	0.0472777	-0.00627328	0.0378881	-0.0407973	-0.0240079	0.0152565	0.0342679	0.0289701	-0.00126287	0.0331081	-0.0201719	0.00205125	-0.00285647	0.0126034	0.00858248	0.0131808	0.0266272	0.031501	-3.64534e-05	0.00721893	0.015789	0.0233366	0.0547345	0.0312549	-0.00777663	-0.00198251	0.0513499	0.0313831	0.0258844	-0.0278523	0.0700341	-0.0147905	0.0144847
2.18941	0.00115278	0.000996185	0.010607	-0.00561284		1.86833	0.0153969	-0.0058261	-0.0010878	0.0200465	0.0447217	0.0517024		2.18941		0.0244509	0.0435168	-0.0406325	0.0410661	-0.0391169	-0.0223678	0.0257805	0.0293546	0.0112344	-0.00943183	0.0537259	-0.0255166	0.0136117	-0.00682559	0.00421113	0.0133753	0.0195294	0.0281511	0.0285196	0.000483199	0.0232889	0.0224011	-0.00192615	0.0474768	0.0305154	-0.00737374	0.00559547	0.0493294	0.0315981	0.0518922	-0.0127632	0.069882	0.011007	0.0279284
2.19074	0.0132364	0.00382765	0.00556963	-0.00193692		1.86905	0.0148671	-0.00922274	-0.000523352	0.0199589	0.0417819	0.0529081		2.19074		0.0345397	0.0405396	-0.0244153	0.0524929	-0.022209	-0.00152957	0.0350368	0.0118756	-0.00153574	-0.00857555	0.0535754	-0.00972785	0.0124129	-0.00516236	0.000710374	0.000718884	0.0193309	0.0284114	0.00876719	0.00601411	0.00971855	0.020746	0.00492259	0.0291712	0.0124746	-0.0019152	-0.00228703	0.0319094	0.0330334	0.0637359	-0.00144368	0.0581126	0.00604516	0.0367577
2.19208	0.0230528	0.0108524	0.000351347	0.00371023		1.86976	0.0148092	-0.00596419	-0.00266022	0.0189904	0.0415858	0.0532506		2.19208		0.031581	0.0334524	-0.0064342	0.0589315	-0.00700265	0.027789	0.0377453	0.0265362	-0.00874215	0.00608848	0.059673	-0.0136367	0.025551	-0.00329872	0.00253454	0.000810715	0.0238265	0.0266527	0.00323051	0.0069953	0.0221459	0.00970425	0.000360191	0.0147809	-0.0138877	0.00917791	-0.00122604	0.0085395	0.0223877	0.0785552	-0.0035499	0.0723504	0.0159708	0.0382251
2.19342	0.0289195	0.0055507	-0.00922873	-0.000563766		1.87048	0.0142065	-0.00247694	-0.00513427	0.0185752	0.0414732	0.0510751		2.19342		0.0549967	0.0331031	0.0100199	0.0522353	-0.00304912	0.0262113	0.0346129	0.0315433	0.0046021	0.00682148	0.0612295	-0.0113438	0.0222485	-0.00251433	0.000963145	0.0124696	0.0232224	0.0271896	-0.00860592	-0.00169922	0.0286344	0.00994742	0.0098073	0.0112411	-0.0242342	0.000496427	0.00232749	-0.0101796	0.0308443	0.0817854	0.0111464	0.0508604	0.0252843	0.0240226
2.19476	0.0389132	0.00987692	-0.00937776	-0.00665013		1.87119	0.0136049	-0.000398359	-0.00282835	0.0179302	0.0400827	0.052615		2.19476		0.0414174	0.0104629	0.0544686	0.0644731	0.00968688	0.0529706	0.0115647	0.00852475	0.00514054	0.00560475	0.0559195	-0.0026201	0.00580366	0.00936553	-0.00325902	-0.00124883	0.0252941	0.0161375	-0.0189039	-0.0101123	0.00624078	0.0242378	0.00933693	0.00530629	-0.0470714	-0.00372165	0.00149281	-0.0119702	0.0384953	0.0783742	0.0140447	0.0208806	0.0298131	0.0126977
2.19609	0.0352266	0.0111498	-0.0120562	-0.00937954		1.87191	0.0130573	0.000487652	-0.00312253	0.0163984	0.0387703	0.048955		2.19609		0.0177049	-0.00835914	0.0621318	0.0696079	0.0252192	0.0450547	-0.0169052	0.0301812	-0.000432856	-0.00289992	0.0260191	-0.0322962	0.00623826	0.00379961	0.00393941	0.0115508	0.0177332	0.0093513	-0.0211367	-0.00430013	0.00476213	0.0234415	0.00716375	0.0137746	-0.0559964	-0.0130483	0.00290997	-0.0259517	0.0242662	0.0707111	0.0124576	0.0171149	0.0258394	0.0119413
2.19743	0.0291543	0.0134045	-0.00966561	-0.0212249		1.87262	0.0128692	0.00131409	-0.00285456	0.0144874	0.0378998	0.0479462		2.19743		0.010651	-0.0134738	0.0586867	0.0663655	0.0159264	0.0367702	-0.0316861	0.033623	0.00554319	-0.0141125	0.0155705	-0.0372056	0.00608823	0.000476515	0.00562999	0.0252627	0.012393	0.00480323	-0.0134586	0.00547926	-0.0027505	0.0217871	0.0038976	0.00878242	-0.046083	-0.0339544	0.00560022	-0.00613866	0.0139034	0.053293	0.00314087	-0.0010121	0.0376079	0.0146877
2.19877	0.0251561	0.0201128	-0.00468831	-0.0230101		1.87334	0.0127077	-0.000493665	-0.00267143	0.0132027	0.0380706	0.0472959		2.19877		-0.0155438	-0.0195519	0.0579287	0.0821702	0.0207645	0.0251689	-0.0332433	0.0292711	0.0094695	-0.0154272	-0.000689032	-0.0237731	0.00910402	-0.00707053	0.00213687	0.0208394	0.0193577	0.00198747	-0.0119355	0.0133658	-0.0126203	0.0236794	-0.00413165	0.0200506	-0.0399529	-0.0148601	0.0144704	0.00895072	-0.00202362	0.0417298	-0.00843276	-0.00217097	0.0399315	0.0179171
2.20011	0.0161941	0.0236705	-0.0120526	-0.010568		1.87406	0.0140257	-0.00774727	-0.00156476	0.0125249	0.0375246	0.0524618		2.20011		-0.0444022	-0.00814026	0.0291296	0.0623943	0.0359078	0.0222754	-0.040831	0.0370747	0.00615244	-0.0150253	-0.00943477	-0.0331842	0.0320863	-0.00458161	0.00929799	0.0284514	0.00827417	0.00886523	0.00553591	0.0287474	0.00273335	0.0140231	-0.0034199	0.0288325	-0.0375751	0.0170343	0.0212315	0.0177917	-0.019827	0.0311906	-0.00707715	0.00838786	0.0348006	0.0230135
2.20144	0.00584417	0.0154552	-0.0148557	-0.00660707		1.87477	0.0148079	-0.00933462	-0.00299124	0.0130757	0.0371791	0.0542661		2.20144		-0.0511946	-0.00367939	0.00467577	0.0400987	0.0525008	-0.00733634	-0.0333204	0.0443512	0.00977297	-0.0101944	-0.0215526	-0.0199934	0.04441	0.0125038	0.00851995	0.038713	-0.00549284	0.0154616	0.00875083	0.0249186	-0.00794628	-0.00396969	1.70809e-05	0.0267292	-0.0359915	0.0379543	0.0234824	0.0230157	-0.0305199	0.018534	-0.00853586	0.0159979	0.0167688	0.0351324
2.20278	-0.000579264	0.0144719	-0.0126677	0.00842607		1.87549	0.0148536	-0.0132692	-0.00432973	0.0131093	0.0397827	0.0528182		2.20278		-0.0571058	0.00404954	0.00476166	0.0115835	0.0557998	-0.0225643	-0.0209279	0.0332842	0.0088812	0.0077745	-0.0250054	-0.000133471	0.0542031	0.025104	0.00719757	0.024988	-0.00999557	0.0174455	0.0166301	0.0164109	-0.00473369	0.00990994	-0.00997647	0.00956833	-0.0314824	0.0349848	0.0335224	0.0273065	-0.0220603	0.0138089	-0.0191815	0.0291737	0.00540323	0.0669547
2.20412	-0.00645815	0.00656909	-0.0140821	0.011619		1.8762	0.0143958	-0.0160858	-0.0054504	0.0109067	0.0397723	0.0546975		2.20412		-0.0338745	0.00752026	-0.00611392	-0.0207099	0.0542316	-0.0398024	-0.0119393	0.0337415	0.0196729	0.0144967	-0.0316652	0.0243726	0.0531202	0.0229051	0.0125932	0.0226902	-0.00729093	0.0186646	0.0305879	0.024917	-0.00354551	0.0106257	0.00233371	0.0110161	-0.0231201	0.0405958	0.0216867	0.0356607	-0.0227653	0.016199	-0.0181353	0.0382836	0.00642195	0.0730648
2.20546	-0.0099046	-1.14113e-05	-0.0163781	0.00819151		1.87692	0.0156846	-0.0142166	-0.00760338	0.00801227	0.0404898	0.0554895		2.20546		-0.0101125	-0.00522972	-0.0149317	-0.0428037	0.0638034	-0.0501533	0.0127833	0.0175441	0.00950139	0.0251197	-0.0346186	0.0515926	0.03541	0.0215358	0.0149795	0.0438368	-0.00358202	0.0163883	0.0443358	0.0232304	0.0115131	0.00872942	-0.00594457	0.00141159	-0.0148598	0.0218417	0.0229505	0.0400574	-0.0142684	0.0108689	-0.0207962	0.0333093	0.00476001	0.0642054
2.20679	-0.0080694	-0.00302253	-0.0122122	0.00812333		1.87763	0.0156786	-0.00667138	-0.0100709	0.00972436	0.0414971	0.0500697		2.20679		0.0115737	-0.0131587	-0.0171782	-0.0413649	0.0611419	-0.0494302	0.00856816	0.0154854	0.00858291	0.0281612	-0.0305164	0.0631136	0.0231208	0.0162469	0.01491	0.0454322	0.0123499	0.0111907	0.0438736	0.0213449	0.0212001	0.0168113	-0.0183207	-0.00624502	-0.0109115	0.0214871	0.0359921	0.0342524	0.010442	0.0203548	-0.0142995	0.0377387	-0.000667689	0.0616764
2.20813	-0.00719678	-0.00306613	-0.00460265	0.00433381		1.87835	0.0160017	-0.00111639	-0.0101629	0.00932272	0.0437833	0.0482061		2.20813		0.0206863	-0.013796	-0.0110096	-0.0337944	0.036011	-0.0412781	-0.00275797	0.0077202	0.0100651	0.0347708	-0.0295055	0.0644856	0.0192581	0.0128161	0.00835985	0.0348313	0.0126406	0.0181625	0.0604405	0.0361669	0.0311865	0.0283794	-0.0202759	0.0155114	0.00565386	0.00212811	0.0350264	0.0329727	0.0302034	0.0259586	0.00426405	0.0389589	0.0125647	0.0446572
2.20947	-0.0014092	0.0017336	-0.00514707	-0.00341586		1.87906	0.0162718	-0.00161104	-0.00813219	0.0113682	0.0454655	0.0443067		2.20947		0.0267319	-0.0173043	0.00427739	-0.0196289	0.0312052	-0.0337366	-0.00640518	0.0171293	0.0022065	0.0457837	-0.0125903	0.0552799	0.0212225	0.0135541	0.0111315	0.0389942	0.0195392	0.0173275	0.0482538	0.0379466	0.0479801	0.0375092	-0.0181107	0.0339187	0.011981	0.00551903	0.027328	0.0206157	0.0445278	0.0232152	0.00555043	0.0173704	0.0103631	0.032373
2.21081	-0.00217599	0.000342132	-0.00340792	-0.00407746		1.87978	0.0166907	-0.000994017	-0.00520409	0.0118546	0.04629	0.04229		2.21081		0.0203928	-0.0155684	-0.00468628	-0.0175516	0.0311044	-0.0267468	-0.0212821	0.019207	-0.0111253	0.0266294	-0.0244383	0.0407508	0.0311531	0.00943353	0.0244566	0.025293	0.0325309	0.0297861	0.0249023	0.0405839	0.0670435	0.04235	-0.0196369	0.0476445	0.0114987	0.00225369	0.0370599	0.0129341	0.0565835	0.0453234	0.0208354	0.0125135	0.00740408	0.0221169
2.21214	-0.00208981	0.00322617	0.00220252	0.000547698		1.88049	0.016775	-0.00190175	-0.00388343	0.0134819	0.0470708	0.0423748		2.21214		0.0191086	-0.00834568	-0.00253791	-0.00592311	0.00472469	-0.0195654	-0.0173025	0.017846	-0.00687414	0.0388613	-0.0268822	0.022658	0.0385029	0.0169685	0.022929	0.011249	0.0181847	0.0253237	0.0303058	0.0391588	0.050659	0.0330059	-0.0164717	0.0674042	0.0130584	-0.00598608	0.0325933	0.0233443	0.061298	0.0611434	0.0253666	0.0186801	0.0147124	0.014886
2.21348	-0.00505235	0.00355825	0.0319405	0.0135391		1.88121	0.0157561	-0.00829284	-0.0047144	0.015758	0.0468394	0.0428101		2.21348		0.0134912	-0.00087345	0.0016858	0.00245721	-0.00269772	-0.0443772	-0.0182677	0.00624636	-0.00734489	0.0416792	-0.00351453	0.00125639	0.0471164	0.0217779	0.0199883	0.00830454	0.00443698	0.0286746	0.0296152	0.0327213	0.0710037	0.0364777	-0.00593268	0.078615	0.00809246	-0.0163979	0.033781	0.01213	0.0603664	0.0616689	0.0248054	0.00733713	0.0114897	0.00723933
2.21482	-0.00607681	-0.00131486	0.116824	0.0458923		1.88192	0.0151267	-0.0183892	-0.00389054	0.0151847	0.047459	0.0430645		2.21482		0.0130799	-0.0048208	-0.00708856	0.0068553	0.0125765	-0.0570632	-0.0151498	-0.000872399	-0.00460679	0.0244623	-0.00762602	-0.0117059	0.0326785	-0.00294665	0.0108425	0.00113891	0.0158604	0.0216063	0.00409423	0.0360469	0.0820267	0.0204812	-0.00865332	0.0661466	-0.00321264	-0.0190833	0.0245385	0.0118023	0.0599817	0.0644002	0.0169352	0.0179607	-0.00240462	-0.00545422
2.21616	-0.00454168	0.00110601	0.13394	0.0623777		1.88264	0.0152286	-0.0149118	-0.00222681	0.0138971	0.0473472	0.0450104		2.21616		0.0122925	-0.00157307	-0.000219102	0.00928382	0.000355328	-0.0473895	-0.0121093	-0.00624118	0.00993703	0.0227913	-0.0307534	-0.0184055	0.0306927	-0.00910493	-0.00631285	0.000823729	0.0123939	0.0110313	0.01335	0.0481809	0.0690277	0.00545656	-0.0115889	0.0524541	0.000986694	-0.010947	0.023325	0.0128827	0.0605309	0.0557839	0.00957836	0.0292664	0.00658178	-0.0201637
2.21749	0.000220836	0.00452594	0.213259	0.0795108		1.88336	0.0159512	-0.0153176	-0.00375071	0.014315	0.0456906	0.0443034		2.21749		0.0105336	-0.014332	0.0152424	0.0366749	0.00760301	-0.0543969	-0.00361497	0.00996098	0.0260574	0.0287152	-0.0258541	-0.021385	0.0307447	-0.000987449	-0.00202225	0.00156521	0.0199521	0.00189687	0.0145402	0.0405235	0.0836307	0.000166861	-0.011383	0.0541383	0.0055665	-0.0030472	0.010741	-0.00143022	0.0569805	0.0370763	-0.00409461	0.0385391	0.00814277	-0.0318857
2.21883	0.00215103	0.00367791	0.274196	0.0971346		1.88407	0.016101	-0.0180426	-0.00546864	0.0155752	0.0439352	0.0462091		2.21883		0.0297546	-0.0232717	0.000183572	0.0453271	0.00277622	-0.0418636	-0.00393459	0.0196455	0.0398371	0.00604128	-0.0693097	-0.0202332	0.0132714	-0.0217226	-0.00149372	0.0104318	0.0364212	-0.00659655	0.0191845	0.0288701	0.0951871	0.00945712	0.00139679	0.0253347	0.00802995	0.0154692	-0.00723655	0.00442695	0.0512538	0.0391445	0.00038379	0.0372804	0.00258494	-0.0324405
2.22017	0.0112042	0.00824758	0.259371	0.107493		1.88479	0.016812	-0.0172777	-0.00412259	0.0163972	0.0393811	0.0469134		2.22017		0.0256637	-0.0250185	0.00274483	0.0586741	0.0134883	-0.00832719	0.0136203	0.0247433	0.0404181	0.00269165	-0.0835172	-0.0209474	0.00576792	-0.0209891	0.000124512	0.0133253	0.0479842	-0.00914401	0.0148158	0.0412627	0.0686201	0.0124802	-0.0123827	0.0128022	0.0276738	0.0313308	-0.00697715	0.000754042	0.035575	0.0425309	0.00245807	0.0355844	0.0119595	-0.026695
2.22151	0.00724715	0.0136502	0.263277	0.113178		1.8855	0.0172963	-0.016774	-5.42619e-07	0.0160706	0.0361661	0.0464052		2.22151		0.0174073	-0.0199216	0.00773076	0.0404659	0.0108436	-0.0130431	0.0105224	0.0248187	0.0414092	-0.00279766	-0.0816685	0.00212994	0.00215866	-0.0167581	0.00250948	-0.00588274	0.0451236	-0.00632445	0.0278964	0.0386098	0.0706206	0.0142721	-0.0211671	0.00786105	0.0309188	0.0330475	-0.00599326	-0.00838209	0.0217806	0.0393093	0.0118882	0.0342069	0.00539865	-0.0186606
2.22284	0.0040971	0.0206347	0.277076	0.106788		1.88622	0.0184607	-0.0144093	-0.000612584	0.0156465	0.0345698	0.0396061		2.22284		0.0175738	-0.0100334	-0.000930501	0.0369732	-0.0055368	-0.0134636	0.0110843	0.0231072	0.0273329	-0.000524269	-0.0694167	-0.00445143	-0.008173	-0.0121412	0.00293956	0.00473751	0.0336099	-0.00857442	0.0176536	0.0175088	0.0608708	0.0184355	-0.0180482	0.00281832	0.0348185	0.0422024	0.00079046	0.00915254	0.00678381	0.0473338	0.0294057	0.0178624	-0.00177156	-0.0213774
2.22418	0.00997239	0.0260141	0.195831	0.100832		1.88693	0.018603	-0.016901	0.000508341	0.0166231	0.0347213	0.0399797		2.22418		0.0113777	0.0275126	-0.0233195	0.0215811	0.0114063	0.0112762	0.00205367	0.0201717	0.0115487	0.00653206	-0.0729155	-0.0224403	-0.00476119	-0.00363329	0.0126825	0.00845982	0.0256555	0.000902174	0.022139	0.0264374	0.0582296	0.0123502	-0.0229152	-0.00544022	0.0370171	0.0480991	0.00746107	0.00711113	-0.0186678	0.0511273	0.0400736	0.00334602	-0.00593841	-0.00533063
2.22552	0.00635741	0.0291725	0.167669	0.0895724		1.88765	0.0189133	-0.0183633	0.00134445	0.0137097	0.0345885	0.0431161		2.22552		0.0132298	0.0391279	-0.0387857	0.00720718	0.0198863	-0.00252104	-0.0185867	0.00593586	0.0162876	0.0185295	-0.059806	-0.0337901	-0.00387214	0.00454502	0.00922944	0.000243916	0.00173464	0.0134703	0.0131042	0.0291496	0.0679801	-0.0110472	-0.0326832	0.00561103	0.0469779	0.0399192	0.0097501	0.00487096	-0.0111107	0.0277098	0.0342474	0.0132351	-0.0131153	0.000452979
2.22685	0.0126002	0.0266537	0.128788	0.0731294		1.88836	0.0187282	-0.016356	0.00192728	0.0136761	0.0384038	0.0441509		2.22685		0.0426569	0.0619663	-0.0370113	0.00535774	-0.00492881	0.00756008	-0.019649	-0.00876799	0.024193	0.0187326	-0.0516149	-0.0339592	-0.00194521	0.0168498	-0.00405743	0.016413	-0.00884583	0.0287456	-0.00210171	-0.00414763	0.059818	-0.00391121	-0.0196806	0.00690045	0.053893	0.0479038	0.00303547	0.00810744	-0.00204317	0.0080688	0.0362999	0.012462	-0.0186916	0.015238
2.22819	0.025338	0.022303	0.0746003	0.054923		1.88908	0.0195906	-0.0132081	0.00190569	0.0123653	0.0415759	0.0479282		2.22819		0.0555982	0.0904513	-0.0376347	0.0132871	0.0180886	0.0122375	-0.0113286	-0.0229924	0.0258373	0.0275661	-0.0394172	-0.0366308	0.00662778	0.0134749	-0.0103507	0.0234524	-0.0103339	0.0300368	-0.00555394	-0.0139807	0.055976	0.0114621	-0.0326769	0.0104963	0.0446411	0.0539663	-0.00454457	-0.0029631	-0.000289047	-0.00274516	0.0363944	0.00627144	-0.0102048	0.0229399
2.22953	0.0240594	0.0141449	0.0569396	0.0438231		1.88979	0.0195375	-0.00892047	0.00172413	0.00974358	0.0427413	0.0553674		2.22953		0.0499322	0.0858201	-0.0469758	0.00262622	0.0468702	0.00608359	0.00876334	-0.0297395	0.0233935	0.0318899	-0.0172964	-0.02674	0.0109151	0.00145684	-0.00383661	0.00929149	-0.0269798	0.0184675	0.0122437	-0.0256869	0.0602681	0.0239322	-0.0320149	0.0187119	0.0541631	0.0457657	-0.00781833	-0.00344695	0.017364	-0.0142529	0.0314152	0.0126753	-0.0175846	0.0255387
2.23087	0.0184382	0.0108246	0.0331926	0.0265729		1.89051	0.0190475	-0.00620976	0.00186703	0.00777626	0.0447063	0.0569892		2.23087		0.0427074	0.0685558	-0.0313184	0.0022927	0.028138	0.000253953	0.0413599	-0.0123101	0.022304	0.0230861	-0.00755553	-0.00343136	0.013059	0.000736673	-0.00515151	0.00728501	-0.0178781	0.00448645	0.0198863	-0.0345644	0.0470938	0.0464567	-0.00494495	0.025481	0.0579989	0.0537877	0.00754578	0.00751962	0.0298666	-0.00327331	0.01889	0.0164158	-0.0112721	0.0179728
2.2322	0.0265272	0.0132526	0.0236982	0.0175723		1.89122	0.0187423	-0.00438937	0.00236351	0.00725308	0.044941	0.0582899		2.2322		0.0317322	0.0727878	-0.0280629	0.0238796	0.0507995	0.00802713	0.0684069	0.00117919	0.00848723	0.0174935	0.0127381	0.00498229	0.0112676	-0.0136135	-0.00361682	0.00426676	-0.00224592	0.000104136	0.030402	-0.0172675	0.0352738	0.06146	0.0147897	0.0149308	0.0414257	0.0578297	0.0230495	0.000356418	0.0279429	0.0165503	0.0122236	0.0310458	-0.00474833	0.0183923
2.23354	0.0165246	0.0136327	0.0133147	0.00707197		1.89194	0.0186487	-0.00143617	0.000748529	0.0074817	0.0442257	0.056853		2.23354		0.0041173	0.0500218	-0.0528688	0.0275197	0.0601633	0.0101941	0.090949	0.00872188	0.00302144	0.00830496	0.0428519	-0.00431885	0.00744924	-0.0230127	0.00390745	-0.000668277	-0.00800426	-0.00860402	0.0441863	0.0202285	0.0293491	0.054045	0.0277335	0.00568594	0.0550513	0.0340782	0.0269312	0.0112717	0.0355905	0.0247307	0.00507618	0.0370218	0.00881397	0.000365953
2.23488	0.0175827	0.0166958	0.00511889	0.00581911		1.89265	0.0192963	-0.00660479	0.000549399	0.0100479	0.0440687	0.0557494		2.23488		0.0211252	0.0365097	-0.0483767	0.0278119	0.0519939	0.0164324	0.0950114	0.0215906	-0.00275625	0.0117646	0.0433992	0.00234508	0.00567367	-0.00725212	0.00851666	0.0126609	0.0119842	-0.00920915	0.0653006	0.0308425	0.0204855	0.0383628	0.037133	0.00604186	0.0627734	0.0301332	0.030867	0.0147777	0.0335845	0.0383073	0.00114932	0.0363391	0.00624025	-0.00124675
2.23621	0.0241138	0.016327	-0.00479534	0.00325684		1.89337	0.0195479	-0.0119989	0.000548524	0.0120988	0.0446981	0.0546969		2.23621		0.0147543	0.0547044	-0.0415578	0.0512279	0.0544092	0.0111445	0.0874807	0.0334059	0.00746641	0.00292157	0.0278037	-0.00204454	0.00778585	0.0109765	0.00194257	0.00938087	0.0320886	-0.00138264	0.0673649	0.0415549	0.015995	0.0443492	0.0322833	0.0033831	0.055048	0.0267969	0.0335655	0.0089255	0.0182713	0.0614789	0.0148412	0.0349027	0.0170733	0.00321247
2.23755	0.026123	0.0107583	-0.00885807	0.00599847		1.89408	0.020754	-0.0177503	-0.0018888	0.0123134	0.0452449	0.0560625		2.23755		0.0153697	0.0535393	-0.0272345	0.0724655	0.0420677	0.000530331	0.0589785	0.0289243	0.014765	-0.00350048	0.0281625	-0.0144692	0.00968072	0.0191836	-0.00437049	0.00347253	0.0396956	0.000462528	0.066596	0.0361149	0.0263651	0.036821	0.0207083	0.000353435	0.0563875	0.00338906	0.0260152	0.0102126	0.00401631	0.0666593	0.0187207	0.0402472	0.0138116	0.00350651
2.23889	0.0283244	0.014155	-0.0121656	0.0145416		1.8948	0.0214076	-0.0204206	-0.00274536	0.0126477	0.0474213	0.0591215		2.23889		0.0224262	0.0663993	-0.0144832	0.0687333	0.0418584	-0.0149878	0.0196921	0.036181	0.0265321	-0.00451083	-0.00113598	-0.0166498	0.0208414	0.0396627	-2.32327e-05	-0.0129095	0.0516424	0.00815412	0.0679434	0.0315436	0.0277887	0.0378164	0.0174583	0.00387835	0.0669715	0.00565975	0.0179628	0.0098569	-0.00701631	0.070663	0.0161173	0.0227533	0.0135795	0.00215191
2.24023	0.0284744	0.0113489	-0.0131246	0.0107755		1.89552	0.0224563	-0.0165611	-0.00359528	0.0127034	0.0478875	0.0574346		2.24023		0.0164316	0.0678695	-0.00443122	0.0636187	0.0412663	-0.0139086	-0.000808973	0.0380601	0.0293243	0.000499006	-0.0158578	-0.0178124	0.0119761	0.0468571	-0.0116427	-0.0164515	0.0589562	0.0237251	0.0512492	0.0114259	0.00493825	0.0275034	0.00931262	0.00990347	0.0439554	0.0151834	0.0210754	0.00162618	-0.0147737	0.0724809	0.0202852	0.0219592	0.0108117	0.0173142
2.24156	0.0203754	0.011451	-0.0126248	0.00136904		1.89623	0.0222907	-0.0113753	-0.00392913	0.0135142	0.0493435	0.0601125		2.24156		0.0172799	0.0429304	0.0135459	0.0539162	0.00795902	-0.013379	-0.033182	0.0275897	0.0331565	0.00692046	-0.00793154	-0.0108674	0.0189794	0.0379792	-0.00903531	-0.00119035	0.0611973	0.0140897	0.0432251	0.0131199	0.0173961	0.0275396	0.0112238	0.0213197	0.0354341	0.0204834	0.0192325	0.0151017	-0.00881597	0.0623084	0.0230894	0.0281258	0.0191402	0.0377124
2.2429	0.0212974	0.0195457	-0.00593274	0.00724201		1.89695	0.0220144	-0.00886624	-0.00401335	0.0139723	0.0500976	0.0618328		2.2429		0.0152083	0.0253795	0.0236322	0.0331781	0.0115682	0.0188181	-0.0370353	0.0339479	0.0263495	0.0103171	-0.0260635	-0.0019551	0.0188614	0.0426555	0.0146109	-0.00414904	0.0449866	0.015542	0.0445463	0.0104778	0.0193467	0.0179864	0.00982509	0.0283053	0.0165348	0.0281432	0.0199494	0.016859	0.000747794	0.0481504	0.0273976	0.0231105	0.0178366	0.03603
2.24424	0.0300494	0.0173968	-0.00286169	2.02742e-05		1.89766	0.0218938	-0.00572357	-0.004898	0.0167135	0.0510791	0.0634389		2.24424		0.0132144	0.0347009	0.033669	0.0261352	0.0206867	0.0518899	-0.0277628	0.0455618	0.0235304	0.0163905	-0.0133928	0.0168848	0.0249817	0.0289026	0.0143087	0.00342232	0.0357508	0.0273395	0.0479863	0.018086	0.0268261	0.0157122	0.00935315	0.0348187	0.00573859	0.0550453	0.0273423	0.0141309	0.0105605	0.0386019	0.0275464	0.0400274	0.0328978	0.0499258
2.24557	0.0276263	0.0146381	-0.000928692	-0.0123743		1.89838	0.0216617	-0.00114415	-0.0030131	0.0171509	0.0521441	0.0642755		2.24557		0.0275844	0.040904	0.0397511	0.0255098	-0.0106976	0.0427059	-0.0287347	0.0395442	0.0414416	0.0210327	-0.00899813	0.029742	0.0303457	0.0317699	0.0300886	0.0060638	0.0279234	0.0190752	0.046623	0.0331028	0.0416256	0.0256057	0.00389602	0.0385316	0.00397861	0.0753863	0.02611	0.0151573	0.0170479	0.040606	0.0266992	0.039485	0.0405366	0.0565811
2.24691	0.0395185	0.0118672	0.0059625	-0.0100586		1.89909	0.0212575	0.00112934	-0.00416318	0.0186676	0.0499057	0.0661696		2.24691		0.0394	0.0621585	0.0510314	0.0257923	0.000600911	0.0581278	-0.0151939	0.0325393	0.044329	0.0198356	-0.022868	0.0292218	0.0371766	0.036102	0.0384567	0.011763	0.0212464	0.0196118	0.0522335	0.0353219	0.0447413	0.0388073	0.00533138	0.0357787	0.0115613	0.0829608	0.0305298	0.0183562	0.0231498	0.0238927	0.0258965	0.0444332	0.042174	0.0483708
2.24825	0.0455812	0.00953729	0.00927428	-0.0106224		1.89981	0.0207848	-0.00580121	-0.00296955	0.0207582	0.0504257	0.0657613		2.24825		0.0434277	0.0758016	0.0351937	0.0382459	0.0204857	0.0603323	0.000706519	0.0371356	0.0490236	0.0443387	-0.0333454	0.0390182	0.0527685	0.0567462	0.0338074	0.027047	0.0268977	0.0473185	0.0569301	0.044564	0.04154	0.0469555	0.00171239	0.0322634	0.0266116	0.0912653	0.0263475	0.0277156	0.0271804	0.0247216	0.0235827	0.0441144	0.035594	0.0589584
2.24959	0.0425332	0.00454635	0.0085066	-0.0143972		1.90052	0.0204208	-0.0107293	-0.00408717	0.0197667	0.051848	0.0639555		2.24959		0.0437083	0.0814786	0.0272469	0.0569701	-0.00367278	0.0494681	0.00860462	0.0412671	0.0520384	0.0463255	-0.0307831	0.0411807	0.0523508	0.0604821	0.030703	0.0278773	0.0374474	0.0426297	0.0605099	0.0648715	0.0387284	0.0644987	0.00884429	0.0332907	0.0412254	0.0831806	0.0194503	0.0289362	0.0338625	0.0295206	0.0281743	0.0438044	0.0413711	0.0669087
2.25092	0.0392502	0.00836343	0.00990939	-0.00955593		1.90124	0.0208043	-0.0129078	-0.00496995	0.0186855	0.0523433	0.0649023		2.25092		0.0450987	0.0832646	0.00611826	0.046784	0.00346903	0.0507667	0.0165042	0.0408972	0.0466216	0.0487165	-0.0433876	0.0365667	0.0411301	0.055144	0.0413741	0.0201241	0.037542	0.036758	0.0505559	0.0614344	0.0323303	0.0614307	0.0107728	0.0261593	0.0461626	0.0800474	0.0213074	0.029408	0.0379982	0.0318896	0.0282263	0.0358494	0.0285264	0.0647819
2.25226	0.0328877	0.0115345	0.0154147	-0.00132687		1.90195	0.0201495	-0.0168607	-0.0045933	0.0160579	0.0526403	0.0640465		2.25226		0.0348872	0.0600484	-0.00123064	0.0426315	0.010315	0.0506748	0.0411153	0.0485189	0.0436875	0.0461956	-0.0409244	0.0443631	0.060177	0.0432659	0.0335827	0.0301057	0.0293251	0.0534212	0.0465391	0.0611453	0.0204795	0.0590848	-0.0110518	0.0307309	0.0448917	0.0728848	0.0107571	0.0322892	0.0469451	0.0343825	0.0232657	0.0361092	0.0281501	0.0657894
2.2536	0.0152864	0.0159239	0.0226825	0.00280527		1.90267	0.0195164	-0.0202732	-0.00485614	0.0160809	0.0515766	0.0635642		2.2536		0.0331308	0.0272133	-0.0177293	0.0378806	-0.00502252	0.0162455	0.0418926	0.0386997	0.0389538	0.0301954	-0.041636	0.052172	0.0539188	0.0367925	0.0383569	0.0144741	0.0318703	0.0512738	0.0354476	0.0533484	0.0297291	0.0499198	-0.00637568	0.0183453	0.0344994	0.0638655	0.00825211	0.0377558	0.0495445	0.0484514	0.0252143	0.0343952	0.0188201	0.0704388
2.25493	0.0176845	0.0185736	0.0233149	0.00343331		1.90338	0.0185264	-0.0184173	-0.00604465	0.0149718	0.0507108	0.0619869		2.25493		0.0548205	0.0124092	-0.017375	0.0196846	0.00381138	0.0327562	0.0679969	0.0206812	0.0266611	0.0311091	-0.0161468	0.0446455	0.0477855	0.0259454	0.0451601	0.0130456	0.0130836	0.0527655	0.0273628	0.0465852	0.0291286	0.0348255	-0.0117311	0.00685605	0.0290033	0.0616197	0.0329511	0.035354	0.045378	0.0656384	0.027933	0.0308424	0.00818111	0.0608023
2.25627	0.022921	0.0212987	0.0243197	0.00758859		1.9041	0.0183271	-0.0149066	-0.00639059	0.0145344	0.0485298	0.0582204		2.25627		0.0818508	0.00153817	-0.00888683	0.00662251	0.0192854	0.037116	0.106957	0.0267918	0.0202167	0.0316505	-0.0111296	0.0276673	0.0638685	0.037712	0.0535409	0.0202425	-0.00796	0.0533097	0.0258771	0.0336478	0.0303484	0.0236437	-0.026323	0.0163349	0.0349531	0.0630958	0.0373515	0.0237586	0.0394905	0.0678541	0.0169659	0.0442799	0.00800714	0.0426587
2.25761	0.0145021	0.0218835	0.0184621	0.0101031		1.90481	0.0187294	-0.0132042	-0.00499556	0.0151184	0.0460464	0.0554856		2.25761		0.0860216	-0.0141591	-0.0209886	-0.010965	0.0237989	0.0233045	0.0916642	0.0258507	0.0192927	0.0175659	0.0143709	0.0189074	0.0603101	0.0329665	0.0610916	0.0264492	-0.00828511	0.0369405	0.039128	0.0292504	0.0379594	0.0279954	-0.0256802	0.0113823	0.0410783	0.0479041	0.0333757	0.0286535	0.0283061	0.0791228	0.00584819	0.0368855	0.0147767	0.049059
2.25894	0.0200318	0.0295671	0.0152995	0.0154305		1.90553	0.0176316	-0.0110233	-0.00459435	0.0178328	0.0462264	0.0524096		2.25894		0.0848759	-0.0115326	-0.0247655	-0.00169925	0.0346204	0.0386918	0.074768	0.0350213	0.0230055	0.025502	0.017637	0.0272021	0.0473414	0.0312992	0.0636039	0.0355415	-0.00917899	0.0263705	0.0496356	0.0374386	0.0499508	0.0229906	-0.0179413	0.0237698	0.0433583	0.0493738	0.0450997	0.0178607	0.0221564	0.0779463	0.00892733	0.042358	0.00728466	0.0534548
2.26028	0.0177534	0.0320591	0.00388508	0.0147135		1.90624	0.0185048	-0.0111908	-0.000892663	0.020035	0.0464107	0.0536471		2.26028		0.0813621	-0.000333708	-0.0331207	-0.020609	0.0308396	0.0483822	0.0605608	0.0498483	0.0353487	0.032398	0.00169001	0.0318496	0.0539368	0.0417098	0.0486592	0.0387722	0.00540937	0.0354705	0.0654646	0.0525952	0.0340246	0.0448162	-0.012155	0.04257	0.0395576	0.0468084	0.0477794	0.0115743	0.0208758	0.0737241	0.00209029	0.0226282	0.0190292	0.0454073
2.26162	0.0109723	0.0325502	-0.00376856	0.0160168		1.90696	0.0195457	-0.00963718	0.00307173	0.0217517	0.0459329	0.0500544		2.26162		0.0447653	0.0105289	-0.0325485	-0.0120492	0.0120696	0.0430676	0.017813	0.0572562	0.0503471	0.0186993	-0.00487841	0.051407	0.0379026	0.0304209	0.0461161	0.0492962	0.00312387	0.0298419	0.0833475	0.0563014	0.0413408	0.0594274	0.00746687	0.0557919	0.0272853	0.04624	0.0467505	0.0110607	0.0138519	0.0618539	0.0123149	0.0276137	0.025305	0.0554522
2.26296	0.00629075	0.0407982	-0.00747164	0.0130153		1.90767	0.0203877	-0.00804534	0.00419088	0.0212419	0.0461759	0.0513087		2.26296		0.0248348	0.0295706	-0.0376569	0.00106853	-0.016819	0.0367465	-0.00643818	0.0672594	0.0523419	0.0203533	-0.0134708	0.0773103	0.0214228	0.0208227	0.0298784	0.0452348	0.0104746	0.0409407	0.0788655	0.0654889	0.0304987	0.0580742	0.0265654	0.0596787	0.0139548	0.0456262	0.0489373	0.00129369	0.0224973	0.0439297	0.0288114	0.0389944	0.0271064	0.053199
2.26429	0.0122048	0.0473942	-0.00951288	0.00648766		1.90839	0.0196281	-0.00654809	0.00588174	0.0214915	0.0481035	0.0525366		2.26429		0.0144798	0.0486692	-0.00552649	0.0200589	-0.0348628	0.0304104	0.00600061	0.0688886	0.0561454	0.0331884	-0.0329044	0.0695338	0.0245132	0.0311565	0.012879	0.0275527	0.00390397	0.0388122	0.0769616	0.0678683	0.027893	0.0738702	0.0450232	0.0699898	0.000243601	0.0574618	0.0478068	0.0022064	0.0292068	0.031529	0.0348823	0.0460739	0.0302226	0.0569024
2.26563	0.0152317	0.0445613	-0.00974822	0.00147661		1.90911	0.0194848	-0.00995981	0.005669	0.0214297	0.0479843	0.0526338		2.26563		0.0191299	0.0446975	-0.00662171	0.0298132	-0.0318175	0.0361887	-9.63216e-05	0.0751661	0.067295	0.0331621	-0.0282115	0.061043	0.00152813	0.0319178	0.0122024	0.0191249	0.000391687	0.0282187	0.0687061	0.0432013	0.0181992	0.0619408	0.0539767	0.05049	-0.0118244	0.0558809	0.041903	0.0100891	0.0241793	0.0265893	0.0382928	0.065672	0.0294157	0.0597585
2.26697	0.019176	0.0452649	-0.000241304	0.0100558		1.90982	0.0203117	-0.00423607	0.00566343	0.0203876	0.0473362	0.0498643		2.26697		0.0220928	0.0589545	-0.00887154	0.0338118	-0.0157949	0.0248631	0.0156992	0.0832545	0.0666945	0.0263402	-0.0164711	0.0419959	-0.00223123	0.0353587	0.018082	0.0136958	0.00370762	0.0207345	0.0696022	0.0384225	0.0172327	0.051122	0.0458286	0.0360209	-0.0020768	0.0594425	0.0402456	0.0237773	0.0232402	0.0153368	0.0412353	0.0781336	0.0299875	0.045393
2.2683	0.0309794	0.044341	0.00088746	0.00726805		1.91054	0.0196238	-0.00454896	0.00473897	0.0191371	0.0467709	0.0442803		2.2683		0.0353156	0.0660267	-0.00819245	0.0354422	0.00426046	0.0530238	0.0389232	0.0826182	0.0694279	0.048368	-0.002107	0.0140541	-0.00358965	0.0365483	0.0186798	-0.00198997	0.00318921	0.0143813	0.0598403	0.0376135	0.0104166	0.0548724	0.0328241	0.0233119	0.0032756	0.0491149	0.0393551	0.0403833	0.027518	0.00688534	0.0344457	0.0539768	0.0362533	0.0504749
2.26964	0.0391479	0.0359007	0.00926664	0.00574887		1.91125	0.0190343	-0.00842223	0.00106364	0.019816	0.0474012	0.049098		2.26964		0.0335133	0.0535744	-0.0020001	0.0297773	0.0481165	0.071906	0.0459834	0.0751188	0.0683181	0.0384941	0.025221	-0.00424488	-0.00523026	0.0391582	0.026297	0.0141687	0.0127014	0.0119047	0.0649635	0.0319977	0.0134376	0.0314349	0.0376958	0.0337949	0.0126326	0.0372943	0.0369717	0.0465966	0.0234919	0.0113083	0.0226283	0.0437255	0.0293398	0.0423314
2.27098	0.0392624	0.0323263	0.00960827	-0.000759286		1.91197	0.0182271	-0.00901388	0.00244098	0.0208085	0.0464159	0.0481161		2.27098		0.0524761	0.0526138	-0.0093503	0.00195204	0.0544234	0.0834595	0.0591088	0.0625143	0.0599564	0.032329	0.0553144	-0.0091773	0.021101	0.0335211	0.0206491	0.0217317	0.0210905	0.01884	0.0586008	0.0394063	0.0141371	0.0285348	0.0379333	0.0377078	0.0286483	0.0445805	0.0445558	0.0438474	0.0136881	0.0135343	0.0169805	0.0319431	0.0247898	0.0215595
2.27231	0.0485695	0.0367477	0.0147915	-0.00577888		1.91268	0.0177376	-0.00310951	0.00300329	0.0206828	0.0453058	0.0447759		2.27231		0.0631907	0.0504801	0.0082423	0.00272493	0.0735884	0.0931906	0.0654049	0.0631924	0.064553	0.0330886	0.0637308	-0.00836834	0.0361573	0.0232453	0.0109426	0.0220351	0.0245084	0.0316011	0.0621996	0.0553038	0.0209676	0.0365846	0.0359076	0.0435945	0.0340474	0.0480229	0.0408494	0.0373149	0.00659211	0.0253247	0.0153755	0.0146921	0.0217902	0.0158855
2.27365	0.0442347	0.0350732	0.0107769	-0.0134794		1.9134	0.0170296	-0.00440199	0.00368299	0.0174361	0.0447895	0.0443386		2.27365		0.0571309	0.0486312	-0.00546081	0.00829413	0.080803	0.0760098	0.056675	0.0496089	0.0586209	0.0307437	0.0740973	0.0128495	0.0469804	0.0206933	0.0100209	0.0380712	0.0281955	0.0373911	0.0602025	0.0668397	0.0229272	0.0341757	0.0344043	0.0553071	0.0298637	0.044295	0.0427476	0.0265915	0.00123138	0.0296904	0.0133564	0.012544	0.00907583	0.017076
2.27499	0.0396364	0.0391816	0.00961934	-0.0131598		1.91411	0.0172234	-0.00669294	0.00471998	0.0164091	0.0452025	0.0452628		2.27499		0.0535427	0.0375843	-0.00362857	0.0234598	0.0641671	0.0626928	0.0748703	0.0376287	0.0503943	0.0320758	0.070952	0.0410387	0.0623152	0.0235418	0.0193107	0.050483	0.0200561	0.0480263	0.0517923	0.0551405	0.0167538	0.0474337	0.0427581	0.071138	0.0398199	0.0497342	0.0474183	0.0278941	0.014249	0.042967	0.0278073	0.0176708	0.00152592	0.00413344
2.27632	0.040378	0.0422233	0.00448441	-0.0113608		1.91483	0.0172662	-0.00152561	0.00583207	0.0168372	0.0473307	0.0463789		2.27632		0.0534948	0.0446798	-0.00994489	0.0441657	0.0428426	0.06703	0.0623716	0.0403008	0.05743	0.0358219	0.0595799	0.0541949	0.0599231	0.0335994	0.0168272	0.043049	0.00972874	0.0441089	0.0525159	0.0470338	0.0210323	0.0392532	0.0409602	0.0789274	0.0478806	0.0533106	0.0425654	0.0354166	0.0210082	0.0550817	0.0361051	0.0194022	0.0115512	0.0155944
2.27766	0.0344578	0.0352261	-0.00495945	-0.00847502		1.91554	0.0170957	-0.00559448	0.0066247	0.0155026	0.0488807	0.0466098		2.27766		0.0356541	0.0438361	-0.0121386	0.0700181	0.0296582	0.0397189	0.0392798	0.0452656	0.0491674	0.0437465	0.0496464	0.0733239	0.0494553	0.0314824	0.0205947	0.0459677	0.0202611	0.0315419	0.0539992	0.0540082	0.0300151	0.0497229	0.0320754	0.0848136	0.0542348	0.0504285	0.0284723	0.0438653	0.0257512	0.0633709	0.03905	0.0229141	0.00302191	0.0359997
2.279	0.0290709	0.0377273	-0.00151654	-0.00517347		1.91626	0.0177869	-0.00710919	0.0064156	0.0165159	0.049706	0.051113		2.279		0.00973366	0.0385648	-0.00397149	0.0787463	0.0303822	0.0209699	0.0433908	0.0461213	0.0569473	0.0613413	0.0358772	0.075337	0.0407022	0.030036	0.0312928	0.042471	0.015957	0.0217511	0.0387555	0.0473393	0.0396132	0.0627414	0.0213654	0.0734249	0.045654	0.0598109	0.0366576	0.0421382	0.0370414	0.0694683	0.0328681	0.0423691	0.0103404	0.0549747
2.28033	0.032172	0.0376803	-0.0127729	-0.00707162		1.91697	0.0179903	-0.0107564	0.00541088	0.0172548	0.0521813	0.0569925		2.28033		0.017251	0.0389567	-0.000849076	0.0881703	0.0229429	0.0265603	0.0311935	0.0609934	0.0546569	0.0566085	0.0361597	0.0692187	0.0429591	0.0348319	0.0226319	0.0462329	0.0230382	0.0308164	0.0395601	0.0482512	0.0460675	0.0591707	0.0135796	0.0668393	0.0509796	0.065759	0.0349767	0.0586096	0.0380911	0.0916249	0.0378143	0.0652493	0.0202753	0.0517733
2.28167	0.03654	0.0300237	-0.0166825	-0.00858047		1.91769	0.0184165	-0.00896372	0.007131	0.0174991	0.054445	0.0573483		2.28167		0.0201721	0.0492625	-0.00264032	0.0907008	0.0192727	0.0424724	0.0240656	0.077334	0.0487352	0.0647505	0.0355858	0.064923	0.0385823	0.0224403	0.0192135	0.040561	0.039958	0.0240656	0.0386309	0.0717233	0.0551931	0.0632623	-0.00092565	0.0644879	0.0522095	0.0731353	0.0356377	0.0602366	0.031467	0.0886368	0.0364872	0.0774806	0.0244933	0.0587648
2.28301	0.0278128	0.0311577	-0.0117129	-0.00926772		1.9184	0.0184426	-0.00703404	0.00830027	0.0162123	0.0555458	0.0569867		2.28301		0.00265104	0.0428437	-0.0127018	0.0853891	0.0136521	0.0350427	0.0239081	0.0832628	0.0542446	0.0667206	0.0291318	0.0592509	0.0536057	0.0254606	0.0306277	0.0440169	0.0444426	0.0324254	0.0390116	0.0629378	0.0482399	0.0622284	0.00182351	0.0444138	0.0568432	0.0664374	0.0449132	0.0520207	0.0253912	0.0832556	0.0353446	0.0865071	0.0402407	0.0644388
2.28434	0.0344629	0.02547	-0.00784359	-0.0140639		1.91912	0.0185981	-0.0135186	0.00606622	0.0148045	0.0576691	0.0578584		2.28434		0.00157707	0.0475852	0.0028081	0.079677	0.016969	0.0581612	0.0248913	0.0856153	0.0511643	0.0577655	0.0254258	0.0597899	0.0575473	0.0382194	0.0133476	0.0450876	0.0600953	0.0396314	0.0575662	0.050444	0.0341007	0.0518143	0.00492615	0.0412965	0.0447365	0.0590739	0.0552362	0.047816	0.0259415	0.0859127	0.0357189	0.0770385	0.0449925	0.0517227
2.28568	0.0372706	0.0216918	-0.0035323	-0.0119758		1.91983	0.0191741	-0.0111692	0.00386307	0.0162355	0.0588401	0.0561344		2.28568		0.0329329	0.0546758	0.00484384	0.0651018	0.0239104	0.0421589	0.00860966	0.0906329	0.0389384	0.05732	0.0307788	0.0475453	0.0529134	0.0491762	0.0113144	0.035679	0.0665826	0.0311388	0.0602733	0.0515573	0.0187481	0.0679777	0.00296913	0.0350728	0.0541542	0.0509848	0.0508262	0.0475847	0.0405006	0.0735861	0.0520768	0.0581026	0.0471098	0.0354077
2.28702	0.0348957	0.0231328	0.00996845	-0.0183594		1.92055	0.0202671	-0.00758017	0.000185501	0.0144537	0.0594878	0.056742		2.28702		0.0142487	0.0439558	0.00980319	0.0399888	0.0525912	0.0487868	0.00567961	0.0691091	0.049408	0.0501424	0.0399553	0.0354886	0.0557675	0.0522735	0.034536	0.0364632	0.0509524	0.0169995	0.0542038	0.0335061	0.012221	0.0819102	0.0187913	0.0233679	0.0455955	0.039506	0.0514348	0.0247899	0.0542933	0.0524773	0.0457057	0.0395472	0.0552811	0.0206461
2.28835	0.0342784	0.0288378	0.0121337	-0.0180593		1.92126	0.0198694	-0.00730631	-0.00530812	0.0142512	0.0615969	0.0565864		2.28835		0.0158099	0.044938	0.00739478	0.0450826	0.0588516	0.0335936	0.00488926	0.0529385	0.0432686	0.0474574	0.0345721	0.0282002	0.0432605	0.0693224	0.0368241	0.0524449	0.0435987	0.00945733	0.04577	0.0218078	0.012729	0.088122	0.0127284	0.024044	0.0477769	0.0299555	0.0575945	0.0242701	0.065892	0.0381219	0.0605557	0.0283985	0.0496133	0.0109454
2.28969	0.0389739	0.0332778	0.0181355	-0.00738197		1.92198	0.0199763	-0.00585708	-0.00788299	0.016677	0.059974	0.0587311		2.28969		0.0256048	0.0411504	0.0249479	0.0489701	0.0689522	0.0242181	0.00793401	0.0448135	0.0420243	0.0513522	0.0300689	0.0191756	0.0523884	0.0732012	0.0485513	0.0482281	0.0311117	0.00725225	0.0330108	0.0250696	0.019538	0.101759	0.0204439	0.0293436	0.0576251	0.0325745	0.0524406	0.0188429	0.0649203	0.0237427	0.0673795	0.0341819	0.040494	0.0132564
2.29103	0.0371747	0.0343767	0.0220909	-0.00808688		1.92269	0.0206201	-0.00515881	-0.00881365	0.0160878	0.0599607	0.0586926		2.29103		0.0289568	0.0278488	0.0346944	0.0460843	0.0657359	0.019728	0.0146736	0.0452758	0.0436127	0.0469633	0.0351002	0.0186417	0.0552312	0.0683411	0.0686122	0.0468118	0.0214846	0.0156053	0.0172312	0.0315221	0.0307261	0.0969792	0.0335605	0.0307093	0.0639986	0.031564	0.0374076	0.0286986	0.0617721	0.0174643	0.0583804	0.0400121	0.0381678	0.017566
2.29236	0.0425907	0.0383569	0.0237924	-0.00749481		1.92341	0.0212172	-0.00141657	-0.00991511	0.0172243	0.0590066	0.0586262		2.29236		0.0274967	0.0421045	0.0491222	0.0525675	0.0496007	0.0346527	0.0289987	0.0435685	0.0385875	0.047136	0.0196626	0.0378994	0.0622556	0.0808484	0.0700647	0.0441908	0.0292191	0.0304687	0.010519	0.026684	0.0386286	0.0869701	0.0263196	0.0533168	0.0561714	0.0374971	0.0384062	0.0402238	0.0560427	0.0387788	0.0595379	0.0489816	0.0402304	0.0078089
2.2937	0.0444553	0.0349833	0.0226003	-0.00515015		1.92412	0.0214972	-0.000675364	-0.0112381	0.0174625	0.0597457	0.062029		2.2937		0.0129098	0.0574976	0.046159	0.0643935	0.0421884	0.0435832	0.046363	0.04416	0.0338323	0.065018	0.0105754	0.0428724	0.064062	0.0818201	0.0603482	0.0429807	0.0371394	0.0366527	0.00482098	0.0401555	0.0364591	0.0880648	0.0285268	0.0656059	0.055384	0.0513007	0.0404258	0.0372755	0.0426393	0.0230067	0.0673035	0.0526995	0.0318965	0.0129671
2.29504	0.0537089	0.028921	0.0208455	-0.00676592		1.92484	0.0202718	-0.00241582	-0.00886379	0.0190353	0.0581634	0.0648848		2.29504		0.0285296	0.0496427	0.0641926	0.0736935	0.0325802	0.0736147	0.0545202	0.0541968	0.0268924	0.0599482	0.0275903	0.0460955	0.0739338	0.0661107	0.0479254	0.0305536	0.0489005	0.0396438	0.0288118	0.0553493	0.0276594	0.0810871	0.0324467	0.0686014	0.0445604	0.0483649	0.021149	0.0480258	0.0319457	0.0278897	0.0637398	0.0440691	0.0445708	0.00824924
2.29637	0.061865	0.030252	0.0240303	-0.00762552		1.92555	0.0203741	-0.00338529	-0.00795285	0.020528	0.0548262	0.0659458		2.29637		0.0426445	0.0653066	0.0664731	0.0905915	0.0230821	0.0830924	0.0709764	0.0469344	0.0218068	0.0525945	0.0254978	0.0531804	0.0621146	0.0714321	0.0542304	0.0427387	0.0537564	0.0559254	0.0374131	0.0557225	0.0404622	0.0688674	0.0326942	0.0712682	0.045494	0.047744	0.0164804	0.0440906	0.0332258	0.02731	0.0678574	0.0524264	0.0427408	0.00802232
2.29771	0.0613199	0.0334937	0.0253645	-0.00564245		1.92627	0.0195567	-0.00351989	-0.00443598	0.0201597	0.055643	0.065805		2.29771		0.0522807	0.0543023	0.0452337	0.0937226	0.0393191	0.0830612	0.0700206	0.0433853	0.0183277	0.0517317	0.0203971	0.0418192	0.0649525	0.0535882	0.0534806	0.0440884	0.0480562	0.0623462	0.0656023	0.0656812	0.0517804	0.0692915	0.0384817	0.0692344	0.0550639	0.0357868	0.0195981	0.0328692	0.0368145	0.013178	0.0696531	0.0608884	0.0479008	0.024621
2.29905	0.0587453	0.0340697	0.0187333	-0.00744138		1.92699	0.0190053	-0.0034214	-0.00513194	0.0186225	0.0550906	0.0638426		2.29905		0.0839552	0.0330707	0.0373078	0.0726178	0.0436355	0.0818846	0.0489311	0.0497357	0.014239	0.0450151	0.0520029	0.0344301	0.0530567	0.0392184	0.0539005	0.0504725	0.0505346	0.0654554	0.078908	0.0770098	0.0540166	0.066491	0.0351505	0.0620676	0.0524572	0.0238245	0.00622366	0.0418891	0.0424433	0.0129264	0.06127	0.0448568	0.0500231	0.0260854
2.30038	0.0613204	0.039708	0.0204485	-0.00799264		1.9277	0.0188286	-0.00387245	-0.0044385	0.0177605	0.0544184	0.0603665		2.30038		0.0970469	0.0326524	0.0246555	0.0573225	0.0553353	0.10091	0.0323067	0.0413408	0.0152133	0.0423796	0.0557412	0.0473053	0.0413905	0.0436522	0.0574842	0.0649716	0.0407618	0.0718609	0.0808294	0.0719319	0.061759	0.0594941	0.0348529	0.0558737	0.0461079	0.0219308	0.00193415	0.0559364	0.046683	0.0313737	0.0600331	0.0654596	0.050591	0.0466467
2.30172	0.062144	0.0423343	0.0216787	-0.0170086		1.92842	0.0193962	-0.00458993	-0.00576136	0.0189346	0.0531482	0.0592056		2.30172		0.0937772	0.0371379	0.0299908	0.0530104	0.0701774	0.0887704	0.0316345	0.0329738	0.0299176	0.0522539	0.0488807	0.0426338	0.0440166	0.0391487	0.0629501	0.0659771	0.0271139	0.0609308	0.0674094	0.0755172	0.0455271	0.0442282	0.0339396	0.0664255	0.041752	0.025249	0.00873978	0.0585632	0.0505388	0.0220767	0.0466176	0.0739442	0.0375686	0.0580676
2.30306	0.0623911	0.0416901	0.0163138	-0.0210544		1.92913	0.019743	-0.00448913	-0.00673372	0.0205906	0.0538767	0.057694		2.30306		0.103414	0.0213294	0.0608479	0.0522493	0.0563176	0.0801879	0.0228448	0.0351819	0.0410289	0.0515178	0.0589695	0.0515154	0.0491975	0.0344203	0.0639563	0.0466292	0.0293758	0.0592004	0.0631523	0.0718082	0.0370514	0.0427074	0.020597	0.0776596	0.0461916	0.0299801	0.0148856	0.050956	0.0532643	0.020719	0.0410674	0.069826	0.0474372	0.0539317
2.30439	0.0653638	0.0412378	0.0152811	-0.0239625		1.92985	0.0202192	-0.00137315	-0.0045299	0.019446	0.0528143	0.0568446		2.30439		0.0738967	0.0334876	0.073342	0.0611489	0.0617748	0.0885331	0.0189416	0.0339725	0.0522841	0.0600931	0.0602393	0.0771147	0.0563526	0.0388825	0.059378	0.0511317	0.0172805	0.0619099	0.0327169	0.054688	0.020047	0.0497813	0.0114833	0.0802668	0.0302976	0.0556082	0.0314401	0.0631164	0.060546	0.0216304	0.0174195	0.0836971	0.0419011	0.0611809
2.30573	0.0631782	0.0392111	0.0107203	-0.0317377		1.93056	0.0207429	0.00219482	-0.00780116	0.0190287	0.0512295	0.0552479		2.30573		0.0508201	0.036095	0.0784585	0.0797854	0.0401752	0.0937353	0.0455623	0.024583	0.0640213	0.0705304	0.0469575	0.0715644	0.0728187	0.046108	0.0535936	0.045176	0.0204112	0.0563567	0.0267669	0.0482499	0.00457431	0.0441098	-0.0143486	0.0774562	0.0322071	0.0550289	0.0369049	0.0605087	0.0683974	0.0208353	0.00830796	0.0838279	0.034093	0.0547491
2.30707	0.0556162	0.033512	0.00768408	-0.0264665		1.93128	0.0200167	0.0014934	-0.00888495	0.0204045	0.0515893	0.0577084		2.30707		0.0366595	0.0262801	0.059254	0.0995215	0.0350966	0.0768854	0.0711781	0.0277734	0.0643881	0.0651466	0.0557525	0.0680886	0.0917272	0.0518808	0.054058	0.0331553	0.0284731	0.0634511	0.0279901	0.0409817	0.0145785	0.0466521	-0.0186624	0.0830516	0.0430486	0.0811703	0.0490944	0.0489482	0.0795368	0.0229176	0.00276475	0.0701482	0.0309029	0.0481243
2.3084	0.0524588	0.0294842	0.0038089	-0.0215379		1.93199	0.0194491	0.00135272	-0.00934215	0.0207531	0.0511547	0.0584271		2.3084		0.0265278	0.0250394	0.0402506	0.100505	0.0427572	0.0796735	0.0535426	0.0349529	0.0715039	0.0642993	0.0718877	0.0705599	0.0943736	0.0584019	0.0424509	0.0384163	0.0352146	0.0686934	0.0174873	0.0396704	0.0191481	0.0545663	-0.023487	0.0771379	0.0479869	0.0816358	0.0447024	0.0628408	0.0809194	0.0178857	0.00429468	0.0634157	0.0281701	0.0510001
2.30974	0.0524938	0.0278183	0.00543325	-0.0163197		1.93271	0.0198015	0.00185584	-0.0102652	0.0199266	0.0501215	0.0578966		2.30974		0.00746045	0.0383162	0.0196301	0.111254	0.0598128	0.0784895	0.056621	0.0340405	0.0725292	0.0641352	0.0884136	0.0524277	0.0918448	0.069178	0.0409223	0.0355689	0.0429283	0.0655448	0.0196143	0.0486062	0.024402	0.051144	-0.0189695	0.072802	0.0522698	0.0556724	0.0361882	0.0643854	0.0706791	0.0153385	0.0114576	0.0531792	0.0133775	0.0406029
2.31108	0.0515057	0.0234054	0.00486948	-0.00894593		1.93342	0.0209526	-0.00340745	-0.0129183	0.0197835	0.0514878	0.0620435		2.31108		0.0167062	0.0279809	0.0195301	0.0957239	0.0713007	0.0777922	0.054411	0.0337723	0.0740555	0.06577	0.0814733	0.0470122	0.0906158	0.0585928	0.0391646	0.0333935	0.047688	0.063934	0.015439	0.0402455	0.0482915	0.0510675	-0.000175461	0.0583421	0.0473912	0.0609601	0.0356576	0.0418738	0.064324	0.00510389	0.0223437	0.0509356	0.0249251	0.0346862
2.31241	0.0464143	0.0208841	0.00496582	0.0125594		1.93414	0.0209366	-0.0105157	-0.0123984	0.0198371	0.0507648	0.0672745		2.31241		0.0113034	0.0301105	0.010199	0.078124	0.0844984	0.0642504	0.0292623	0.0452464	0.0736765	0.0569319	0.0773551	0.0501012	0.0855068	0.0493454	0.0398666	0.0232608	0.0434024	0.0675057	0.00377564	0.0427248	0.0525882	0.0396965	0.00551164	0.063661	0.0424359	0.0559406	0.0178524	0.0452206	0.0430177	0.00245261	0.0329901	0.0477388	0.0376328	0.0228459
2.31375	0.0478518	0.0221955	0.00492161	0.0767774		1.93485	0.0217347	-0.0161986	-0.0113505	0.0184783	0.0534302	0.0680512		2.31375		-0.0136172	0.0376404	0.0287865	0.0665844	0.0948209	0.0728956	0.0153856	0.0442249	0.0828238	0.0616969	0.071147	0.042137	0.074455	0.0549145	0.0406442	0.0260378	0.0463148	0.059555	0.00976426	0.0615026	0.0562707	0.0449804	0.0148613	0.0562519	0.0324191	0.0356111	0.00669208	0.0510175	0.0235732	0.000265501	0.0431495	0.0479793	0.0465683	0.0239595
2.31509	0.0383125	0.0268404	0.00645838	0.136746		1.93557	0.0229396	-0.0154885	-0.011428	0.0152701	0.0546167	0.0672609		2.31509		-0.0215407	0.0295328	0.0336888	0.0471855	0.0738509	0.0671579	0.0114599	0.0563289	0.0884326	0.0587703	0.0541369	0.0336178	0.0578004	0.0441153	0.0420337	0.0229432	0.039584	0.0467615	0.0269415	0.0605045	0.0653925	0.05302	0.0272538	0.0508086	0.0162534	0.042268	0.0217645	0.0387614	0.0239907	0.00867376	0.044801	0.0464689	0.05106	0.0278578
2.31642	0.029228	0.0275834	0.00501298	0.159022		1.93628	0.0233338	-0.0169984	-0.00817331	0.0157957	0.0554979	0.0685724		2.31642		-0.015766	0.0184149	0.0250135	0.0369674	0.0530892	0.0576489	0.0231719	0.0681627	0.0918353	0.0578076	0.0462809	0.0399614	0.0407858	0.0448212	0.0495942	0.0253844	0.0214033	0.0503199	0.0530383	0.0647624	0.0554391	0.0481568	0.0302691	0.0554475	0.000526556	0.0405037	0.0177863	0.0458726	0.0204424	0.0187365	0.0607663	0.0513955	0.053057	0.0258006
2.31776	0.0276854	0.0318343	0.0128546	0.217975		1.937	0.0231889	-0.0225039	-0.00504402	0.0163622	0.0551622	0.0651239		2.31776		-0.0196454	0.00599732	0.0420124	0.0301724	0.0569631	0.0506127	0.033046	0.0599129	0.0906446	0.0509607	0.0352375	0.0505244	0.0192505	0.0538632	0.0493964	0.0237735	0.000450148	0.0424279	0.0556884	0.0757434	0.0563858	0.0506041	0.0366254	0.0514794	-0.00343115	0.0362578	0.0213319	0.0410639	0.00516517	0.032325	0.0598541	0.0474082	0.0419004	0.0379768
2.31909	0.0193268	0.0383922	0.022126	0.236276		1.93771	0.0225244	-0.0205505	-0.00342473	0.0156359	0.0575592	0.0625859		2.31909		-0.0216277	-0.0141219	0.0510857	0.00217295	0.0563788	0.0420727	0.0440979	0.0544551	0.0931124	0.0501383	0.029437	0.0503359	0.00539633	0.0404538	0.0329137	0.0357339	0.00280775	0.0301318	0.0512002	0.0673103	0.0632839	0.0614878	0.0393711	0.0427121	-0.0159571	0.0446531	0.0366318	0.0218642	0.0112833	0.048522	0.0749408	0.0314006	0.0377691	0.0391067
2.32043	0.0161547	0.0367124	0.0247749	0.207019		1.93843	0.0232501	-0.01795	-0.0061133	0.0158811	0.0583901	0.0607404		2.32043		-0.0148596	-0.0166999	0.0550895	0.000846907	0.0597055	0.0128459	0.0582649	0.0545148	0.0888655	0.041836	0.036369	0.0577328	-0.00588718	0.0390794	0.033939	0.0244746	-0.00883741	0.0346536	0.0511806	0.0537542	0.055191	0.0623114	0.0358442	0.0363188	-0.00733991	0.0283148	0.0416061	0.0291538	0.0113034	0.0501663	0.0839974	0.0177181	0.0278584	0.035028
2.32177	0.0185167	0.0439269	0.0388523	0.213811		1.93914	0.0231398	-0.0216743	-0.00588649	0.0168413	0.0581491	0.0590448		2.32177		0.00763745	-0.0105975	0.0751557	-0.0113926	0.0450646	0.00523234	0.0463591	0.0261015	0.0841343	0.0459844	0.0288078	0.0670326	-0.0118863	0.0463796	0.0328302	0.0121403	-0.00545661	0.0249973	0.042388	0.0470171	0.0310386	0.0706964	0.023593	0.0385803	-0.0131592	0.0355175	0.0477568	0.0139272	0.002707	0.050965	0.0893228	0.00159475	0.0307763	0.0493653
2.3231	0.0151174	0.0570104	0.0492175	0.1747		1.93986	0.0230626	-0.023717	-0.00567087	0.0183633	0.0577106	0.061465		2.3231		0.0129162	-0.0141633	0.0832278	-0.0248067	0.027169	0.00636145	0.052766	0.0174615	0.0771496	0.0371692	0.0283347	0.060795	-0.010771	0.0434527	0.0304738	0.0058642	0.00287627	0.0228894	0.0258717	0.0421531	0.0204636	0.0640797	0.0108155	0.0315475	-0.0115916	0.0430108	0.0443183	0.0211403	0.0115597	0.0296729	0.0685961	-0.00551586	0.036756	0.0598095
2.32444	0.0149653	0.0573142	0.0558252	0.109819		1.94057	0.022895	-0.0187881	-0.00666661	0.0180605	0.0588912	0.063873		2.32444		0.0126052	-0.0023273	0.0731777	-0.0175453	0.0132604	0.0106213	0.0576999	0.0146965	0.0679797	0.0296428	0.00970877	0.0599012	-0.0106433	0.0535463	0.0279446	0.00566974	-0.000868977	0.0341721	0.026699	0.0340453	0.0181736	0.0642876	0.00595339	0.0348215	-0.00962523	0.0425366	0.0485164	0.0341961	0.0146584	0.0173116	0.047579	-0.0182106	0.0402633	0.0634542
2.32578	0.0169759	0.0722589	0.0614293	0.0874943		1.94129	0.0234543	-0.0135662	-0.00401567	0.0197887	0.0587276	0.0679061		2.32578		0.0171015	0.0174983	0.0849303	-0.0162414	-0.00712595	0.00569275	0.0380684	0.0112844	0.0602923	0.0313862	0.00401599	0.0407241	0.000277286	0.0624907	0.0355848	0.00709482	-0.000140898	0.0349873	0.0317996	0.0399208	0.0257664	0.0673038	-0.00677778	0.0419839	0.00496769	0.0465111	0.0484644	0.054126	0.0150179	0.00651925	0.0299174	-0.0104744	0.0321036	0.0713736
2.32711	0.0219872	0.0859393	0.0605199	0.0670887		1.942	0.0239059	-0.00924773	-0.00243274	0.0179365	0.0570382	0.0673193		2.32711		0.0394413	0.0156592	0.0901521	-0.0134206	-0.0111013	0.0111927	0.0514874	0.0233228	0.0576084	0.0364867	0.00418259	0.0281335	0.0119086	0.0508749	0.0327435	0.0214826	0.0136618	0.0386244	0.0300498	0.0471304	0.0329917	0.059224	-0.00667997	0.0432954	0.0185492	0.0501952	0.0447121	0.0663448	0.0248133	0.000719457	0.0224061	-0.003063	0.0317902	0.0773309
2.32845	0.021974	0.0881658	0.0558457	0.0307001		1.94272	0.0245379	-0.00549083	-0.00161293	0.0202575	0.0532652	0.0661224		2.32845		0.0296007	0.0202682	0.0644254	-0.0116178	0.00961037	0.0195569	0.0574565	0.0307153	0.0601323	0.0360644	0.0074794	0.017049	0.0215451	0.0513113	0.0271474	0.0479413	0.0216482	0.0429432	0.0173637	0.0594577	0.0466725	0.0568912	0.00471425	0.0439353	0.0186455	0.0485581	0.0497376	0.0735835	0.0252129	-0.00622971	0.016778	0.0152938	0.0327252	0.0554542
2.32979	0.0302083	0.0889666	0.053625	0.0109113		1.94343	0.0253719	-0.00177634	-0.000624441	0.0212976	0.0525308	0.0686592		2.32979		0.0322498	0.0295707	0.0664758	-0.00393098	0.0271058	0.0297785	0.0514977	0.041226	0.0575678	0.0580947	0.0162119	0.00844936	0.0276925	0.0492787	0.0255186	0.0441396	0.0379275	0.0445559	0.0104777	0.077818	0.0533806	0.0647789	0.013445	0.0542897	0.0240108	0.046113	0.0502969	0.0676614	0.0309755	-0.000218999	0.0388804	0.0248472	0.0306135	0.0443568
2.33112	0.0326349	0.0869742	0.0396926	-0.00256923		1.94415	0.0258245	-0.00206446	-0.000586674	0.0207262	0.0527962	0.070809		2.33112		0.0236289	0.0207019	0.0465623	0.0200989	0.0363209	0.0484967	0.0542579	0.045186	0.0586322	0.0673075	0.0384671	0.011585	0.0327355	0.0257962	0.0249219	0.0508935	0.0504766	0.0391221	-0.00243769	0.0831933	0.0461817	0.0587863	0.017561	0.057009	0.0397125	0.0424021	0.0659768	0.0666788	0.0311118	0.00922352	0.0531495	0.0291801	0.0381229	0.0567803
2.33246	0.0333577	0.0793182	0.0307137	-0.012804		1.94486	0.0251356	-0.00635828	0.00259505	0.0191623	0.0527717	0.0661636		2.33246		0.0279504	0.0157933	0.0286037	0.0220838	0.0562672	0.0494479	0.0344251	0.0468354	0.0563151	0.0866885	0.0375306	0.0342307	0.0395147	0.0166166	0.0160162	0.0593351	0.0591755	0.0340652	0.00159586	0.0806347	0.0421071	0.0689714	0.0139382	0.0613538	0.0444886	0.053113	0.071663	0.0607589	0.0244596	0.0212221	0.064661	0.0233168	0.0381547	0.0583538
2.33379	0.0298041	0.0754911	0.0194528	-0.0121949		1.94558	0.0244855	-0.0112158	0.00106382	0.0180536	0.0533286	0.0609991		2.33379		0.0169367	0.015826	0.0142489	0.0284177	0.0631118	0.0402837	0.0244495	0.0505193	0.0562691	0.0864765	0.0534982	0.031603	0.0524806	0.00211252	0.0153634	0.0643797	0.0655673	0.0288925	0.00429858	0.0688951	0.0355224	0.0781284	0.0288161	0.063208	0.0624308	0.0505021	0.0655204	0.0623918	0.0349513	0.0211195	0.0711307	0.0153283	0.0419892	0.0484639
2.33513	0.0289846	0.0664887	0.00798049	-0.000245227		1.94629	0.0237155	-0.0139469	-0.00105167	0.0183814	0.0543656	0.0627774		2.33513		0.0255092	0.0133437	0.0187469	0.049439	0.0376741	0.0291945	0.033375	0.0404051	0.0493326	0.0725463	0.0468042	0.0548231	0.0631177	-0.00418236	0.0167253	0.0586068	0.0792588	0.0165252	0.0124058	0.0605269	0.0188251	0.085227	0.0261275	0.0572663	0.0519603	0.0432042	0.0639945	0.0665735	0.0490815	0.0345448	0.0677392	0.0097389	0.054058	0.0450077
2.33647	0.0260415	0.0636759	0.00250347	0.00542086		1.94701	0.0226292	-0.0121781	0.00189713	0.0173016	0.0554085	0.0656439		2.33647		0.0249084	0.00875007	0.022282	0.0348215	0.037769	0.027718	0.0478549	0.0368118	0.0398099	0.0576275	0.0430887	0.0596426	0.0680118	-0.000755187	0.0103523	0.053492	0.0820322	0.0301179	0.0292006	0.0460071	0.0103326	0.0933018	0.019054	0.0613699	0.0371034	0.0476825	0.0447937	0.0556091	0.0589539	0.0317745	0.0575855	0.014929	0.0644547	0.0376432
2.3378	0.0236882	0.0589114	0.00573236	0.0112565		1.94772	0.0218644	-0.0156539	0.00254537	0.0168662	0.0566356	0.06743		2.3378		0.0247431	0.00468848	0.0398994	0.0238517	0.0188649	0.0300815	0.0556625	0.0294323	0.0473771	0.0539151	0.0522184	0.0650901	0.0622246	0.00402345	0.0172861	0.0615008	0.0763131	0.0461576	0.0502124	0.0316216	0.00730475	0.110935	0.0339823	0.0532403	0.0316726	0.0396683	0.0295126	0.0523686	0.0673367	0.0420585	0.0436053	0.0309814	0.0746559	0.0428398
2.33914	0.0284806	0.0533499	8.6832e-05	0.0103525		1.94844	0.0217805	-0.0135243	0.0026888	0.0173418	0.0555445	0.0723331		2.33914		0.0262172	0.0118011	0.0469946	0.0496168	0.00920292	0.0270511	0.0867117	0.0228404	0.0471864	0.0272525	0.0625164	0.0604316	0.0620532	0.0110892	0.0296694	0.0607709	0.0716244	0.0488724	0.05366	0.0304037	0.0117499	0.0954308	0.0231796	0.0429491	0.0272214	0.0525324	0.0453756	0.0547158	0.0666725	0.0486397	0.0357432	0.0497183	0.0828668	0.056196
2.34048	0.0350577	0.0515825	0.00246444	0.00143405		1.94915	0.0220914	-0.00903604	0.00121372	0.014752	0.0572107	0.0770603		2.34048		0.0333918	0.0195704	0.064358	0.0505878	0.00494529	0.0374932	0.0889851	0.031906	0.0477897	0.0285885	0.0571557	0.0661609	0.0617869	0.0270734	0.0387915	0.0791926	0.0609185	0.0666126	0.0701374	0.0519744	0.0155056	0.0920084	0.0196882	0.0507231	0.0256473	0.0566054	0.0425174	0.0388159	0.0624651	0.0456642	0.0209947	0.0728937	0.0810844	0.0582751
2.34181	0.0413761	0.04686	0.00743264	-0.00771286		1.94987	0.0223627	-0.0119082	0.000985164	0.0155032	0.0582405	0.0774347		2.34181		0.029971	0.040558	0.0724608	0.054963	-0.000718814	0.0510224	0.0930544	0.0417117	0.0489552	0.0328953	0.0658519	0.0571864	0.0558687	0.0325638	0.0427705	0.0966384	0.0603355	0.0733489	0.0945146	0.0704409	0.0242684	0.0844731	0.0362998	0.0516911	0.0446278	0.0609004	0.0441024	0.027433	0.052046	0.0359902	0.0200859	0.0937164	0.0733536	0.0610761
2.34315	0.0465794	0.041179	0.00458744	-0.0101997		1.95058	0.022737	-0.0115126	0.00104293	0.0165671	0.0576428	0.0753632		2.34315		0.0222256	0.0483228	0.0852084	0.0606455	0.00358185	0.0594921	0.0837734	0.0347406	0.0549331	0.0382661	0.0569186	0.0716027	0.0437181	0.0410619	0.0448157	0.0994766	0.0723856	0.0586629	0.0853867	0.0788667	0.0336283	0.0784412	0.0477769	0.0512083	0.0531149	0.0647838	0.0509492	0.0345412	0.0523541	0.0410311	0.0397877	0.103028	0.0606808	0.0708955
2.34448	0.0483578	0.0370772	0.000787161	-0.0123971		1.9513	0.0235595	-0.0138538	-0.00029125	0.0195895	0.0586275	0.0717579		2.34448		0.0361353	0.0463235	0.0874709	0.0435345	0.0207608	0.0559215	0.0526658	0.0395365	0.0496	0.0505475	0.0454026	0.0807228	0.0367739	0.0634346	0.0411207	0.108155	0.0533474	0.0569441	0.0867888	0.0871317	0.0375003	0.0777783	0.0495623	0.0634346	0.0471207	0.0606565	0.0526409	0.0271778	0.0525745	0.0317966	0.0464911	0.0951238	0.0572233	0.0778907
2.34582	0.0465052	0.0360641	0.00141102	-0.00330744		1.95201	0.024015	-0.0132322	-0.0023988	0.0199217	0.056826	0.0727062		2.34582		0.0231663	0.0540858	0.0817988	0.0438537	0.0192269	0.0568995	0.0196533	0.049287	0.06615	0.0720354	0.038743	0.0760299	0.0410024	0.0692627	0.0451158	0.103169	0.0530783	0.0457853	0.0964806	0.0912615	0.0429583	0.0784451	0.0470117	0.0650854	0.0590293	0.0542062	0.0531127	0.0258076	0.0539844	0.0258432	0.0438555	0.0906788	0.0544823	0.0781177
2.34716	0.0422514	0.0367466	-0.00685099	-0.00623642		1.95273	0.0245974	-0.0136202	-0.00228153	0.0225317	0.0587723	0.0718348		2.34716		0.0139545	0.0549087	0.0625528	0.0468396	0.045695	0.0295581	0.0155451	0.0615357	0.0689535	0.0784026	0.0311293	0.068167	0.0299638	0.0598102	0.0560778	0.0794128	0.0433599	0.0362274	0.0858099	0.0780974	0.0513505	0.0716185	0.033838	0.066031	0.0780831	0.0458658	0.0509613	0.0321136	0.0579512	0.0248566	0.0675342	0.0879062	0.0480721	0.0829277
2.34849	0.0359653	0.0451516	-0.0136607	-0.00403789		1.95344	0.0248565	-0.0127013	-0.00339886	0.0246592	0.0561437	0.069949		2.34849		0.0236314	0.0488927	0.0426974	0.0305151	0.0345784	0.0354769	0.00818039	0.0733559	0.0686659	0.0821524	0.0287698	0.064183	0.0344579	0.0672861	0.0526074	0.0649194	0.0395467	0.0290704	0.0739181	0.0777174	0.0450594	0.0972604	0.0236645	0.0639926	0.0673139	0.0312273	0.0595546	0.0286568	0.0623862	0.0325077	0.0720889	0.062319	0.0534347	0.0839153
2.34983	0.0302165	0.0463639	-0.0164878	-0.00161205		1.95416	0.0249181	-0.00795811	-0.00129594	0.0251352	0.0526565	0.0729331		2.34983		0.0127997	0.0535201	0.0124693	0.0426719	0.0260071	0.0338307	0.0203483	0.0838466	0.0766894	0.0798936	0.0297415	0.0522384	0.037437	0.0638314	0.0622775	0.0519199	0.0497785	0.0289523	0.0820395	0.0739041	0.0542851	0.11274	0.0300493	0.0721989	0.069478	0.0398377	0.0616551	0.0295496	0.0683873	0.0410404	0.0618408	0.0562466	0.0539855	0.0916829
2.35116	0.0274446	0.0456333	-0.0153	-0.0100137		1.95487	0.0261531	-0.00896203	-0.0014501	0.0261239	0.0522632	0.0730038		2.35116		-0.0104272	0.0587857	0.015063	0.043591	0.0226866	0.0349689	0.0341509	0.0663762	0.0732441	0.077346	0.0223364	0.0395352	0.0390421	0.0558864	0.0835052	0.0444393	0.0576793	0.0243519	0.0606163	0.0648011	0.0605387	0.117749	0.0143331	0.0791055	0.0793624	0.0418804	0.0601899	0.0317468	0.0699155	0.0537965	0.0571502	0.0475975	0.0503493	0.0862727
2.3525	0.0244713	0.0467979	-0.00776103	-0.0134134		1.95559	0.0273349	-0.00986186	-0.00282718	0.0266728	0.0523284	0.0717966		2.3525		-0.00460713	0.0574616	0.0146088	0.0367127	0.00654831	0.0361036	0.0331184	0.0601155	0.065956	0.0753208	0.0350022	0.0218924	0.0427574	0.0562434	0.0876219	0.0442966	0.0691513	0.00462285	0.0525187	0.0555903	0.058561	0.121254	0.0140038	0.0828299	0.0588402	0.0384268	0.0688696	0.0331261	0.0791117	0.0672919	0.0441246	0.0465773	0.0551826	0.0710175
2.35384	0.033784	0.0473374	-0.00440907	-0.00957142		1.9563	0.0268203	-0.0118215	-0.0027471	0.0259039	0.0518586	0.0696484		2.35384		0.00158137	0.0704354	0.0163137	0.0662508	-0.00327103	0.0513939	0.0460889	0.0529487	0.0764711	0.0869289	0.0473442	0.0158604	0.0553117	0.0630351	0.084223	0.0414019	0.0797414	-0.0023369	0.0532334	0.0740531	0.0615187	0.131948	0.0268959	0.0852781	0.0539691	0.0486453	0.0702274	0.0342438	0.0764091	0.0769863	0.0340082	0.0593983	0.0598695	0.0535161
2.35517	0.0381104	0.0406765	-0.00193085	-0.0192303		1.95702	0.0262919	-0.0156203	-0.00426442	0.0228749	0.0517522	0.0658548		2.35517		-0.00649159	0.0757424	0.0300715	0.0764797	-0.00458298	0.0574433	0.0420387	0.0434221	0.0699849	0.0795034	0.0497024	0.00755272	0.0552683	0.0565969	0.0772114	0.0404251	0.0664732	0.00230281	0.0454668	0.0756587	0.065322	0.114765	0.0183591	0.0951246	0.0721335	0.0469724	0.0699373	0.0342704	0.0690716	0.0644514	0.017456	0.0625929	0.0604692	0.0595469
2.35651	0.0443793	0.037464	-0.00314565	-0.00985727		1.95773	0.0267999	-0.0128153	-0.0056186	0.0210901	0.0526594	0.0643532		2.35651		0.023851	0.0762973	0.0424536	0.0739968	-0.0111482	0.060825	0.0489476	0.038916	0.07079	0.0722831	0.0553711	0.00716944	0.052225	0.0434131	0.0648283	0.0346242	0.0643193	0.00537083	0.0386826	0.0713552	0.0690907	0.112535	0.0230196	0.0871336	0.0637287	0.041228	0.0710654	0.038211	0.0665942	0.0549432	0.0092072	0.0647668	0.0569237	0.0730524
2.35784	0.0460506	0.0360805	-0.00451904	-0.00527099		1.95845	0.0269395	-0.00911395	-0.00448285	0.0217961	0.0559844	0.0640983		2.35784		0.0386593	0.0778925	0.0272209	0.08957	-0.0158543	0.058815	0.0679066	0.0371139	0.0687965	0.0703029	0.0702665	0.0169148	0.0553286	0.0444009	0.0564722	0.0262809	0.0611835	0.0213708	0.0467396	0.0781576	0.0797227	0.0959726	0.0385282	0.0793572	0.0698924	0.0439124	0.0580168	0.0388921	0.0718209	0.0441549	0.000866764	0.0768007	0.0498142	0.0884866
2.35918	0.0528046	0.031347	-0.0057884	-0.00241513		1.95916	0.0268431	-0.00788075	-0.00256876	0.020927	0.0568143	0.0673819		2.35918		0.0434823	0.0809146	0.0392846	0.0885636	0.003369	0.0612137	0.0550063	0.0364079	0.061004	0.056501	0.072777	0.0216295	0.0583717	0.0419147	0.0554242	0.0255624	0.0513395	0.0468461	0.0488923	0.063684	0.0856183	0.0749539	0.0490433	0.0768238	0.0858843	0.0375759	0.052189	0.0442382	0.0759729	0.0258898	0.00294787	0.0764228	0.0454217	0.0978325
2.36052	0.0512607	0.0309618	-0.00637566	0.0067876		1.95988	0.0274252	-0.00626386	-0.00345732	0.0203215	0.0568456	0.0685006		2.36052		0.0402869	0.0767754	0.0493851	0.0920808	-0.00760606	0.0566421	0.0498951	0.0303399	0.0555574	0.0473582	0.0676464	0.024865	0.0499591	0.0388337	0.0491564	0.023695	0.0473111	0.0526856	0.0545645	0.04862	0.0877341	0.0649685	0.0599247	0.0619197	0.0937668	0.0251212	0.0492526	0.058042	0.0689245	0.0158563	0.000161449	0.0713646	0.0430682	0.0929133
2.36185	0.0460172	0.0324896	-0.00926546	0.00777956		1.96059	0.0278667	-0.00192375	-0.00217029	0.0208394	0.0581945	0.0729575		2.36185		0.023318	0.075404	0.0411449	0.0913036	-0.00305174	0.0479846	0.0520622	0.0297387	0.0529457	0.0519928	0.0521475	0.0378647	0.0484989	0.0472773	0.0501373	0.0168263	0.0581892	0.0617848	0.0680581	0.045921	0.0739221	0.0535413	0.0652317	0.0581755	0.0840224	0.023574	0.0457708	0.0522414	0.0705512	0.0100067	0.0184769	0.0680037	0.0363032	0.0847327
2.36319	0.0481009	0.0313866	-0.0119051	0.000734234		1.96131	0.0285287	-0.00165203	-0.00302767	0.0224072	0.0588142	0.0754078		2.36319		0.00826103	0.0703153	0.0544679	0.0848137	0.0174071	0.0533404	0.0477339	0.0349398	0.0561563	0.0474937	0.0476137	0.0287441	0.0356014	0.0488135	0.0505683	0.0321653	0.0757785	0.0677144	0.0853977	0.0443077	0.0709938	0.0468336	0.0613188	0.0546109	0.0675288	0.029434	0.0326256	0.0458758	0.0698185	0.00934182	0.0295016	0.0717731	0.0530942	0.0646486
2.36452	0.0543234	0.0338458	-0.00897907	0.000423246		1.96202	0.0283163	-0.00475734	-0.00317233	0.0239514	0.0583848	0.0726635		2.36452		0.0132265	0.0669116	0.0758354	0.0902156	0.0312535	0.0484976	0.046687	0.0374352	0.0621625	0.0618913	0.0505816	0.0179175	0.025614	0.0394812	0.0475408	0.0388944	0.0894388	0.0632662	0.0919863	0.0494021	0.0570357	0.0652022	0.0622883	0.0567529	0.0600539	0.0414001	0.0270474	0.0505222	0.0627759	0.00493349	0.031339	0.0612406	0.0533583	0.0587558
2.36586	0.0603873	0.0360137	-0.00254159	-0.00313638		1.96274	0.0293285	-0.00475335	-0.0046113	0.0228975	0.0580791	0.0671368		2.36586		0.0379157	0.0644874	0.0599004	0.0900746	0.0508633	0.0590821	0.0581785	0.035439	0.0706796	0.0716884	0.0503526	0.0208406	0.0279122	0.0395393	0.0485197	0.0472626	0.100393	0.0654982	0.0974792	0.0535027	0.0553402	0.0593514	0.0646745	0.0534496	0.0553908	0.0531116	0.0299193	0.03881	0.0512761	0.0061126	0.0394977	0.0533274	0.0557597	0.0561136
2.3672	0.065559	0.0349617	-0.00047716	-0.00454789		1.96345	0.029275	0.000416256	-0.00620648	0.022791	0.0574469	0.0665076		2.3672		0.0585127	0.0518405	0.06672	0.0919318	0.0662534	0.0580958	0.0579387	0.035641	0.0785182	0.0689129	0.0625217	0.0114825	0.0384087	0.0437853	0.0448001	0.0613302	0.113582	0.0645754	0.0893522	0.0419816	0.0683081	0.0787046	0.0654578	0.0521717	0.0414595	0.0763672	0.0289564	0.036859	0.0489098	0.0246498	0.0425222	0.0475484	0.0629354	0.0489292
2.36853	0.0671987	0.0300142	5.12034e-05	-0.00795682		1.96417	0.0293095	0.00237327	-0.00370171	0.0247039	0.0586291	0.065802		2.36853		0.0647065	0.0500554	0.0682951	0.0894499	0.0641762	0.0665091	0.066175	0.0399971	0.0951572	0.0720181	0.0707758	0.00637416	0.0460555	0.0411062	0.0364739	0.0676617	0.119566	0.0581269	0.0991519	0.0556093	0.0624704	0.0882861	0.0470276	0.0562996	0.0511779	0.0799319	0.0336216	0.0447183	0.0397894	0.0375055	0.0362627	0.0570897	0.0552599	0.0537321
2.36987	0.0693954	0.0298477	0.00627036	-0.00631469		1.96488	0.0289695	0.003191	-0.00341683	0.0249294	0.0578851	0.0651709		2.36987		0.0866987	0.0402773	0.0399772	0.101131	0.0743227	0.0739661	0.0819356	0.0327912	0.0831602	0.0645529	0.064934	0.0223221	0.0535558	0.0413013	0.0351116	0.0562277	0.112852	0.064919	0.106	0.052164	0.0740357	0.0805868	0.0395362	0.0418057	0.0437349	0.0815746	0.0527093	0.0426956	0.0460176	0.0434267	0.0458761	0.048199	0.0497221	0.0523022
2.3712	0.069847	0.026798	0.00888278	-0.00503024		1.9656	0.0286599	0.00422123	0.00019388	0.0248089	0.0570914	0.0659617		2.3712		0.104049	0.0210815	0.0503606	0.0859011	0.0754832	0.0822066	0.0763288	0.029186	0.0768515	0.064313	0.0542093	0.0307943	0.0524989	0.0440337	0.0384505	0.0547447	0.110418	0.0661707	0.0990112	0.0586654	0.0834576	0.081576	0.047545	0.0293258	0.0460419	0.0897471	0.0430684	0.0470707	0.0469276	0.0594874	0.0574642	0.0492667	0.053943	0.0351222
2.37254	0.0658256	0.0272469	0.00680664	0.00235003		1.96631	0.0279751	0.00545421	0.0035915	0.0250597	0.0587308	0.073306		2.37254		0.0987544	0.0333458	0.0301652	0.0783166	0.074429	0.0799428	0.0742093	0.0234616	0.079585	0.0738007	0.0379638	0.0268227	0.0562492	0.0434197	0.0304501	0.0577084	0.109028	0.0577982	0.108043	0.0743003	0.068003	0.0784912	0.0454252	0.0160948	0.0475505	0.0933869	0.0378607	0.0652078	0.0451485	0.057183	0.0602483	0.0491522	0.051809	0.027827
2.37388	0.0643481	0.0285364	0.00695149	0.0140447		1.96703	0.0277539	0.00540727	0.00459765	0.0274551	0.0587491	0.0763649		2.37388		0.0855105	0.0404043	0.0119472	0.0905887	0.0782983	0.0793396	0.0751953	0.0158154	0.0685496	0.0713186	0.0385443	0.0486277	0.0506114	0.0545359	0.0304054	0.0495383	0.100543	0.0622163	0.0977274	0.0673562	0.0619826	0.0698499	0.0569395	0.00788353	0.0447691	0.107381	0.0436151	0.0665721	0.0377342	0.0395979	0.0751259	0.0429549	0.0557826	0.0243463
2.37521	0.0612297	0.0237518	0.00261822	0.0193955		1.96774	0.0267458	0.00326046	0.00652679	0.0297515	0.0605783	0.0734343		2.37521		0.0818208	0.0386911	0.00773838	0.0710654	0.0764281	0.0916347	0.0640627	0.0186355	0.0585512	0.0778071	0.0255782	0.0500771	0.0361377	0.0554075	0.0473106	0.0531863	0.0921394	0.0676879	0.0867701	0.0576993	0.0660031	0.0632855	0.0703723	-0.000626205	0.047979	0.108759	0.0399792	0.063319	0.0424028	0.0284195	0.083579	0.0485707	0.0657788	0.0250602
2.37655	0.0629758	0.0232889	0.00125562	0.0207494		1.96846	0.0256192	0.00291677	0.00793529	0.0301082	0.0620099	0.0737625		2.37655		0.0748868	0.061813	-0.00453498	0.0652365	0.0661498	0.114304	0.0526241	0.0192608	0.0623854	0.0739323	0.0184416	0.0532553	0.0407853	0.0557277	0.0580245	0.0504745	0.0929547	0.0758703	0.0889473	0.0545211	0.0651476	0.0561107	0.0828862	0.000977618	0.0472427	0.0997078	0.0493632	0.0638137	0.0511782	0.0207592	0.0861368	0.0497533	0.0716665	0.0418302
2.37788	0.0577276	0.0238092	-0.00204291	0.0215605		1.96917	0.0254418	-0.00226428	0.00641813	0.0312673	0.062116	0.0749244		2.37788		0.0552653	0.0669697	-0.0158933	0.073586	0.0432676	0.12317	0.0574484	0.0217736	0.0548055	0.0728681	0.0208055	0.0628351	0.0442042	0.0625904	0.0605918	0.0515657	0.0812578	0.0709231	0.0716421	0.0509498	0.0690682	0.0495555	0.0734633	0.00286935	0.0365497	0.0870699	0.0553883	0.0657474	0.0585917	0.0112661	0.0813372	0.0629346	0.0778614	0.0478176
2.37922	0.0646632	0.0233901	-0.00162393	0.0127158		1.96989	0.0245458	-0.00612766	0.00554921	0.0332329	0.062996	0.0730676		2.37922		0.0750082	0.0713586	0.00556874	0.069045	0.0482134	0.118785	0.0476596	0.0366815	0.0514358	0.0728675	0.00878802	0.0596537	0.0413974	0.057173	0.0732735	0.0527331	0.0714864	0.0658317	0.0630787	0.0534791	0.0613758	0.0550599	0.0797277	0.0219405	0.0313389	0.0672237	0.06115	0.0538746	0.0718161	0.0229657	0.0898376	0.0685866	0.0707305	0.0573471
2.38056	0.0639143	0.0269087	-0.000631761	0.00407817		1.9706	0.0233303	-0.0122998	0.00616122	0.0334425	0.0624651	0.070764		2.38056		0.0767522	0.0722917	-0.0058113	0.0749269	0.0457518	0.119574	0.0469282	0.0476949	0.0671385	0.0734428	-0.00139191	0.0560668	0.043622	0.0577012	0.0506284	0.0628394	0.079188	0.0511594	0.0610433	0.0498497	0.067815	0.0545536	0.0737823	0.0363015	0.0359653	0.0495137	0.0590812	0.0551184	0.0723884	0.0403837	0.0797733	0.0656322	0.0623269	0.065153
2.38189	0.0566473	0.0330717	0.00402174	0.00539731		1.97132	0.0231343	-0.0166351	0.0041735	0.0314561	0.0633712	0.0722008		2.38189		0.0556941	0.0635154	-0.00646426	0.0792522	0.0409932	0.106893	0.0630752	0.0556772	0.0710606	0.0668812	0.00926593	0.0589489	0.0469032	0.0624207	0.0513692	0.0598203	0.0799761	0.0398537	0.0532004	0.0533251	0.0590446	0.0599926	0.0748228	0.0461004	0.0341087	0.045768	0.0547251	0.0515577	0.076316	0.048803	0.0765681	0.0620912	0.0439043	0.0720391
2.38323	0.0593709	0.0324977	0.00170604	-0.00611616		1.97203	0.0237376	-0.0183445	0.000427881	0.0299422	0.0641952	0.0750092		2.38323		0.0577543	0.0719192	0.0255245	0.0745738	0.0451432	0.0813104	0.0679036	0.0581132	0.0755465	0.0658289	0.022109	0.0608984	0.042183	0.0596355	0.0480372	0.046126	0.075423	0.0294181	0.0632451	0.0641636	0.0499069	0.0690247	0.063093	0.0574839	0.0512607	0.0359764	0.0621109	0.0477048	0.0737134	0.058571	0.0747259	0.0643813	0.0292647	0.075359
2.38456	0.0575837	0.0341676	0.0032308	-0.0024446		1.97275	0.0239769	-0.0179233	-0.00280815	0.0269481	0.0651975	0.0727741		2.38456		0.047946	0.0709985	0.0316321	0.0797821	0.0490294	0.0661144	0.0574986	0.0727114	0.086159	0.0565559	0.0360391	0.0659772	0.0354257	0.0615987	0.0411879	0.0520666	0.0620228	0.0221779	0.070889	0.0734895	0.0546247	0.0583583	0.0662769	0.0671011	0.0607947	0.0507517	0.0594344	0.0435736	0.0794944	0.0641183	0.0555724	0.0558916	0.0249195	0.082159
2.3859	0.0509051	0.033991	0.00634074	0.00011191		1.97346	0.0243783	-0.016487	-0.00485867	0.0253289	0.0673015	0.0734267		2.3859		0.0340963	0.0605449	0.0387245	0.0774327	0.0489513	0.0456811	0.0616011	0.0780889	0.0955738	0.0617081	0.0390697	0.0613454	0.0448085	0.0655786	0.0364248	0.0473195	0.0427832	0.0218593	0.0722779	0.0815116	0.0581003	0.0612375	0.0514438	0.0582246	0.0628008	0.0616078	0.0492741	0.0287153	0.0805353	0.0668392	0.0507753	0.063861	0.0254609	0.0832641
2.38723	0.0549876	0.0335997	0.00339044	-0.00318638		1.97418	0.0255536	-0.0166648	-0.00611646	0.024273	0.0690262	0.074211		2.38723		0.0539861	0.0670942	0.0415038	0.0686891	0.055775	0.0428775	0.0560576	0.0828502	0.0975129	0.0560096	0.0384334	0.0594228	0.0462893	0.0594571	0.047845	0.0458833	0.035855	0.0280202	0.0780057	0.0955794	0.0463635	0.0774602	0.0528885	0.0613367	0.0527294	0.0698075	0.0660202	0.0278924	0.0803583	0.0641294	0.0472167	0.0610112	0.0189137	0.0764302
2.38857	0.0560952	0.0326713	0.00664469	0.00893703		1.97489	0.0262421	-0.0155111	-0.00770576	0.0224687	0.0697318	0.0746983		2.38857		0.0618488	0.0647078	0.0401026	0.0741932	0.0567522	0.0389668	0.0433247	0.0835933	0.110874	0.0641329	0.038645	0.0458052	0.0548058	0.0713231	0.0425904	0.0624877	0.0329926	0.0319222	0.0774572	0.100882	0.0503523	0.0906202	0.0625272	0.0651125	0.0330428	0.0853302	0.0652441	0.034137	0.0811227	0.0719162	0.0385138	0.0704779	0.0242777	0.0573945
2.38991	0.0557788	0.033155	0.00966893	0.0181869		1.97561	0.026837	-0.0128922	-0.00942721	0.0214458	0.0696724	0.0701072		2.38991		0.0747533	0.0625714	0.0309562	0.0711648	0.0424622	0.0527645	0.0586099	0.079938	0.104599	0.0590792	0.0217752	0.0380165	0.0730332	0.064247	0.0550731	0.0634127	0.0445745	0.0346205	0.0869623	0.075908	0.0425409	0.105266	0.0531403	0.0635173	0.0176657	0.0826555	0.0619763	0.034694	0.0833381	0.0766514	0.0303057	0.0747202	0.0344709	0.0494431
2.39124	0.0559944	0.0299829	0.0134897	0.0185788		1.97632	0.0269325	-0.0153217	-0.0113092	0.0213832	0.0711017	0.071649		2.39124		0.0798724	0.0642393	0.0279741	0.0626253	0.0426883	0.0585671	0.0591643	0.069709	0.0962597	0.0506644	0.0209177	0.0408756	0.0761553	0.0637121	0.0638381	0.0771294	0.0511263	0.0319054	0.0803979	0.0731235	0.036685	0.103527	0.0368544	0.0653908	0.013445	0.0668981	0.0752338	0.0445582	0.0688769	0.0784259	0.0323506	0.0827624	0.0346388	0.0443073
2.39258	0.0602786	0.0342335	0.0134806	0.020332		1.97704	0.0270848	-0.0192279	-0.0117234	0.0214591	0.0724121	0.0693784		2.39258		0.0878747	0.0660932	0.0319497	0.0747084	0.0340529	0.0669926	0.05668	0.0715513	0.0925763	0.0508135	0.0327809	0.038916	0.0718262	0.0558101	0.0720624	0.0845424	0.0544055	0.0301268	0.0841987	0.0710751	0.0420985	0.106582	0.0341948	0.0696087	0.00825095	0.058796	0.0742547	0.0625899	0.0679283	0.0975597	0.0343256	0.0692663	0.039112	0.0592435
2.39391	0.0576772	0.0371536	0.010471	0.0239217		1.97775	0.0277428	-0.0169157	-0.0124661	0.019928	0.0719334	0.0716913		2.39391		0.0963061	0.0526635	0.0302857	0.0733193	0.0302968	0.0631916	0.06814	0.0569116	0.0906941	0.0443491	0.0363009	0.0435618	0.0723081	0.0426506	0.0582697	0.0729869	0.0637667	0.0374761	0.0745576	0.0647088	0.0452179	0.0970379	0.0273619	0.0659767	0.0179802	0.0531407	0.070789	0.0619787	0.0692429	0.0886178	0.0363455	0.0700684	0.0435409	0.0512846
2.39525	0.0600427	0.037513	0.00812445	0.023238		1.97847	0.0283539	-0.0155194	-0.0153562	0.0189219	0.073559	0.0714615		2.39525		0.107291	0.0321773	0.0314338	0.0814389	0.0374629	0.070452	0.0549029	0.0576209	0.0782777	0.0333347	0.050569	0.0466142	0.0610142	0.0301327	0.0577495	0.0639366	0.0681737	0.0421894	0.0790863	0.0765677	0.0682757	0.0764192	0.0217548	0.0706785	0.0360187	0.0554099	0.0686717	0.0742559	0.0640031	0.072581	0.0407166	0.0683307	0.0447454	0.0604488
2.39658	0.0650986	0.0432139	-0.00306794	0.0190177		1.97918	0.0287529	-0.0154172	-0.0124253	0.0185675	0.0754288	0.0701208		2.39658		0.0972371	0.035528	0.0486127	0.100331	0.0458357	0.0630472	0.0423278	0.068212	0.0716364	0.0391971	0.0734398	0.0485319	0.0536513	0.0195226	0.051456	0.0529411	0.0640371	0.0561668	0.0739754	0.0810841	0.0773282	0.0794981	0.0268128	0.0695598	0.037338	0.0666286	0.0684169	0.0824468	0.0618807	0.0645947	0.048436	0.0696191	0.0467499	0.0587831
2.39792	0.0663189	0.0458366	-0.00877365	0.018272		1.9799	0.0291082	-0.0168104	-0.0109596	0.0170319	0.0778035	0.0740886		2.39792		0.0966105	0.0325413	0.0598496	0.109498	0.0488532	0.0505601	0.0481266	0.0731395	0.0530127	0.0465745	0.0816696	0.055414	0.0559263	0.00701508	0.0382215	0.0456434	0.0692629	0.0570842	0.0774582	0.0756993	0.0792414	0.086251	0.0447953	0.0700305	0.0430239	0.0803032	0.0550894	0.0911129	0.0551466	0.0538462	0.0338355	0.0819687	0.0539253	0.0586278
2.39925	0.0712192	0.0428562	-0.00881734	0.0132273		1.98061	0.0297838	-0.0157881	-0.0106257	0.0190993	0.0787331	0.0781468		2.39925		0.0988943	0.0289014	0.0759314	0.12212	0.0636487	0.0378195	0.0481278	0.0753068	0.0420275	0.0542695	0.0763202	0.0510771	0.0569454	0.0090042	0.0400927	0.0436724	0.0556535	0.0502584	0.0909241	0.0773863	0.10031	0.0780396	0.0615496	0.0743736	0.0410784	0.0936402	0.042449	0.0859179	0.0504147	0.0277137	0.0300837	0.0973687	0.0550994	0.0557909
2.40059	0.0746335	0.0435953	-0.00634397	0.0196377		1.98133	0.0301094	-0.0106999	-0.00858184	0.0212616	0.0790327	0.0799914		2.40059		0.085245	0.0383417	0.0995522	0.118081	0.0709486	0.0356327	0.0358425	0.0953591	0.030132	0.0583635	0.0672171	0.0384955	0.0498548	0.00364998	0.0485464	0.0430338	0.0439869	0.0622105	0.104177	0.067812	0.104518	0.0809851	0.0627458	0.0762484	0.0282012	0.0881703	0.0410932	0.073565	0.0536578	0.0289398	0.0308903	0.101533	0.0641227	0.0454744
2.40193	0.076757	0.0440537	0.0011791	0.0210066		1.98204	0.0300453	-0.00615316	-0.00727232	0.0218224	0.0769664	0.0770168		2.40193		0.0899489	0.0508692	0.109082	0.102165	0.0774942	0.0309825	0.0552596	0.0873626	0.0298827	0.0576293	0.07671	0.0266722	0.0412694	0.0143626	0.0546144	0.0346064	0.0323114	0.0717428	0.108569	0.055043	0.0920087	0.0867056	0.0668681	0.0735383	0.0159289	0.0809934	0.0405483	0.0660802	0.0413102	0.0431901	0.016538	0.104757	0.0727375	0.0374015
2.40326	0.0643969	0.0410005	0.00785045	0.0173847		1.98276	0.0308374	-0.00441655	-0.00753908	0.0199921	0.0760006	0.0793246		2.40326		0.08343	0.0485921	0.101448	0.0824664	0.0556488	0.014796	0.061301	0.0785104	0.0318561	0.0552777	0.0583259	0.0267413	0.0497285	0.0314711	0.0629187	0.0429326	0.0261277	0.0759035	0.122249	0.0386963	0.097884	0.0823854	0.0568303	0.0817693	0.0109224	0.0600902	0.036578	0.0653872	0.0454523	0.0359552	0.0139834	0.0915713	0.0872185	0.0436637
2.4046	0.0567422	0.0427892	0.0145199	0.0220816		1.98347	0.0308649	-0.00186304	-0.00822921	0.0179266	0.0735527	0.0778957		2.4046		0.0605592	0.0445809	0.0927434	0.0695685	0.0374213	0.0355801	0.0536985	0.0911238	0.0455109	0.0532024	0.0505006	0.0369433	0.0456464	0.0528518	0.0573929	0.0380727	0.0304017	0.0941855	0.118315	0.0225704	0.0955475	0.0790907	0.0432579	0.0855186	0.0126401	0.0453542	0.0352012	0.0489983	0.0555097	0.0429827	0.032163	0.086036	0.0866052	0.0396109
2.40593	0.0547081	0.0430287	0.0203353	0.00848408		1.98419	0.0310477	0.000272329	-0.00825547	0.0195959	0.0720273	0.0744143		2.40593		0.0588645	0.0545514	0.0784045	0.0609596	0.0341209	0.0413475	0.0538624	0.0757068	0.0575809	0.0490202	0.0452786	0.0493146	0.0449339	0.0661602	0.0446215	0.0374277	0.0310406	0.100165	0.110492	-0.000559045	0.0764354	0.079438	0.0352754	0.0805058	0.0218448	0.0329689	0.0324884	0.0582664	0.047608	0.0496366	0.0331655	0.069002	0.0878331	0.0606475
2.40727	0.0472089	0.0477688	0.0177618	-0.00700178		1.9849	0.031139	0.0016714	-0.00753232	0.0204836	0.0716519	0.0757156		2.40727		0.0425234	0.0442766	0.0780877	0.0682398	0.0124478	0.0376782	0.0446958	0.0579699	0.0775149	0.056458	0.0264768	0.0678659	0.0554505	0.0782293	0.0396194	0.037549	0.0325024	0.0923235	0.0979949	-0.00111912	0.0657182	0.0730962	0.0292717	0.0709816	0.0307375	0.0308168	0.0352918	0.0683168	0.0520738	0.0546776	0.0401173	0.0372503	0.0791575	0.0684848
2.4086	0.0424562	0.0488705	0.0208028	-0.0122064		1.98562	0.0312568	-0.00473861	-0.00495711	0.0210103	0.0706896	0.0786339		2.4086		0.0208473	0.0425314	0.0574392	0.0651915	0.00997889	0.058749	0.0466095	0.057107	0.0814549	0.0597529	0.0197414	0.0807958	0.0600542	0.0831755	0.0247758	0.0393559	0.0374986	0.0948563	0.0921575	-0.00947851	0.0594123	0.0770029	0.0237045	0.0678423	0.0342576	0.0339984	0.0331797	0.0751504	0.0530463	0.0584049	0.0525884	0.0345089	0.0708912	0.0745134
2.40994	0.0487563	0.0455729	0.0189376	-0.0177379		1.98633	0.0309575	-0.00919866	-0.00367239	0.022717	0.0702833	0.079345		2.40994		0.0261349	0.0568581	0.0586976	0.0625685	0.0205646	0.0677143	0.0276909	0.0482489	0.08383	0.049524	0.019753	0.0777926	0.0560844	0.0803428	0.0206495	0.039046	0.0363087	0.0884669	0.0761789	-0.00372585	0.0418326	0.0759717	0.0294438	0.0566766	0.0396058	0.0373247	0.0417556	0.085184	0.043737	0.074949	0.0612315	0.0327499	0.0617016	0.0932329
2.41127	0.0525443	0.0449255	0.00870864	-0.0233606		1.98705	0.0318736	-0.00745982	-0.00141578	0.0240409	0.0714667	0.0786535		2.41127		0.037582	0.0614139	0.0649406	0.0767875	0.00911982	0.0654219	0.0183399	0.0550231	0.0785907	0.0487704	0.00373976	0.0886818	0.0583276	0.0731798	0.0276665	0.0502948	0.0266784	0.0748434	0.0792374	0.0165459	0.0317297	0.0734827	0.05008	0.0493631	0.0451803	0.0451733	0.0432288	0.0945246	0.0413887	0.0712478	0.0598158	0.0170918	0.063387	0.0983736
2.41261	0.0597016	0.0375218	0.00117716	-0.0241418		1.98776	0.0325594	-0.00627969	-0.000254834	0.022213	0.0709367	0.0795158		2.41261		0.0518991	0.0747163	0.0548647	0.0791467	0.00705051	0.0905323	0.0159512	0.0538533	0.0730858	0.0375095	0.0119645	0.0854834	0.0615252	0.0580453	0.0184409	0.0554535	0.0314263	0.067999	0.096265	0.0370473	0.0451098	0.0626587	0.0457702	0.0423172	0.0389385	0.052493	0.0465841	0.0839392	0.0473767	0.072236	0.0730408	0.0333663	0.0651224	0.0924681
2.41395	0.0658511	0.0363439	-0.001073	-0.0264862		1.98848	0.0329602	-0.00689843	0.00174929	0.0195311	0.0704621	0.0778853		2.41395		0.0684191	0.0936358	0.0528148	0.0658274	0.0292558	0.0851537	0.00594102	0.0423687	0.0707156	0.0270279	0.0125469	0.0789566	0.0496324	0.0492319	0.0304146	0.0623089	0.0486192	0.0632279	0.08826	0.0582374	0.0465394	0.0545919	0.0349303	0.0391831	0.0313118	0.0504955	0.0383906	0.0820784	0.0497988	0.0714306	0.0810303	0.035917	0.0770064	0.0873425
2.41528	0.0683978	0.0398736	-0.00770322	-0.027235		1.98919	0.0327744	-0.00578276	0.00243247	0.0194173	0.0710817	0.0776802		2.41528		0.0831128	0.0828924	0.0517238	0.0805008	0.0231408	0.0890161	-0.000920077	0.0424969	0.0724791	0.0241065	0.0163348	0.0697511	0.0489993	0.0462774	0.0400234	0.07101	0.0501661	0.0690055	0.085256	0.0727847	0.0585876	0.0493863	0.0300122	0.0363802	0.0303921	0.0634838	0.0405911	0.0948548	0.0509712	0.0714638	0.0816843	0.0390203	0.088574	0.0852014
2.41662	0.0626052	0.0505509	-0.010405	-0.0192675		1.98991	0.0328762	-0.00185997	0.000269271	0.0194013	0.0704827	0.0768894		2.41662		0.0609836	0.083414	0.0451504	0.0619007	0.0190625	0.10512	0.0143009	0.0430324	0.0560601	0.0174301	0.0255358	0.0660128	0.0525702	0.038674	0.037403	0.0562114	0.0556156	0.0621255	0.0726392	0.0720698	0.0609688	0.0481609	0.0237756	0.041847	0.0385246	0.0600057	0.0367851	0.0774658	0.056741	0.0665508	0.0762713	0.0473661	0.0995067	0.0713471
2.41795	0.0620313	0.0522707	-0.0101767	-0.0143863		1.99062	0.0319609	0.00111146	0.00112266	0.021951	0.069933	0.077531		2.41795		0.0694173	0.0733527	0.0408178	0.0693082	0.019878	0.0994137	0.0123075	0.0469463	0.0529889	0.0141361	0.0489556	0.049008	0.0542664	0.0311144	0.0532235	0.0526841	0.0667008	0.0585511	0.0564352	0.0678005	0.0703513	0.0467041	0.0229517	0.0432438	0.0448385	0.0595004	0.0312418	0.0732245	0.0664155	0.0527307	0.0739245	0.035083	0.0960393	0.0770358
2.41929	0.0591578	0.0516088	-0.0116505	-0.0104885		1.99134	0.0307946	0.00406948	0.00281747	0.0234038	0.068599	0.0766342		2.41929		0.066217	0.0610258	0.0506624	0.0720971	0.0206481	0.0842964	0.0134785	0.0533543	0.0545202	0.0290861	0.0553872	0.0588002	0.0434515	0.0310966	0.0605178	0.0528106	0.057478	0.0655444	0.0458349	0.0454479	0.0739967	0.0462867	0.04043	0.0552616	0.0436168	0.0635915	0.0337517	0.0820757	0.0704543	0.0455728	0.0605476	0.0217285	0.096281	0.0773503
2.42062	0.056937	0.04717	-0.0139173	-0.00417593		1.99205	0.0300789	0.00699485	0.00189194	0.0236235	0.0705588	0.0789465		2.42062		0.0623764	0.0617097	0.0563073	0.0680537	0.00148346	0.0916916	0.0127699	0.0635075	0.0420809	0.0314405	0.068659	0.068386	0.0407415	0.0302184	0.062081	0.0414505	0.0513336	0.0630698	0.0321729	0.0309401	0.0753272	0.0517371	0.0349185	0.0498114	0.0662959	0.0528974	0.0363673	0.0824711	0.0751774	0.0445734	0.0488926	0.0188968	0.0889172	0.0716648
2.42196	0.0571762	0.0409571	-0.0119157	-0.00488048		1.99277	0.029974	0.0121554	0.00081525	0.0225093	0.0716998	0.079101		2.42196		0.0713805	0.0654349	0.0691439	0.0543972	0.00546154	0.0772392	0.014127	0.0667843	0.0487938	0.0485533	0.0812479	0.0684417	0.0466002	0.0327878	0.0717607	0.0321782	0.0438092	0.060362	0.0339707	0.0246955	0.0648385	0.053741	0.0456181	0.0640737	0.0641647	0.0471037	0.0318616	0.0755765	0.0723911	0.0388874	0.0353306	0.0224019	0.0793444	0.0624137
2.42329	0.0507899	0.0353301	-0.00890486	-0.00814301		1.99348	0.0291857	0.0115544	0.000615961	0.0227569	0.0699776	0.0815949		2.42329		0.0711089	0.0608644	0.0559102	0.0507341	0.00806983	0.0580517	0.00388913	0.0761371	0.0593296	0.0551202	0.0753675	0.0681378	0.0405569	0.0354506	0.0708372	0.0427071	0.0321619	0.0613203	0.0412474	0.0216245	0.0741364	0.0601104	0.0469156	0.0643115	0.0563226	0.0508435	0.0447895	0.0846144	0.0562959	0.0471425	0.0316909	0.0303497	0.0678402	0.0679943
2.42463	0.041385	0.0292863	-0.00400767	-0.011062		1.9942	0.0288703	0.003793	0.00196514	0.0223599	0.0706474	0.0798155		2.42463		0.0473052	0.0618076	0.0368575	0.042978	0.0139882	0.0453735	0.0102531	0.0742594	0.0667228	0.0610224	0.0511331	0.0824073	0.0486248	0.0329077	0.0616372	0.0347404	0.0212963	0.0559558	0.0481659	0.0391892	0.0514589	0.0679139	0.0450168	0.0585506	0.069497	0.0452932	0.060084	0.0877456	0.0426098	0.0510949	0.0242282	0.0267772	0.0721554	0.0657999
2.42596	0.0410247	0.0276754	-0.00331891	-0.0161759		1.99491	0.0279951	0.00501151	0.00156583	0.0225277	0.0731501	0.0783165		2.42596		0.0465979	0.0557036	0.0226436	0.0618922	0.0258702	0.0334407	-0.00507511	0.066112	0.0764421	0.0643952	0.0565757	0.0705712	0.0595208	0.0361137	0.0580698	0.0432848	0.0200139	0.0553027	0.0485424	0.0385742	0.0502745	0.0749682	0.0596035	0.0601894	0.0819939	0.0484585	0.0687626	0.0751099	0.0470438	0.0599473	0.0214942	0.0202217	0.0715036	0.0711146
2.4273	0.0385178	0.0247501	0.000862762	-0.0173017		1.99563	0.0277244	0.0046327	0.00315668	0.0231158	0.072286	0.079111		2.4273		0.0489124	0.0452651	0.0154154	0.0790168	0.0246042	0.0178928	-0.0137931	0.0682095	0.0787342	0.063887	0.0360993	0.0585326	0.0710505	0.0390763	0.0518753	0.0473936	0.0107223	0.051794	0.0508455	0.033889	0.0508816	0.0628989	0.0477669	0.0539098	0.071018	0.0522637	0.0748637	0.0623724	0.0403745	0.0646434	0.0205051	0.0226224	0.0711599	0.0678278
2.42864	0.0346613	0.0278117	-0.00589107	-0.0124156		1.99634	0.0279353	0.00204784	0.00330144	0.0248985	0.0724907	0.079977		2.42864		0.0415821	0.0477469	0.00507492	0.0938375	0.0242047	-0.00447841	-0.0196955	0.0668198	0.063817	0.0508243	0.0360645	0.0518828	0.0797961	0.0403835	0.0356093	0.0551386	-7.37161e-06	0.0435758	0.0477636	0.0377305	0.0504278	0.0638981	0.0415245	0.0524825	0.0788196	0.0417591	0.0710719	0.063174	0.0337131	0.0719798	0.0253961	0.0224774	0.0848774	0.0617694
2.42997	0.0384074	0.0297555	0.00043283	0.0168852		1.99706	0.0289717	-0.000591673	0.00423792	0.025681	0.0724984	0.0787352		2.42997		0.0464219	0.0417927	0.0288137	0.0726275	0.0413632	-0.000574384	-0.0208085	0.0595397	0.0505654	0.0634186	0.036766	0.0649604	0.0939581	0.0522273	0.0268738	0.0644545	-0.0085699	0.0405391	0.0400424	0.0274947	0.0452061	0.0600058	0.0421071	0.0572366	0.0801869	0.0415819	0.0674504	0.0513536	0.0481839	0.0585869	0.0287446	0.0276204	0.0869131	0.0614504
2.43131	0.0394152	0.0290876	0.00991969	0.155501		1.99777	0.0289947	0.00387775	0.00173539	0.0260345	0.0733687	0.0778665		2.43131		0.051888	0.0427904	0.0386436	0.0713634	0.0333613	-0.00155577	-0.0100734	0.0507018	0.0409313	0.0396947	0.0398226	0.0625003	0.0942014	0.0633349	0.0279524	0.054119	-0.00491962	0.0306578	0.0284805	0.0185582	0.0475474	0.0563144	0.0403874	0.0540463	0.0589348	0.0467952	0.0789105	0.0375677	0.0443813	0.0459434	0.0272115	0.0282189	0.0800734	0.0500788
2.43264	0.0358484	0.0297901	0.0166217	0.233675		1.99849	0.0295619	0.00814756	0.00167045	0.0259885	0.0740937	0.0742044		2.43264		0.042853	0.0461681	0.0326433	0.0617061	0.0316871	3.31281e-05	0.00288592	0.0523711	0.0249882	0.0292431	0.0355668	0.0657328	0.0963521	0.0512698	0.0359685	0.0452196	0.00355425	0.0282842	0.0286939	0.0268038	0.0431788	0.0475698	0.0417718	0.0597357	0.0415246	0.0311135	0.0801688	0.0456607	0.0440811	0.0298892	0.0305736	0.0307797	0.0721333	0.0283148
2.43398	0.0341892	0.0312959	0.0474525	0.445639		1.9992	0.0297467	0.00497139	0.000609516	0.0224436	0.0737225	0.0727289		2.43398		0.0462842	0.0512902	0.0221687	0.0381369	0.0399761	0.00727924	0.00474117	0.0438335	0.032634	0.0328363	0.0487418	0.0747219	0.0897046	0.0513589	0.029229	0.0551633	0.0166449	0.0223031	0.0229586	0.0317943	0.0365737	0.0512355	0.0405369	0.0679133	0.0261562	0.0405754	0.0913963	0.0476813	0.0460423	0.0278318	0.0409329	0.0421208	0.0690929	0.0309244
2.43531	0.0346171	0.0300816	0.118802	0.532792		1.99992	0.0311159	0.00231047	-0.00250456	0.0209089	0.074741	0.0723602		2.43531		0.0272434	0.0499516	0.0249039	0.0433632	0.0343039	0.0279368	0.0244909	0.0393185	0.039962	0.0245336	0.0477748	0.0706236	0.0856801	0.0470703	0.0290243	0.0453782	0.0145466	0.00727949	0.0204958	0.0304703	0.0277266	0.0443642	0.0454454	0.0630469	0.0190516	0.0458526	0.100142	0.0493326	0.0401726	0.0171377	0.0492982	0.0523692	0.0724387	0.0281085
2.43665	0.0271961	0.0344454	0.307764	0.80134		2.00063	0.0334438	-9.3416e-05	-0.00326788	0.0209915	0.0746464	0.0673494		2.43665		0.0104937	0.0482138	-0.00212217	0.0459705	0.0539367	0.00668369	0.024278	0.0390246	0.039231	0.0266783	0.0579307	0.0487279	0.0901461	0.039377	0.0331737	0.0467045	0.00958692	-0.00145812	0.0165291	0.0427669	0.0374278	0.0425342	0.0446143	0.0594276	0.0231099	0.0503974	0.0909612	0.0621284	0.033587	0.0119569	0.0541055	0.0626571	0.0629906	0.0278211
2.43798	0.0202257	0.0393676	0.455881	0.910374		2.00135	0.0330498	-0.0024481	-0.00689239	0.0190497	0.0756493	0.0657992		2.43798		-0.0026847	0.0345916	-0.0248095	0.0609697	0.0640823	-0.0107953	0.00786976	0.030511	0.0545232	0.0509076	0.0543809	0.0442232	0.0890647	0.046987	0.0308316	0.048664	0.0116072	0.0134592	0.0149203	0.045127	0.0345273	0.0458946	0.0391541	0.0587981	0.0284745	0.0655783	0.0796476	0.06045	0.0405615	0.0176138	0.0557663	0.0832992	0.0569337	0.0384028
2.43932	0.0273814	0.041403	0.694521	0.946631		2.00206	0.0327592	-0.00208895	-0.00715182	0.0210098	0.076121	0.0708912		2.43932		0.00289646	0.0405793	-0.0228875	0.0799851	0.0669943	-0.00327923	0.000114653	0.0285522	0.0500248	0.0520126	0.0614391	0.0238637	0.0831725	0.0438927	0.028348	0.0316096	0.0138716	0.00576384	0.0175355	0.0439655	0.0336878	0.0423033	0.0388955	0.0505401	0.0294281	0.0753208	0.0650138	0.0469857	0.0433386	0.0171049	0.0578715	0.0873595	0.0653912	0.0345168
2.44065	0.0276121	0.0498174	0.881457	0.933833		2.00277	0.0334069	-0.00198992	-0.00793244	0.0220219	0.0761245	0.0750117		2.44065		-0.00798572	0.0429006	-0.0109933	0.0871527	0.0753449	-0.0207462	-0.00461972	0.0250797	0.0406415	0.0590058	0.0681164	0.0128527	0.0714226	0.046888	0.0310898	0.029109	0.0177882	0.0141902	0.02719	0.0468074	0.0387024	0.0338281	0.0340513	0.0429978	0.0262184	0.0599357	0.0453937	0.0491014	0.0364159	0.0249832	0.0655281	0.0839436	0.0599525	0.0236522
2.44199	0.0256901	0.0646027	0.9625	0.879667		2.00349	0.0340783	0.00144678	-0.00568637	0.0217427	0.0775487	0.0762132		2.44199		0.0116933	0.0446945	-0.00608478	0.0792828	0.0671973	-0.0426426	-0.0143709	0.0219444	0.0475172	0.0638951	0.0664277	0.00244628	0.060252	0.0432167	0.0346325	0.0307487	0.0273243	0.0373503	0.0297819	0.0505451	0.03098	0.0298196	0.0466261	0.0393011	0.0324044	0.0605502	0.0338477	0.050835	0.0318576	0.0322997	0.0512981	0.0756493	0.0625034	0.0140676
2.44332	0.0300051	0.0938123	0.985572	0.643726		2.0042	0.0326486	0.001542	-0.00399893	0.0217151	0.0785494	0.0732769		2.44332		0.0442451	0.0478284	-0.00507281	0.085039	0.0389132	-0.0309224	-0.0135254	0.0286396	0.0340564	0.0542084	0.0666967	0.000814403	0.0461325	0.044737	0.0366686	0.0160118	0.0451946	0.0302764	0.0422762	0.0442206	0.0237321	0.0306092	0.0491929	0.0275684	0.0266208	0.0453629	0.0420015	0.0373391	0.0258589	0.0269531	0.0448822	0.0591821	0.0646114	0.000155293
2.44466	0.0338812	0.122079	0.957204	0.553535		2.00492	0.0325746	0.00137017	-0.00268278	0.0212913	0.0790627	0.0771631		2.44466		0.0729439	0.0464266	0.020269	0.0733263	0.025435	-0.0351136	-0.013899	0.0289506	0.0304858	0.0467994	0.0751619	0.0088055	0.0424462	0.039291	0.0341126	0.012232	0.0571475	0.0379889	0.0461576	0.0458866	0.0384951	0.0292943	0.040787	0.0187349	0.0236658	0.0317966	0.0395553	0.0279381	0.0202255	0.0415222	0.0442539	0.048434	0.0610728	0.00565149
2.44599	0.0366553	0.166534	0.727416	0.421336		2.00563	0.0327405	-6.46827e-05	-0.000684381	0.0236492	0.0785345	0.0782529		2.44599		0.0877912	0.0441646	0.0174204	0.073753	0.0246373	-0.0278348	0.00296359	0.0396226	0.028633	0.0397427	0.0819224	0.0161447	0.0452118	0.0320067	0.0323853	0.0284217	0.0598549	0.0523726	0.0569626	0.0431202	0.0523667	0.0334315	0.0438096	0.0157131	0.0356439	0.0204846	0.0349202	0.0299672	0.0126506	0.0448778	0.0369399	0.0416053	0.0587355	0.0182858
2.44733	0.044647	0.212514	0.618304	0.362108		2.00635	0.0333682	0.00169155	0.000526368	0.0229536	0.0772932	0.0771983		2.44733		0.103874	0.0577382	0.0309874	0.0706729	0.0209147	-0.0163052	0.0152554	0.0528814	0.0253315	0.0274255	0.0814164	0.0237953	0.0452817	0.0337267	0.03301	0.0300016	0.0581501	0.0525207	0.0601363	0.0363704	0.0507534	0.0417693	0.0457078	0.0138122	0.0289429	0.0112879	0.0510804	0.024166	0.0234133	0.0372307	0.0238326	0.0365985	0.0579157	0.0362775
2.44866	0.0441312	0.289416	0.482956	0.323173		2.00706	0.0323264	-0.00141641	6.64035e-05	0.0247611	0.0767541	0.0756616		2.44866		0.107847	0.0640991	0.0282763	0.0612377	0.0216311	-0.018304	0.018168	0.0636023	0.0233237	0.0116476	0.0620137	0.0331342	0.0381181	0.0331122	0.0252647	0.0358465	0.0598785	0.0614584	0.0681858	0.0314288	0.0408272	0.0439435	0.0421392	0.0169857	0.0194191	0.00075099	0.0424934	0.0364348	0.0300247	0.0428834	0.0110826	0.0502942	0.0524365	0.054297
2.45	0.043763	0.332072	0.340283	0.275227		2.00778	0.0328578	-0.00808591	0.000999218	0.0266372	0.0772526	0.0758883		2.45		0.107968	0.0620329	0.0349696	0.0484165	0.0421573	-0.0329671	0.0437723	0.067158	0.0290922	0.0117164	0.0511749	0.0219064	0.0383282	0.0284652	0.0393447	0.0471521	0.0385488	0.0643671	0.0667849	0.0309316	0.0385898	0.0407537	0.0443147	0.0240105	0.027138	0.0112418	0.029374	0.0393523	0.0296494	0.0415417	0.00881458	0.0500619	0.0511216	0.0598927
2.45133	0.0398363	0.351591	0.286645	0.243029		2.00849	0.0336002	-0.00996053	-0.000569172	0.0277712	0.0759615	0.0769802		2.45133		0.0899677	0.0738685	0.0417223	0.0399764	0.0268414	-0.0333586	0.0551868	0.0590239	0.0352328	0.00821442	0.0440198	0.0349065	0.0396475	0.0301965	0.0455655	0.047411	0.0380929	0.0566807	0.0553109	0.0269333	0.0365804	0.0404085	0.0482948	0.0444099	0.0311519	0.0158594	0.0322434	0.019686	0.0444716	0.0243512	0.00762091	0.0551877	0.0541385	0.052954
2.45267	0.039325	0.349309	0.20345	0.187401		2.00921	0.0338162	-0.00777445	-0.00103488	0.0280447	0.073697	0.0759565		2.45267		0.100639	0.070627	0.0469282	0.0355775	0.00995509	-0.0277768	0.0599352	0.0479298	0.0334861	-0.000527581	0.0354175	0.0474055	0.0514354	0.0360538	0.0525379	0.0456664	0.0406966	0.0489226	0.0465618	0.0302272	0.0266679	0.0321595	0.0679794	0.0472329	0.0405888	0.0336232	0.0274318	0.0256945	0.0493142	0.0287866	0.0141062	0.067181	0.0618367	0.0565812
2.454	0.0336713	0.296964	0.162428	0.150696		2.00992	0.033369	-0.00873926	-0.00158926	0.0290226	0.0741788	0.0740163		2.454		0.086506	0.064726	0.0477107	0.0244365	0.0011767	-0.0225284	0.0553772	0.0335885	0.0420108	0.00337446	0.0389404	0.0427819	0.054449	0.0280601	0.0596066	0.0355672	0.0267864	0.0378852	0.0365641	0.0300208	0.0257303	0.0396266	0.078439	0.0431085	0.0560512	0.0475345	0.0276588	0.0195947	0.0430585	0.0298456	0.0212035	0.0581132	0.0644844	0.0558969
2.45534	0.036385	0.22845	0.111627	0.114423		2.01064	0.0337735	-0.0106684	-0.00355006	0.0300159	0.0740232	0.076226		2.45534		0.081932	0.0688273	0.0587278	0.0186894	-0.00404629	-0.00582014	0.0451836	0.0215221	0.0594696	0.00784661	0.0620088	0.0580587	0.0603814	0.0319896	0.0610427	0.0389472	0.0218627	0.0406886	0.0330612	0.0358473	0.0339612	0.058004	0.0882504	0.0427586	0.0575631	0.0576636	0.0410933	0.0198779	0.0477343	0.0315656	0.0226069	0.0546739	0.0635652	0.0519562
2.45667	0.0445636	0.176816	0.0730339	0.0827923		2.01135	0.0336618	-0.0063839	-0.00156656	0.0283875	0.0730848	0.0812162		2.45667		0.0814279	0.0754196	0.0567843	0.0312963	0.00381523	0.0186384	0.0397542	0.0134763	0.0645085	0.00659395	0.0623499	0.0659306	0.0703011	0.0366015	0.0448039	0.0410436	0.0355123	0.0403396	0.0382779	0.0401878	0.0475544	0.0567113	0.0785432	0.0439009	0.0594492	0.0626144	0.0431389	0.0295618	0.0456131	0.0328623	0.0396524	0.0730453	0.0570871	0.0480553
2.45801	0.0559016	0.120989	0.0546708	0.0594089		2.01207	0.0332463	-0.00188226	-0.00206483	0.0263259	0.0751697	0.0838427		2.45801		0.0894525	0.0739622	0.0650548	0.0479578	0.0260424	0.0329401	0.0247288	0.0125135	0.0741209	0.01747	0.0540227	0.0546432	0.0801997	0.0333037	0.0470612	0.0464483	0.0381397	0.0482972	0.0412467	0.0604624	0.0578301	0.0690612	0.0612427	0.0401914	0.0674437	0.0672778	0.0394356	0.0408817	0.0412358	0.0279921	0.0557702	0.0620337	0.0513433	0.0621178
2.45934	0.0694788	0.0875727	0.0326345	0.0501813		2.01278	0.0325442	-0.000775338	-0.00430609	0.0241198	0.0781648	0.085171		2.45934		0.096151	0.0927916	0.0750036	0.0681763	0.0351875	0.0495626	0.0110353	0.0236154	0.0882458	0.0276883	0.0700878	0.0730042	0.0882986	0.0388089	0.0566188	0.0498993	0.0496092	0.0597741	0.0475192	0.0594943	0.0642379	0.075951	0.0512193	0.0546286	0.0772895	0.0614198	0.0403894	0.0465069	0.0495497	0.0357843	0.0684925	0.0534883	0.0485809	0.0694244
2.46068	0.0887238	0.0723447	0.028054	0.0402544		2.0135	0.031572	-0.00543186	-0.00561081	0.0244995	0.0784037	0.0841065		2.46068		0.105045	0.117496	0.100789	0.0922509	0.0532494	0.0635128	0.0305216	0.0323126	0.0926927	0.0261143	0.0757212	0.078603	0.0966387	0.0583352	0.060399	0.0539908	0.0676192	0.0702209	0.0468975	0.0688105	0.0785777	0.0764994	0.0500601	0.0583819	0.0693937	0.0682475	0.0428586	0.0552709	0.0573125	0.0327404	0.0793418	0.0652235	0.0416565	0.0827259
2.46201	0.0941554	0.0667025	0.0226576	0.0315064		2.01421	0.0319407	-0.00399625	-0.00470698	0.0237333	0.0758352	0.081265		2.46201		0.106466	0.127428	0.108695	0.101839	0.0580467	0.0624574	0.0218814	0.0390902	0.0961776	0.0311478	0.0729031	0.0757117	0.0974574	0.0658264	0.0594393	0.0481784	0.0748731	0.073393	0.0617219	0.0729682	0.0837137	0.0701757	0.0594657	0.0639882	0.0594642	0.0624231	0.0422715	0.0544219	0.0765188	0.0312456	0.0723769	0.045519	0.0466813	0.0717863
2.46335	0.0931222	0.0668396	0.017734	0.0230567		2.01493	0.0320697	-0.00291016	-0.00597805	0.023974	0.0759226	0.0827628		2.46335		0.110024	0.130688	0.104646	0.105472	0.0477988	0.0601045	0.0297269	0.0472404	0.116205	0.0362696	0.0902451	0.094053	0.0949978	0.0823653	0.0690639	0.0510929	0.082099	0.0809327	0.0745937	0.0725873	0.0766348	0.0764637	0.0580934	0.0661655	0.0526074	0.0689475	0.0596363	0.0496954	0.0891214	0.0497239	0.0804121	0.0379074	0.0650203	0.0749131
2.46468	0.0899471	0.0614222	0.0189121	0.0218258		2.01564	0.0319661	-0.00824456	-0.0084956	0.0263409	0.0768562	0.0777953		2.46468		0.0888615	0.129801	0.0923202	0.102067	0.0533686	0.0732648	0.0407079	0.0578759	0.103374	0.0386017	0.0799815	0.0987485	0.0925634	0.0941854	0.0688675	0.0387915	0.0842936	0.0786305	0.0734375	0.0713779	0.0775825	0.0779302	0.0695464	0.0598845	0.040708	0.0709818	0.0670386	0.0465491	0.0919504	0.0442377	0.0733227	0.0479771	0.0667165	0.0825146
2.46602	0.0859461	0.0623815	0.0208009	0.0201956		2.01636	0.0318981	-0.0104709	-0.00653752	0.025802	0.0772814	0.0771919		2.46602		0.0896224	0.11671	0.100307	0.0880845	0.0639407	0.0570122	0.0339743	0.0617636	0.0949338	0.0410446	0.0699327	0.0894514	0.0866282	0.0957717	0.0730037	0.0232907	0.0765814	0.0862793	0.0958346	0.0824655	0.0775084	0.0651494	0.0838643	0.050814	0.0398662	0.078381	0.0633878	0.047199	0.0981959	0.035852	0.0699171	0.0465949	0.0797282	0.072752
2.46735	0.0794102	0.0592668	0.0146068	0.0195484		2.01707	0.0327705	-0.0118369	-0.00463838	0.0267974	0.0777846	0.0741917		2.46735		0.0861886	0.117113	0.0813188	0.0828141	0.0583544	0.0506719	0.0393847	0.067786	0.0915758	0.0465855	0.0688771	0.0932552	0.0832084	0.0897297	0.0813901	0.0154429	0.0779193	0.0856599	0.0975771	0.0801236	0.0622627	0.0758535	0.0756611	0.0647401	0.0447018	0.0838402	0.0752258	0.0447107	0.0881199	0.0487268	0.073278	0.0596601	0.100457	0.07641
2.46869	0.0747092	0.0490199	0.0129545	0.0202782		2.01779	0.0324302	-0.0107348	-0.00331082	0.0259139	0.0759052	0.0748859		2.46869		0.0761519	0.110868	0.0724792	0.0730663	0.0673582	0.048331	0.0584425	0.0658603	0.079301	0.0440558	0.0516551	0.0882158	0.0793464	0.0832615	0.0720434	0.0226625	0.0823391	0.0851694	0.0952614	0.0715938	0.0606554	0.0678185	0.0679565	0.0608096	0.0522715	0.0687911	0.0760816	0.043979	0.0807899	0.0463499	0.0711049	0.0758164	0.0959292	0.0806975
2.47002	0.0656315	0.0411838	0.00589325	0.0219689		2.0185	0.0322542	-0.0122824	-0.0023693	0.0275358	0.0763348	0.0780432		2.47002		0.0724838	0.103259	0.0596574	0.0663727	0.0536238	0.0383926	0.0454892	0.0553035	0.0618247	0.0516827	0.0324176	0.0690992	0.0759467	0.0701249	0.056755	0.0288365	0.0682067	0.0831214	0.100145	0.0780774	0.0532108	0.0543131	0.081596	0.0734891	0.0567021	0.0635987	0.0592364	0.0473775	0.081769	0.0494348	0.0614823	0.0670227	0.091754	0.0714422
2.47136	0.0580295	0.0345234	0.00210182	0.0200536		2.01922	0.0318967	-0.00964004	-0.00288967	0.0287895	0.0765429	0.0770312		2.47136		0.0796253	0.0953623	0.0388061	0.0612478	0.0418324	0.0313033	0.0387828	0.0555239	0.0520606	0.0593318	0.0545137	0.0582763	0.0665296	0.0579876	0.0561075	0.0468926	0.068727	0.071196	0.0849802	0.0799881	0.0387464	0.0552278	0.0740776	0.0806435	0.065245	0.0446836	0.0514016	0.0455311	0.0788653	0.0625125	0.07748	0.0642501	0.0932509	0.0655465
2.47269	0.052473	0.0260499	-0.00145575	0.0110404		2.01993	0.0324355	-0.00675637	-0.000494701	0.0302869	0.0747063	0.079396		2.47269		0.05383	0.0882014	0.0461449	0.0569903	0.0386435	0.0310279	0.032859	0.0512451	0.0497564	0.0633272	0.0510902	0.0438327	0.0604228	0.0610783	0.0435869	0.0541103	0.0726324	0.0759155	0.073763	0.0632545	0.0202898	0.0597537	0.0591112	0.0788655	0.0732846	0.0361734	0.0432292	0.0505935	0.0761979	0.0744962	0.0807818	0.0506863	0.0805565	0.0714796
2.47403	0.0505486	0.0219401	-0.00866292	0.00115984		2.02064	0.0330068	-0.00750571	-0.00140472	0.0344682	0.0751686	0.0838208		2.47403		0.0445242	0.070636	0.0638595	0.0494481	0.0542565	0.0205673	0.032781	0.0482646	0.04051	0.0510397	0.0433449	0.0401049	0.0562994	0.0538371	0.0441965	0.0432756	0.0721166	0.0733468	0.0632321	0.0500887	0.0176618	0.0551133	0.0482062	0.0815917	0.0764733	0.0436376	0.0298974	0.0465608	0.0696172	0.0786865	0.0820906	0.034038	0.0729633	0.0536622
2.47536	0.0565812	0.0235409	-0.00833537	-0.00350013		2.02136	0.0336821	-0.0102379	-0.00278727	0.0348698	0.0761633	0.0834609		2.47536		0.055237	0.0757227	0.08024	0.045325	0.0626437	0.0203187	0.0359261	0.0534719	0.0397074	0.0520916	0.0565659	0.0366171	0.0504097	0.049198	0.0456717	0.0562495	0.0656755	0.0667435	0.0474461	0.036705	0.0263531	0.0602667	0.0352443	0.0878125	0.075355	0.0492349	0.0309991	0.0539649	0.0632249	0.0895437	0.089392	0.0259171	0.0762007	0.0558072
2.4767	0.0563918	0.0269697	-0.00436937	-0.0143265		2.02207	0.0339973	-0.0105616	-0.00352056	0.0355861	0.0810094	0.0826109		2.4767		0.059695	0.0584549	0.0898681	0.0452877	0.0622368	0.022808	0.0391962	0.0540434	0.0356126	0.0494645	0.0407128	0.0327317	0.0462351	0.053198	0.0480257	0.0553653	0.0687154	0.0762215	0.044612	0.0164948	0.0199158	0.05947	0.0241277	0.0700892	0.072483	0.0612847	0.0286414	0.0660102	0.0624702	0.0797888	0.0839268	0.0227131	0.0695665	0.0512839
2.47803	0.0509994	0.0338772	-0.00179035	-0.0117188		2.02279	0.0349216	-0.00921733	-0.00232405	0.0364406	0.0830635	0.0838031		2.47803		0.0570553	0.0441388	0.0747845	0.0367192	0.0635278	0.0297707	0.0384403	0.0487908	0.0317694	0.0483999	0.0292496	0.031266	0.0506444	0.0530758	0.0506682	0.0515929	0.0615331	0.0784192	0.049154	0.0162232	0.026735	0.0568134	0.0208854	0.0586941	0.0667445	0.0682552	0.0200357	0.0657774	0.0532171	0.0662162	0.0805798	0.0260709	0.0656007	0.0477602
2.47937	0.0522153	0.0379199	0.00594894	-0.00942012		2.0235	0.0353461	-0.0078621	-0.00352617	0.0381236	0.08409	0.0889337		2.47937		0.0714093	0.0415466	0.0696656	0.0414322	0.0500215	0.0392164	0.0369018	0.0545112	0.0398488	0.0554819	0.0326428	0.0264729	0.0370653	0.0466575	0.0578675	0.0475183	0.0546459	0.0725227	0.0448411	0.0255363	0.0388989	0.0618676	0.0237698	0.0453958	0.0639525	0.0639102	0.0151333	0.0585019	0.0537412	0.0500345	0.0814205	0.0171119	0.0563207	0.0551089
2.4807	0.0437087	0.0381137	0.00957717	-0.0110086		2.02422	0.0344529	-0.00375209	-0.00224183	0.0380375	0.0850649	0.0870873		2.4807		0.0751464	0.0317503	0.0485743	0.0402093	0.0236685	0.0429036	0.0149024	0.0523427	0.0479899	0.0685211	0.0154617	0.0208685	0.0280058	0.0372102	0.0492825	0.0432062	0.0438959	0.0592	0.0550416	0.0219584	0.039569	0.065159	0.0351333	0.0365184	0.0742929	0.0521483	0.0289886	0.0483981	0.0629446	0.0372204	0.0820634	0.0240801	0.0457197	0.051683
2.48204	0.0366366	0.0341461	-0.000743654	-0.013832		2.02493	0.0339528	-0.00309653	0.000164493	0.0378867	0.0866018	0.0848744		2.48204		0.0840284	0.0191207	0.0144247	0.0324142	0.0249253	0.044906	0.0037358	0.0487928	0.0444115	0.0611248	0.00715251	0.0229462	0.0293817	0.0220595	0.0493086	0.0366538	0.0308537	0.0469615	0.0600819	0.032884	0.0414017	0.0625489	0.040943	0.0355887	0.0697161	0.0520784	0.0272996	0.0349302	0.0632128	0.0337965	0.077727	0.0290048	0.0440179	0.0441418
2.48337	0.0314303	0.0399673	-0.00464372	-0.0141532		2.02565	0.0343044	-0.00178014	0.00247456	0.0375439	0.0858801	0.0869022		2.48337		0.0939322	0.0221311	-0.0034037	0.0189823	0.0188493	0.0380907	0.00250692	0.0612211	0.0480087	0.0626827	0.00895475	0.0228464	0.0177686	0.0192556	0.0477553	0.0320082	0.0338241	0.0393644	0.0521849	0.0341078	0.0512316	0.0593391	0.0504516	0.0435118	0.0669201	0.0499767	0.0379442	0.0330613	0.0666107	0.0347849	0.0816082	0.0353629	0.0549217	0.0532835
2.48471	0.0332413	0.0380628	-0.00645363	-0.0124852		2.02636	0.0347102	-0.0011963	0.00240828	0.0365385	0.0845845	0.089399		2.48471		0.0956369	0.035246	0.00302128	0.0290118	0.0146862	0.0218458	-0.0136685	0.068184	0.0527934	0.0577888	0.00273157	0.0267514	0.0153793	0.025646	0.0334767	0.0285058	0.0234739	0.0272951	0.0543284	0.0368953	0.0424593	0.0666827	0.0551461	0.0374442	0.0551314	0.0435183	0.0498028	0.0425532	0.0683875	0.0250843	0.0908473	0.0441012	0.0545695	0.0509789
2.48604	0.0364336	0.0435907	-0.00912624	-0.0130583		2.02708	0.0347334	0.00211309	0.00351244	0.0355269	0.0857829	0.0850233		2.48604		0.0914001	0.0417681	0.0023641	0.0531679	0.00818567	0.0217157	-0.0117684	0.0693192	0.0539495	0.0576384	0.0201839	0.0505738	0.0248417	0.0326969	0.0260751	0.023512	0.0289415	0.0240141	0.0659714	0.0552212	0.0402937	0.0674752	0.0496502	0.0400489	0.036952	0.0489959	0.0496006	0.047084	0.0607284	0.0313573	0.0926179	0.0493409	0.0621185	0.0578123
2.48738	0.0395209	0.0401235	-0.0112601	-0.0156431		2.02779	0.0352296	0.00160292	0.00541713	0.0335592	0.0849364	0.0829928		2.48738		0.0727721	0.0466396	0.0200815	0.0633312	0.00285511	0.0314457	0.00326355	0.0776677	0.0563289	0.0500823	0.0131734	0.0756068	0.0396509	0.0469755	0.0119119	0.0351764	0.04182	0.0312195	0.0486435	0.0636642	0.0506674	0.0717234	0.0412601	0.0445557	0.027188	0.0604793	0.04906	0.0618814	0.057312	0.0331168	0.0850161	0.0437121	0.0581334	0.0638759
2.48871	0.0381759	0.037121	-0.00890256	-0.012766		2.02851	0.0359335	0.00612813	0.00736771	0.03322	0.0821131	0.0832359		2.48871		0.0681898	0.0446536	0.0447736	0.0612986	-0.011576	0.0217161	0.0216247	0.0781657	0.0597471	0.0492773	0.0251618	0.0917056	0.0422876	0.0604909	0.00160861	0.0377134	0.0368618	0.0339784	0.0514124	0.0674164	0.0397707	0.0642437	0.0387589	0.0467524	0.0191619	0.069399	0.0470972	0.0770584	0.0537484	0.0202062	0.0727639	0.0443274	0.0580741	0.0540938
2.49005	0.0366897	0.0390229	-0.00851868	-0.0152873		2.02922	0.0369055	0.0151183	0.00961442	0.0305499	0.0821729	0.0852791		2.49005		0.045738	0.0597806	0.0433875	0.0780664	-0.0333042	0.0264701	0.037687	0.0643249	0.0563778	0.0571381	0.0331132	0.102665	0.0553694	0.0620106	0.0038626	0.0366	0.0414989	0.0307016	0.0538344	0.0747857	0.0362742	0.0540696	0.0317367	0.0494255	0.0208229	0.0811055	0.0453527	0.0825824	0.0499978	0.018929	0.0525414	0.0326049	0.043482	0.0496549
2.49138	0.0296973	0.0353253	-0.00616633	-0.0115491		2.02994	0.0371164	0.0188186	0.010462	0.0312864	0.0831277	0.0845131		2.49138		0.023708	0.062454	0.0527076	0.0492996	-0.0377178	0.0277327	0.0683578	0.0639533	0.050727	0.058035	0.0439101	0.104622	0.0619747	0.0515068	0.0117618	0.0486375	0.0563319	0.023601	0.0425926	0.063832	0.0352058	0.0491045	0.0289472	0.0521694	0.034075	0.0859962	0.040224	0.0813428	0.045039	0.00791836	0.0305785	0.023537	0.0256329	0.0581825
2.49272	0.0305849	0.0341518	-0.00250739	-0.0123107		2.03065	0.0374887	0.0204829	0.00986844	0.0319019	0.0826076	0.0859054		2.49272		0.0431083	0.0690882	0.0494606	0.0537602	-0.043684	0.0117761	0.0792698	0.0556451	0.0543259	0.054	0.0464601	0.0833991	0.0666396	0.0417949	0.0135485	0.0446882	0.0545939	0.0232151	0.0381763	0.0457952	0.0203471	0.0301197	0.0389205	0.046148	0.040539	0.0856164	0.0493348	0.073155	0.0471551	0.00241133	0.0128081	0.0192797	0.0257501	0.0580687
2.49405	0.0345163	0.0352044	0.00631847	-0.0105158		2.03137	0.0389633	0.0265913	0.00848816	0.034248	0.0828149	0.0861714		2.49405		0.0470649	0.0699671	0.0400475	0.0626531	-0.0281868	0.0155517	0.0780035	0.0378027	0.0544175	0.0556348	0.0431146	0.0727474	0.0711621	0.0278474	0.0284548	0.0443534	0.0541028	0.0152253	0.0324601	0.0370822	0.0169831	0.0127493	0.0494493	0.0452243	0.0391016	0.0729525	0.0664726	0.0658244	0.0531961	0.00979896	0.00833912	0.00666532	0.0327564	0.058272
2.49538	0.0378571	0.0380253	0.0103864	-0.00907248		2.03208	0.0411958	0.0290693	0.00576867	0.0327366	0.0844276	0.0840283		2.49538		0.0423631	0.0714808	0.0537365	0.0661327	-0.0211015	0.014531	0.093325	0.0327669	0.0514296	0.0383891	0.0438265	0.0591655	0.0663902	0.0253562	0.0413286	0.0477989	0.0541142	0.00955542	0.0216587	0.0208213	0.0250703	0.0114692	0.0643798	0.051623	0.0258246	0.0639531	0.0713972	0.0603403	0.0561604	0.0234068	0.00837045	0.0148453	0.0466578	0.0612778
2.49672	0.0405985	0.0377061	0.00673049	-0.0123231		2.0328	0.0426403	0.0282763	0.00331109	0.0340705	0.0869109	0.0860917		2.49672		0.0729245	0.0596439	0.0544101	0.0735343	-0.0278605	0.0109386	0.0840185	0.0218689	0.0601625	0.0327522	0.0499832	0.0472884	0.0595374	0.0341175	0.0520097	0.055479	0.052826	0.0122762	0.00888054	0.0146957	0.029181	0.0131085	0.0729431	0.0504735	0.0212926	0.0468174	0.076498	0.0380898	0.0592052	0.0372061	0.0101319	0.0115317	0.0581599	0.0568956
2.49805	0.0373811	0.0398861	0.0128293	-0.0186691		2.03351	0.0437578	0.0257797	-0.000574479	0.0363621	0.086325	0.0902371		2.49805		0.0580485	0.0548127	0.0449037	0.0790603	-0.0169967	0.00445823	0.0671499	0.0171917	0.0619483	0.0347192	0.0387181	0.0310953	0.05248	0.0391343	0.0535885	0.061378	0.0454717	0.0172013	0.0187501	0.00111509	0.0297044	0.0161524	0.0751055	0.0565853	0.0115204	0.0335787	0.0718983	0.0214619	0.0588453	0.0535715	0.0087951	0.0119552	0.0593436	0.0528989
2.49939	0.0392471	0.0400067	0.0102228	-0.021101		2.03422	0.0446406	0.0249512	-0.0020139	0.0356832	0.0867716	0.0907429		2.49939		0.0414436	0.0574573	0.0715685	0.0694097	-0.0140328	0.00963612	0.075471	0.0216813	0.0633474	0.0455909	0.0517709	0.0322197	0.0575354	0.036792	0.0526604	0.0722536	0.0507663	0.0148616	0.0279083	0.0130111	0.0325608	0.023814	0.0506948	0.0533933	0.00790301	0.0281464	0.0655746	0.0285872	0.0686674	0.0640764	0.0149942	0.0209542	0.0591944	0.0391852
2.50072	0.0366782	0.0420558	0.00023865	-0.0223528		2.03494	0.0459587	0.026396	-0.000348749	0.0353797	0.0885083	0.0910025		2.50072		0.0559822	0.0572846	0.0648051	0.0576481	-0.0264411	0.0107903	0.0645416	0.0231342	0.0764859	0.0541514	0.0513802	0.0220783	0.0377075	0.036035	0.0462492	0.0689719	0.0485032	0.01785	0.025789	0.0171049	0.0193811	0.0262862	0.044677	0.0540624	0.00411058	0.01999	0.0552887	0.0258419	0.0636699	0.0498044	0.0175462	0.0202285	0.0525184	0.0402167
2.50206	0.0299818	0.0419626	0.000652266	-0.0278005		2.03565	0.0472909	0.0220918	0.000296571	0.0354187	0.0878225	0.0919015		2.50206		0.041046	0.0457589	0.0579284	0.0455989	-0.0138286	0.00338721	0.0445745	0.0343673	0.0792368	0.0698754	0.0496393	0.0210951	0.0255069	0.0285099	0.0380677	0.0709961	0.0477394	0.0176778	0.0323566	0.00410716	0.0119803	0.0189443	0.0308384	0.0526021	-0.000966969	0.0242716	0.0362518	0.0278158	0.0584572	0.0492309	0.0200218	0.0329338	0.0441567	0.0399227
2.50339	0.0307497	0.043194	0.00287578	-0.0262134		2.03637	0.0476046	0.0173941	-0.00194579	0.0358997	0.0876599	0.0954557		2.50339		0.0306045	0.0466987	0.0713403	0.0403579	-0.00257716	-0.00192613	0.0400474	0.0331805	0.073656	0.0723231	0.0425774	0.0288093	0.00896492	0.0287342	0.035685	0.0695178	0.0444753	0.0208051	0.032667	0.00752832	-0.00472975	0.0210842	0.0298661	0.0460341	-0.00202276	0.0319656	0.0200093	0.0412535	0.0539427	0.046915	0.0266485	0.0513675	0.0397407	0.044642
2.50473	0.0299523	0.0369307	-0.00148846	-0.0166704		2.03708	0.0484005	0.0204792	-0.00146604	0.0365237	0.088357	0.0957294		2.50473		0.0319193	0.0359431	0.052876	0.0340277	-0.00385902	0.0288066	0.0228201	0.0440673	0.0697813	0.0789701	0.0385478	0.031686	-0.00635869	0.0301575	0.0348468	0.046679	0.0345551	0.0216806	0.0333156	0.0166263	-0.00826983	0.0268682	0.0191199	0.0477504	0.00714885	0.0321521	0.0181338	0.039671	0.0393824	0.0275262	0.0280497	0.0425827	0.0462431	0.0518363
2.50606	0.0247161	0.0338038	0.00136227	-0.0140126		2.0378	0.0499467	0.0138734	0.00086478	0.0360244	0.090212	0.098662		2.50606		0.0196475	0.0177861	0.0375106	0.0380171	0.00119798	0.0341376	0.0374944	0.041718	0.0564202	0.0683975	0.0357456	0.0298117	-0.00522791	0.0277503	0.0281214	0.0364846	0.0266484	0.0252855	0.0380034	0.013758	0.010608	0.0329381	0.0243358	0.0492009	0.0145048	0.0439437	0.00841654	0.0325249	0.0251151	0.0235521	0.0286606	0.0511137	0.0538434	0.0553722
2.5074	0.0262953	0.0289199	0.00440766	-0.0111593		2.03851	0.0510569	0.00882258	0.00278119	0.0363554	0.0903266	0.0992709		2.5074		0.0225913	0.0135824	0.0296771	0.0501071	0.0103285	0.0314854	0.0345331	0.0340854	0.0384886	0.0612852	0.0303473	0.044236	-0.00545211	0.0361024	0.039674	0.0329803	0.014845	0.0237639	0.0394946	0.0222095	0.0216643	0.0478213	0.0217375	0.0430457	0.0301983	0.0434009	0.0133505	0.0357368	0.0218495	0.0197681	0.0240707	0.0540033	0.0674317	0.0591529
2.50873	0.0252267	0.0208094	0.00624444	-0.00624426		2.03923	0.0522595	0.00847497	0.00172386	0.0370467	0.088965	0.100493		2.50873		0.0312722	0.00621854	0.0120096	0.0529091	0.00120773	0.0477428	0.0271073	0.028195	0.0305682	0.0587776	0.0151371	0.0342297	0.00333401	0.0448549	0.0357229	0.0167895	0.00793172	0.0322696	0.0374696	0.0356016	0.0341816	0.0603294	0.0374984	0.0461358	0.0402695	0.0436045	0.019946	0.0268929	0.0120399	0.00443988	0.0181832	0.0386558	0.0671357	0.0520682
2.51007	0.0222867	0.0158298	0.00321541	-0.00527914		2.03994	0.0538989	0.00603397	0.00315042	0.0352652	0.0897053	0.0997118		2.51007		0.0301128	0.00563659	-0.00928952	0.0644937	0.00141174	0.0413546	0.0396286	0.0272859	0.0285925	0.0600796	0.0291462	0.0339397	0.0247163	0.0475847	0.0222909	0.0106834	0.00833431	0.0327202	0.0436693	0.0367324	0.0496443	0.0688365	0.0672484	0.0417501	0.0509709	0.0451635	0.0218154	0.0317452	0.00671856	0.0132882	0.0176865	0.0349716	0.0683633	0.0466928
2.5114	0.0348385	0.0141491	0.0046851	-0.011556		2.04066	0.0558551	0.00466915	0.000638499	0.034607	0.0890303	0.0978625		2.5114		0.0474286	0.00690498	-0.000964684	0.0777407	0.0260853	0.0518359	0.0291464	0.0351767	0.0245721	0.0497024	0.032339	0.0401947	0.0284004	0.0570846	0.0222552	0.0178623	0.00648772	0.041232	0.0425916	0.0527713	0.0391801	0.0771772	0.0770147	0.043502	0.0423675	0.0345237	0.0261482	0.0338288	0.0135046	0.0280162	0.0145544	0.0383981	0.059454	0.0445671
2.51273	0.0362855	0.0134873	-0.000690034	-0.0110993		2.04137	0.0567543	0.00551473	-0.000850806	0.0345953	0.0877939	0.0959588		2.51273		0.0525748	0.00583395	-0.00155413	0.0688655	0.0283972	0.0635956	0.0160681	0.0378003	0.0265249	0.0466349	0.0186725	0.0373865	0.0373072	0.0579041	0.0122229	0.0172721	0.015843	0.0503656	0.04863	0.0757205	0.0345822	0.0746863	0.0821518	0.0375273	0.0350342	0.0341064	0.0322374	0.0418286	0.0108866	0.0284995	0.00828103	0.0443807	0.0454421	0.0473846
2.51407	0.0322609	0.0146478	-0.00329775	-0.0115306		2.04209	0.0570794	0.00639924	-0.00164248	0.0338259	0.0864049	0.0955419		2.51407		0.0498986	0.00136117	0.00248484	0.0589832	0.0356082	0.0452295	0.0126508	0.0467334	0.0300193	0.0376142	0.0129607	0.0302837	0.0338951	0.044016	-0.000270995	0.0204349	0.0285102	0.0500482	0.0493714	0.0749331	0.0313839	0.0596275	0.0900069	0.0434388	0.0248003	0.0362752	0.0403215	0.0441308	0.0373812	0.0361491	0.0112527	0.0359872	0.0363583	0.041589
2.5154	0.0381336	0.0144239	-0.00342377	-0.0165157		2.0428	0.0574363	0.00428334	-0.00387259	0.0358706	0.0864368	0.09822		2.5154		0.0532892	0.0122917	0.00460443	0.0585111	0.0522306	0.0478744	-0.01109	0.0571037	0.0291691	0.0107678	0.0118465	0.0274826	0.0261825	0.039703	0.00532124	0.0322976	0.0346697	0.0453641	0.0529752	0.0764961	0.0201877	0.0610008	0.0664635	0.0500897	0.0240374	0.0395381	0.0402167	0.0410134	0.0456286	0.0385869	0.0135885	0.0337597	0.0240105	0.0340827
2.51674	0.0383332	0.0198826	-0.00437594	-0.018782		2.04352	0.0576473	-0.00256843	-0.00277971	0.0363565	0.0868918	0.104276		2.51674		0.0475076	0.0107298	0.0273672	0.0483233	0.0517093	0.0443618	-0.00665188	0.0572551	0.0451177	-0.00124939	0.00544418	0.0110574	0.0200497	0.0311741	0.00462429	0.0255539	0.0495914	0.0356622	0.0460537	0.0855729	0.0285154	0.05431	0.0532853	0.0448128	0.0128128	0.0370563	0.0380265	0.0335357	0.0516882	0.0403473	0.0205154	0.0296995	0.0277075	0.0367472
2.51807	0.0321733	0.0253053	-0.00880816	-0.0139702		2.04423	0.0559917	-0.00837186	-0.00226021	0.0358945	0.0864575	0.1047		2.51807		0.0452125	0.00995288	0.00902962	0.0493962	0.047749	0.0316999	-0.0113344	0.0555121	0.0540331	0.0010081	0.00713717	0.020381	0.0130161	0.0138424	-0.00141267	0.0378067	0.0670909	0.0212443	0.0517083	0.0821465	0.0380858	0.0500092	0.0433775	0.0394014	0.0188639	0.0436653	0.0398263	0.026855	0.0669811	0.0318138	0.0375313	0.019324	0.0350406	0.0299001
2.51941	0.0359117	0.0305784	-0.00852374	-0.0162211		2.04494	0.0551652	-0.0116066	-0.000225902	0.0354934	0.0878526	0.105766		2.51941		0.0493923	0.0196973	0.0182355	0.049192	0.0451474	0.0338058	0.000886731	0.0524745	0.0560322	-0.0153642	0.0116919	0.0237337	0.0190513	0.0112274	0.0184082	0.043225	0.0621636	0.0106056	0.0598789	0.0668341	0.0513441	0.0486084	0.0424893	0.0450711	0.0166903	0.0373575	0.0510984	0.0244485	0.0677321	0.0332823	0.0424545	0.00990491	0.0409086	0.0258514
2.52074	0.032472	0.0328695	-0.00685778	-0.0218693		2.04566	0.0551578	-0.0149311	0.000351889	0.0348398	0.0894165	0.104961		2.52074		0.0380489	0.0226509	0.0189814	0.0451223	0.030791	0.0392373	0.00555337	0.0454095	0.0579176	-0.0107001	-0.0026746	0.0269623	0.0274787	0.00852855	0.0174003	0.0463334	0.0692343	0.000378144	0.0556554	0.0553041	0.0599946	0.0542911	0.0448681	0.0301882	0.0419063	0.038767	0.0487431	0.0248694	0.0586057	0.0373805	0.0420587	0.00822801	0.045498	0.0251426
2.52208	0.0347042	0.0345202	-0.00765617	-0.0142448		2.04637	0.0533803	-0.0145453	-0.000362408	0.0335475	0.0910894	0.0997467		2.52208		0.0559099	0.0274251	0.0204259	0.0393649	0.0292172	0.035882	0.0071365	0.0398681	0.0485252	0.00176759	-0.00361108	0.0322499	0.0388921	0.0167144	0.00789664	0.0561659	0.0543391	0.00640101	0.0529899	0.0556674	0.0687762	0.0474274	0.049942	0.0273933	0.0672179	0.0399862	0.0414386	0.0288937	0.0617243	0.0357348	0.057136	0.0149393	0.0432571	0.0251977
2.52341	0.0345181	0.0336355	-0.00532329	0.012092		2.04709	0.050815	-0.0134914	-0.00033657	0.0333631	0.0914951	0.0963187		2.52341		0.0657563	0.0375055	0.0063059	0.038688	0.0262447	0.0326084	0.0131579	0.0382643	0.04024	0.00280143	-0.00650418	0.0421572	0.047513	0.0183015	0.00940787	0.0610198	0.0330078	0.0156949	0.0680497	0.0422418	0.0672946	0.0541222	0.0481578	0.0296008	0.087473	0.0389416	0.0501546	0.0433423	0.0585304	0.0241706	0.0543936	0.0241464	0.0393231	0.029784
2.52474	0.0362024	0.0269003	0.00149324	0.0452463		2.0478	0.0481535	-0.00997252	-6.83244e-05	0.0338372	0.0908468	0.0911511		2.52474		0.0815985	0.0329059	0.0134673	0.0305253	0.0302575	0.0284599	-0.000635265	0.0390841	0.0306827	0.0215445	-0.0176361	0.0469494	0.0692852	0.0220393	0.00311297	0.0650376	0.0171828	0.033387	0.0523538	0.0213262	0.0606087	0.055089	0.0454573	0.023379	0.0974957	0.0312836	0.052765	0.0455231	0.0620796	0.0324685	0.0484291	0.0325145	0.0464624	0.040321
2.52608	0.0341803	0.0272088	0.0155712	0.116923		2.04852	0.0464623	-0.00637697	0.000432952	0.0335821	0.0917881	0.0920872		2.52608		0.083745	0.0262262	0.0101891	0.015276	0.0267601	0.0428851	-0.00178953	0.0398673	0.0293627	0.0207235	-0.0139281	0.0598043	0.0709238	0.0265172	0.00146218	0.0624485	0.0182813	0.047234	0.0441451	0.033618	0.0550427	0.0462176	0.0339012	0.0315545	0.0947922	0.0341173	0.0422051	0.042093	0.059028	0.0216124	0.0506808	0.0431848	0.0356468	0.0507349
2.52741	0.0336208	0.0291614	0.043024	0.204615		2.04923	0.0446627	-0.00197793	-0.000249876	0.0336136	0.0912884	0.0929021		2.52741		0.0875216	0.0254711	0.00409326	0.0162883	0.0340727	0.034278	0.0214422	0.0342155	0.0294002	0.0240556	-0.000760836	0.0641824	0.0706429	0.0253494	0.0166882	0.0518535	0.0259014	0.0456955	0.0468699	0.0375545	0.0412896	0.0373411	0.0185704	0.0485416	0.0764806	0.0245086	0.0550638	0.0378174	0.0660637	0.0237311	0.0343805	0.0429262	0.0355624	0.0611298
2.52875	0.0345959	0.0260714	0.0927548	0.267055		2.04995	0.0436049	0.000756777	-0.00187001	0.0326286	0.0935563	0.0978548		2.52875		0.105292	0.0132769	0.0110637	0.00283144	0.0386882	0.0364226	0.0344409	0.0333628	0.0326476	0.0225911	0.0125942	0.0799328	0.076454	0.024471	0.0234352	0.0539158	0.0326889	0.0426854	0.0420682	0.0328789	0.0166667	0.0416422	0.00609903	0.0476671	0.0632963	0.0283199	0.0553082	0.0317347	0.067527	0.031043	0.019141	0.0286684	0.0376072	0.0653172
2.53008	0.0383256	0.0248909	0.153197	0.394092		2.05066	0.0434686	0.00349136	-0.00220965	0.0323399	0.0931477	0.0986531		2.53008		0.102637	0.0227318	0.0142476	0.00570025	0.0372344	0.0474032	0.0352931	0.0312775	0.0360147	0.0183064	0.0359392	0.0729778	0.0691678	0.0296784	0.0248686	0.0507519	0.0500154	0.0336249	0.0430065	0.0404142	0.0147847	0.04374	-0.00429998	0.0510741	0.0387142	0.0312232	0.0504872	0.0291444	0.0622224	0.0438861	0.0257331	0.0399906	0.0338282	0.0559649
2.53142	0.0364714	0.0280978	0.200467	0.477188		2.05138	0.0429835	-0.000723351	-0.00117652	0.0314356	0.0942993	0.103691		2.53142		0.0792757	0.0339167	0.0287609	0.00597965	0.0253076	0.0455877	0.0305392	0.025729	0.040628	0.014111	0.0563511	0.0654256	0.0521391	0.0287819	0.0400784	0.0590455	0.0554368	0.0242192	0.0567794	0.0440285	0.00673331	0.0369964	-0.00171343	0.0448215	0.0340068	0.0338629	0.0460902	0.0359797	0.0622449	0.0553945	0.0203559	0.0481942	0.036339	0.0398047
2.53275	0.035795	0.0297794	0.233105	0.491225		2.05209	0.0444618	0.00208129	-0.00097323	0.0343888	0.0951412	0.104403		2.53275		0.0814135	0.0426897	0.0410186	0.00933768	0.0138352	0.0264753	0.043599	0.0166848	0.0442493	0.0149547	0.0631931	0.0605924	0.0426721	0.0364548	0.0333438	0.0579674	0.0463979	0.0300512	0.055879	0.0308978	-0.00897058	0.0487181	0.00718723	0.0286255	0.0321847	0.0360562	0.041231	0.0343606	0.0628026	0.0659174	0.0227392	0.0368813	0.0462681	0.0245733
2.53408	0.0349645	0.0382045	0.25652	0.513043		2.05281	0.0450468	0.00268558	-0.000431088	0.0361628	0.0963452	0.107512		2.53408		0.0655468	0.0602821	0.0272049	0.00855616	0.00929093	0.0389061	0.03546	0.0214211	0.0492266	0.0176565	0.0594338	0.046683	0.0380149	0.039342	0.0309818	0.0422442	0.0390111	0.0331654	0.0475866	0.0182384	0.00236896	0.0394734	0.0216536	0.0240925	0.0376315	0.0435669	0.0305954	0.0369536	0.0570383	0.0638428	0.0273684	0.0458124	0.0418874	0.0136758
2.53542	0.0317154	0.0479498	0.273929	0.50166		2.05352	0.0442824	0.000229885	-0.000960668	0.0369198	0.0973404	0.103954		2.53542		0.0584851	0.0700543	0.0225078	0.00468325	-0.0039018	0.0384637	0.0328628	0.0168383	0.0529893	0.028173	0.0547716	0.0211762	0.0305707	0.042707	0.033939	0.0337607	0.0260395	0.0382586	0.0452543	0.010768	0.0089391	0.0342621	0.0286091	0.0196507	0.0415598	0.0361189	0.0257256	0.0417028	0.0517764	0.0655075	0.0251088	0.0470418	0.0434888	0.0158465
2.53675	0.0255295	0.0554268	0.25302	0.406753		2.05423	0.0434256	0.00110689	0.00236662	0.0381277	0.098706	0.105311		2.53675		0.0530358	0.0683053	-0.000134245	0.00401553	-0.00861275	0.0365672	0.0334227	0.0232596	0.0458718	0.0335696	0.0516243	0.0107166	0.0329353	0.0462093	0.0317374	0.0244717	-0.00518766	0.0402361	0.0295086	0.00408382	0.012086	0.0480012	0.0344715	0.0189993	0.0492142	0.0334164	0.0204536	0.0441877	0.045329	0.0555963	0.0179618	0.0402899	0.0382019	0.0125366
2.53809	0.0213954	0.0683803	0.237933	0.331458		2.05495	0.0433427	0.00123114	0.0014264	0.0394287	0.0986781	0.108142		2.53809		0.0193539	0.060012	-0.019292	0.022651	0.0025095	0.0431379	0.0206308	0.0234118	0.0360408	0.0422055	0.0396827	0.00629255	0.0359908	0.0432456	0.023651	0.0137881	-0.0136646	0.039528	0.0210909	-0.00279821	0.017191	0.0512374	0.0274638	0.0280815	0.0473426	0.0384332	0.029654	0.0376141	0.0398953	0.0381092	0.0182112	0.0451611	0.0358882	0.0240883
2.53942	0.0184487	0.0938545	0.227863	0.268817		2.05566	0.0431015	-0.000765601	0.000942192	0.0367903	0.0989729	0.107806		2.53942		0.00874819	0.0526564	-0.011876	0.0147256	0.010036	0.0364016	0.0103428	0.0281266	0.0402981	0.0525726	0.035933	-0.00173767	0.0345588	0.033963	0.0219183	0.0219246	-0.018552	0.029932	0.0215209	-0.00333899	0.00998003	0.0500895	0.00842894	0.0359611	0.0498974	0.0361344	0.0347447	0.0402969	0.032725	0.0285831	0.0121728	0.0420776	0.0395496	0.0363402
2.54076	0.0102614	0.107683	0.181779	0.162581		2.05638	0.043063	-0.00459593	0.00185381	0.0363801	0.0994878	0.105049		2.54076		0.00367057	0.0353698	-0.0216232	0.0101233	0.0150165	0.0190113	0.0238345	0.0266808	0.0421634	0.0531525	0.0294577	0.00799517	0.0265746	0.0293468	0.0257343	0.0289107	-0.0182803	0.0253696	0.0193632	0.00720227	-0.00458651	0.0581526	0.00255957	0.0425073	0.0483377	0.0368236	0.0370687	0.0446261	0.0350129	0.0211618	0.0177336	0.0344429	0.0505421	0.0549699
2.54209	0.00396238	0.109523	0.161366	0.109996		2.05709	0.0418751	-0.00612411	0.00484577	0.0360917	0.100998	0.105278		2.54209		-0.0181035	0.0252274	-0.0102426	0.00632499	0.0125419	0.00802621	0.0242328	0.0298227	0.048775	0.0497614	0.0252001	0.0028776	0.0344066	0.0237869	0.0189836	0.0405591	-0.0147227	0.0166369	0.0299524	0.024127	-0.00529898	0.0504424	-0.00789167	0.0467134	0.0440206	0.0511049	0.0426145	0.0306316	0.0327393	0.0240389	0.0181557	0.0416535	0.0587528	0.0427134
2.54342	0.0113381	0.118324	0.138584	0.0821418		2.05781	0.0427515	-0.00315143	0.0020302	0.0343332	0.102416	0.105345		2.54342		0.0181315	0.0300734	0.00414968	0.00547547	0.0075666	0.00263201	0.0158179	0.0229576	0.0581033	0.0491578	0.0274346	0.00579721	0.0296325	0.0131499	0.0293679	0.0481426	-0.00581237	0.00184304	0.0453893	0.0339431	0.00498412	0.039289	-0.00804129	0.0465728	0.032212	0.0550302	0.0468027	0.0131739	0.0280941	0.0285944	0.0338446	0.0434784	0.064299	0.0420215
2.54476	0.0136635	0.114163	0.0963244	0.0531244		2.05852	0.0429369	-0.00162722	0.0010417	0.0311964	0.10312	0.102076		2.54476		0.0307285	0.0267837	0.00378717	0.0210258	0.00837262	-0.00871671	0.0303464	0.0196327	0.0652029	0.0560222	0.041242	0.00728462	0.0210451	0.00984286	0.0375906	0.0629891	0.00699756	0.000526243	0.0620619	0.0459076	0.0167252	0.0344341	-0.00620238	0.0363473	0.0345345	0.0520956	0.051064	0.0179291	0.0218459	0.0336355	0.0446618	0.0384057	0.0581228	0.0405221
2.54609	0.0180545	0.102478	0.0750617	0.037968		2.05924	0.0432161	-0.00304099	0.00133449	0.0328716	0.105667	0.100237		2.54609		0.0277334	0.0359323	0.0112019	0.0268055	0.0147631	-0.00810942	0.0425931	0.0134301	0.073502	0.0561337	0.0328117	0.0120015	0.017488	0.0175823	0.0355247	0.0673612	0.00825799	0.00614867	0.0763984	0.0627615	0.0118984	0.0427483	0.00295695	0.0312877	0.0395615	0.052661	0.0494758	0.00965368	0.0225092	0.0328302	0.0476545	0.0404381	0.0438907	0.0299416
2.54743	0.0308535	0.0893654	0.0540081	0.0263659		2.05995	0.0425372	-0.00464912	0.00135459	0.0331297	0.105604	0.10087		2.54743		0.0504744	0.0579677	0.0257753	0.0423714	0.00212217	0.00641023	0.0360041	0.0121012	0.0790739	0.0529679	0.0178773	0.0114176	0.0123909	0.0205993	0.047143	0.0755345	0.0082491	0.0138574	0.0850671	0.057974	0.0342932	0.038705	0.013721	0.0411092	0.04846	0.057817	0.0446066	0.0078971	0.0231048	0.0300642	0.057952	0.0307136	0.0307188	0.0275895
2.54876	0.0290954	0.0692889	0.0364832	0.0174547		2.06067	0.0420863	0.000341499	-0.000766803	0.0328892	0.102024	0.102821		2.54876		0.0479298	0.0575559	0.0113569	0.0445504	0.00778207	0.00539741	0.0239788	0.025737	0.0764575	0.063012	0.0125719	0.0197119	0.00961396	0.0302638	0.048899	0.0654713	0.0249241	0.020962	0.0870556	0.0395982	0.036682	0.0302639	0.0290917	0.0452658	0.0532293	0.0549951	0.0400131	0.0302391	0.0243307	0.023762	0.0558833	0.0293943	0.0235417	0.0364525
2.55009	0.0342682	0.0508321	0.02648	0.0103583		2.06138	0.0420509	0.0026317	0.00147995	0.0316977	0.102138	0.100215		2.55009		0.0575216	0.0584645	0.031005	0.0414089	0.00203523	0.0151738	0.036454	0.0354049	0.0665622	0.0659239	0.0156926	0.0238547	0.0218515	0.0405548	0.0378789	0.0463681	0.0303779	0.0365281	0.0767844	0.0289597	0.0298246	0.0332148	0.0236876	0.0402703	0.0596161	0.0581405	0.0403903	0.0310425	0.0297197	0.0219073	0.0439974	0.0283703	0.00801559	0.0389604
2.55143	0.0416551	0.0396857	0.0178603	0.00877994		2.0621	0.0419566	0.00315794	0.000556952	0.031193	0.100561	0.101538		2.55143		0.065829	0.0650414	0.0340396	0.0486305	-0.00928506	0.0456753	0.0414034	0.0458563	0.0587586	0.0650798	0.0133808	0.0359673	0.0254438	0.0427639	0.0400118	0.0405158	0.0310704	0.0488011	0.0714775	0.00416721	0.0413088	0.0282234	0.0329983	0.0491516	0.0582699	0.0515922	0.0447646	0.0268854	0.0346011	0.0192922	0.0479172	0.0243502	0.00669969	0.0344072
2.55276	0.0361671	0.0358464	0.00997772	0.00975147		2.06281	0.0408523	0.00480724	2.94638e-05	0.0302558	0.0988989	0.105926		2.55276		0.0598907	0.0437254	0.0216426	0.0387289	-0.000231593	0.0532466	0.0361355	0.0521746	0.0577609	0.0756181	0.0231287	0.0460492	0.0294113	0.0472034	0.0375373	0.0350156	0.0415535	0.0471712	0.0537615	-0.00845524	0.0398999	0.0201913	0.0307438	0.0514716	0.062416	0.0506368	0.0380858	0.0380999	0.028183	0.0148872	0.0560062	0.0163855	0.00522827	0.0315589
2.5541	0.0353948	0.0314086	0.00632537	0.0030087		2.06352	0.040275	0.00516901	-0.00163649	0.0291743	0.0985054	0.106221		2.5541		0.0601288	0.0327423	0.0190985	0.0360101	0.00886181	0.0555276	0.0675783	0.0507344	0.0586011	0.0604384	0.0294636	0.0500465	0.035007	0.0395133	0.0340051	0.0234969	0.0488297	0.0437803	0.0404216	-0.00410582	0.0284021	0.0259502	0.029113	0.0490598	0.0533294	0.0571097	0.0360492	0.031001	0.0369943	0.0113353	0.0506518	0.0117488	0.00959109	0.037876
2.55543	0.0377105	0.0268878	0.004321	0.00222249		2.06424	0.0400508	0.00418437	-0.00299271	0.0298967	0.0961174	0.104537		2.55543		0.0532339	0.0415824	0.0133085	0.0617286	0.00450406	0.0519056	0.0626022	0.0483137	0.0530648	0.0442618	0.0279067	0.0562884	0.0382399	0.0280315	0.0344261	0.0166533	0.0323559	0.0441587	0.0299147	0.00711621	0.0247482	0.0235737	0.0303013	0.0671616	0.0412757	0.0502946	0.0371647	0.0290462	0.0356052	0.002484	0.052106	0.00806434	0.0160608	0.0410389
2.55676	0.0324358	0.0270946	0.0052852	0.00980098		2.06495	0.0400669	0.00531766	-0.00353134	0.0318417	0.0966156	0.106137		2.55676		0.0524597	0.0297293	0.00614936	0.0587733	0.00396215	0.0435411	0.0550758	0.0397141	0.0520071	0.0368551	0.0430977	0.0635859	0.0366626	0.0193634	0.0326481	0.0204631	0.028233	0.0372458	0.0242272	0.0284958	0.0316479	0.0230484	0.0299203	0.0685235	0.0282516	0.0533628	0.034675	0.0370949	0.0324003	0.00387884	0.051481	0.0141254	0.027098	0.0438722
2.5581	0.029675	0.026582	0.00710566	0.0113015		2.06567	0.0406194	0.00500402	-0.00204635	0.0322985	0.0977451	0.107411		2.5581		0.0385888	0.0364087	0.0205247	0.0541329	-0.0060112	0.034406	0.0627355	0.0269726	0.0497673	0.0222333	0.0581629	0.0557575	0.0432858	0.0185151	0.0278923	0.0110192	0.0296758	0.0243646	0.0367182	0.0409144	0.0235674	0.0287482	0.0306469	0.069723	0.0202051	0.0493546	0.030939	0.0295042	0.0430988	0.0115795	0.0450661	0.0234678	0.0310845	0.0595653
2.55943	0.0283445	0.0267161	0.00475741	0.0109575		2.06638	0.0417445	0.00558038	-0.00183184	0.0321776	0.0988712	0.105771		2.55943		0.0404199	0.0368273	0.0158266	0.0509719	-0.00455019	0.0305713	0.0405784	0.0114064	0.0455242	0.0136695	0.0734254	0.0639946	0.0550049	0.0171681	0.015554	0.0143187	0.0112559	0.0266869	0.0510273	0.056077	0.0191082	0.026584	0.0345706	0.0675392	0.01942	0.0374588	0.0347636	0.0276583	0.0365559	0.0200917	0.0326448	0.0273246	0.0408521	0.0669373
2.56077	0.0218062	0.0290209	0.00420676	0.0173982		2.0671	0.0424533	0.00679468	-0.000212854	0.0318749	0.0999962	0.102727		2.56077		0.0277019	0.0198244	0.00473834	0.0407486	0.0079958	0.029828	0.0160763	0.00069512	0.0345519	0.017467	0.0915398	0.0609084	0.0602022	0.0182857	0.0162273	0.0213598	0.00883084	0.0199671	0.0550841	0.0707305	0.0225414	0.0331632	0.0322697	0.0634967	0.0133992	0.0217833	0.0405726	0.0337851	0.0466826	0.0314998	0.0427104	0.0418876	0.0466053	0.055154
2.5621	0.0162296	0.0279231	0.00286467	0.0224142		2.06781	0.0429989	0.00379177	0.00107153	0.0332353	0.0980155	0.104316		2.5621		0.01926	0.0125546	0.00723564	0.0321689	0.00640515	0.0197535	0.00489101	-0.00743228	0.0294051	0.00665702	0.0983358	0.040724	0.0585829	0.0279069	0.0158668	0.0324091	0.00466123	0.0209267	0.0711957	0.0684555	0.0186498	0.0381	0.0326074	0.05254	0.00221901	0.0168055	0.0333302	0.0351756	0.0520949	0.0585104	0.0288583	0.0524282	0.0374204	0.042989
2.56343	0.0135476	0.0232293	-0.00209327	0.0151318		2.06853	0.043056	0.00414064	0.0032861	0.03158	0.0988335	0.101779		2.56343		0.0125142	0.00863112	0.0110165	0.0261923	0.00256939	0.0203622	-0.0151758	0.00692681	0.00933649	0.00516938	0.0912859	0.0436341	0.0597904	0.0303436	0.0221133	0.0393258	0.00381431	0.0284788	0.0661356	0.0526934	0.0272277	0.0437006	0.0229487	0.0466633	0.00656165	0.00430957	0.0375579	0.0346817	0.052546	0.0575038	0.0202132	0.0599514	0.0303331	0.0340358
2.56477	0.0113927	0.0249475	-0.000239495	0.0102868		2.06924	0.0434269	0.00224374	0.00369996	0.0313704	0.099129	0.103236		2.56477		0.0119825	0.0028019	0.00397907	0.0149982	0.019521	0.0150735	-0.00510313	0.0207485	0.0162485	0.00429615	0.0880012	0.0480079	0.0594976	0.0311555	0.0345502	0.0477969	0.0148308	0.0275202	0.0655239	0.0409455	0.036256	0.0494716	0.018742	0.0371944	0.0204028	0.00178404	0.0415247	0.0496457	0.0585419	0.0604361	0.0159016	0.0615453	0.0297627	0.0168005
2.5661	0.0149505	0.0229702	0.00247155	0.00612218		2.06996	0.043315	0.00212473	0.00411609	0.0313609	0.0992106	0.103249		2.5661		0.0175385	0.0068625	0.0127476	0.0214042	0.0226913	0.00845868	0.00650528	0.0335157	0.0191906	-0.00611997	0.0766595	0.0438158	0.0533479	0.0411875	0.041928	0.0507319	0.0278193	0.0383097	0.0631582	0.0339157	0.0348105	0.0423582	0.018198	0.0419695	0.0226578	0.0110495	0.0365905	0.0569374	0.0551649	0.065704	0.0106002	0.0554328	0.0305242	0.0150247
2.56744	0.0222211	0.0257843	0.00109501	-0.00338914		2.07067	0.0434146	-0.000276554	0.00414287	0.031494	0.100204	0.104691		2.56744		0.0358444	0.0117089	0.015237	0.0271008	0.0232042	0.020231	0.0348688	0.043529	0.0112346	-0.00374755	0.0494397	0.0498642	0.0614106	0.0333823	0.0367592	0.0540893	0.0317784	0.0399141	0.0540502	0.033265	0.0416705	0.0425916	0.0218002	0.0429304	0.034274	0.00476091	0.0352332	0.0575374	0.0404	0.0540964	-0.00195685	0.0473048	0.0393321	0.0122031
2.56877	0.0257488	0.0341575	0.00735568	-0.00733889		2.07138	0.0431819	-0.00675618	0.00333149	0.0297098	0.101178	0.103038		2.56877		0.0465271	0.0112116	0.00763653	0.0340065	0.0240609	0.0310504	0.0464385	0.0438459	0.0195785	0.00259936	0.0447717	0.0481403	0.0649248	0.030184	0.0380351	0.0484188	0.0398171	0.0353438	0.0447926	0.0402007	0.0410363	0.0304373	0.0267884	0.0518887	0.0442589	0.0093689	0.0446846	0.0612818	0.0525901	0.053565	0.00745273	0.0307841	0.044167	0.0117404
2.5701	0.0332804	0.0324704	0.00893617	-0.0049074		2.0721	0.042732	-0.0107589	0.00319928	0.0307937	0.102884	0.102022		2.5701		0.0703891	0.0168471	0.0070084	0.0467507	0.0294901	0.029197	0.0477203	0.0465438	0.0341524	0.0108906	0.0375503	0.0378121	0.0556926	0.0416116	0.0315482	0.0519358	0.0310331	0.0321135	0.0453257	0.0338389	0.0404361	0.0272524	0.0241862	0.0446553	0.0459184	0.0207876	0.0539894	0.0532587	0.051528	0.0507479	0.0142518	0.0320716	0.0467504	0.0238812
2.57144	0.0370519	0.0312747	0.0121146	-0.00854738		2.07281	0.0433544	-0.0152441	0.00179745	0.0322961	0.103801	0.100834		2.57144		0.0939514	0.0199307	-0.0121927	0.045229	0.0311683	0.0442246	0.0567545	0.0505504	0.0284553	0.00775667	0.041848	0.0416543	0.0473027	0.0355682	0.0333094	0.0589406	0.0293262	0.0261466	0.0414734	0.0410655	0.0427087	0.0285114	0.0241588	0.0406688	0.0471252	0.0128085	0.0563081	0.0389546	0.0473007	0.0311714	0.0103224	0.0411729	0.0547878	0.0340428
2.57277	0.0384466	0.033266	0.013224	-0.0141233		2.07353	0.0443556	-0.0189934	-0.000860111	0.0339456	0.104368	0.092496		2.57277		0.0896026	0.0249456	-0.0193685	0.0445214	0.035058	0.0559205	0.0612088	0.0538266	0.0326294	0.0172365	0.0487314	0.0430374	0.042672	0.0424409	0.0272502	0.05485	0.0282423	0.0135046	0.0349215	0.0419987	0.0421941	0.0219096	0.0217798	0.0392985	0.0517826	0.0316943	0.0623231	0.0358426	0.0610209	0.0293105	0.0248934	0.0473458	0.0518825	0.0363067
2.57411	0.040206	0.0305203	0.0118225	-0.0126875		2.07424	0.0442877	-0.0211454	-0.000161	0.0345393	0.10448	0.0886021		2.57411		0.100049	0.020871	-0.0292973	0.043297	0.0491499	0.0571668	0.0484391	0.0590187	0.0424315	0.0280376	0.0556556	0.047434	0.0348266	0.0501984	0.0280473	0.0507491	0.0297284	0.00222672	0.0289893	0.0343918	0.0416608	0.0246014	0.0224583	0.0416084	0.0450087	0.05267	0.0597333	0.0214162	0.0629628	0.0319985	0.0347861	0.0584232	0.0466331	0.0341461
2.57544	0.0347413	0.0272476	0.0127768	-0.0123216		2.07496	0.0449892	-0.0196436	-0.000867975	0.0342892	0.105858	0.0895179		2.57544		0.106337	0.0179486	-0.0394406	0.0282219	0.055253	0.0401282	0.0431837	0.0543002	0.0383686	0.0266368	0.054398	0.0565736	0.0285384	0.0436459	0.0354567	0.049632	0.0365204	-0.00161827	0.0342274	0.0345195	0.0308421	0.0373373	0.014521	0.0379708	0.0372526	0.0568393	0.0540659	0.017723	0.0550004	0.0244788	0.0272195	0.0617203	0.0357251	0.0268792
2.57677	0.0322747	0.025918	0.0143347	-0.0174577		2.07567	0.0464071	-0.0147949	-0.00185757	0.0353144	0.109023	0.0905052		2.57677		0.0881999	0.0108453	-0.0394185	0.0327958	0.0587696	0.0424562	0.0472841	0.0597249	0.0436886	0.0268917	0.0607801	0.0712235	0.0368142	0.0406809	0.0367712	0.0452468	0.0528176	-0.00617585	0.0475584	0.0344817	0.0241792	0.0326092	0.0104918	0.047181	0.0390846	0.0707468	0.0564394	0.0219418	0.0635724	0.0252529	0.0329713	0.0540099	0.0325331	0.0265971
2.57811	0.0277886	0.0248246	0.0135113	-0.0121523		2.07639	0.0471495	-0.0119831	-0.00408544	0.0340611	0.109022	0.0892913		2.57811		0.0773187	0.00480651	-0.0375044	0.0314727	0.0456967	0.0449415	0.0424545	0.0556008	0.0475787	0.0259669	0.0503529	0.0728936	0.0350915	0.0247798	0.0391644	0.0441356	0.0729283	-0.00277494	0.0455002	0.0271685	0.024494	0.0405768	0.00344273	0.0534778	0.0394796	0.0751698	0.0570585	0.0341557	0.0519269	0.0281862	0.0413808	0.0558026	0.0252143	0.0357318
2.57944	0.025136	0.0218683	0.0129766	-0.00928411		2.0771	0.0471659	-0.00902367	-0.00495561	0.033234	0.108214	0.0938715		2.57944		0.0733363	0.00985047	-0.0280762	0.0240568	0.0344329	0.0372159	0.0423793	0.0503444	0.049799	0.0208258	0.0404822	0.0821271	0.0292602	0.0231389	0.0532791	0.044479	0.0792304	0.00796181	0.0664581	0.0296587	0.0310416	0.0352272	-0.00494863	0.0511295	0.0295119	0.0626827	0.052718	0.0383742	0.0320919	0.0258035	0.0329234	0.066811	0.00827444	0.03145
[truncated: 1,578 more rows]
[truncated: 252 more columns]

## Sheet: Fig 3c
0.563 MHz detector (AGIPD)			run #85			10 Hz detector (Varex)			run #85					0.563 MHz detector (AGIPD)			run #85
[truncated: 2,388 more rows]
[truncated: 252 more columns]

## Sheet: Fig 3d
0.563 MHz detector (AGIPD)			run #68			10 Hz detector (Varex)			run #68					0.563 MHz detector (AGIPD)			run #68
[truncated: 2,388 more rows]
[truncated: 252 more columns]

[truncated: 3 more sheets: Fig 3e, Fig 3f, Fig 3g]
