# Supplementary material for: Multiple freezing–melting pathways of high-density ice through ice XXI phase at room temperature
Source: Nat Mater. 2025 Oct 10;25(2):302–9. doi: 10.1038/s41563-025-02364-x (PMC12867761; doi:10.1038/s41563-025-02364-x)
Supplement: Supplementary file 6 — Source data for Fig. 4. [file 41563_2025_2364_MOESM6_ESM.xlsx]

## Sheet: Fig 4a
liquid water - ice VI			liquid water - ice VII			liquid water - ms ice VII			ice VI - ice VII
Pressure (GPa)	Temperature (ºC)		Pressure (GPa)	Temperature (ºC)		Pressure (GPa)	Temperature (ºC)		Pressure (GPa)	Temperature (ºC)
0.67393	0.20925		2.2154	81.88		2.2158	81.9217		2.11991	5.15757
0.67642	0.44148		2.21799	82.13		2.21228	81.6301		2.12041	5.56123
0.68119	0.88602		2.22058	82.38		2.20728	81.2159		2.12091	5.96485
0.68597	1.32791		2.22317	82.63		2.20228	80.8008		2.12141	6.36843
0.69074	1.76719		2.22576	82.88		2.19728	80.3848		2.12191	6.77198
0.69552	2.2039		2.22835	83.13		2.19228	79.9679		2.12241	7.17549
0.7003	2.63805		2.23094	83.38		2.18728	79.5502		2.12291	7.57897
0.70508	3.06969		2.23353	83.63		2.18228	79.1316		2.12341	7.9824
0.70986	3.49884		2.23612	83.88		2.17728	78.7121		2.12391	8.38581
0.71464	3.92555		2.23871	84.13		2.17228	78.2917		2.12441	8.78917
0.71943	4.34986		2.2413	84.38		2.16728	77.8704		2.12491	9.1925
0.72421	4.77177		2.24389	84.63		2.16228	77.4482		2.12541	9.59579
0.729	5.19132		2.24648	84.88		2.15728	77.0251		2.12591	9.99904
0.73379	5.60856		2.24907	85.13		2.15228	76.6012		2.12641	10.4023
0.73858	6.02349		2.25166	85.38		2.14728	76.1762		2.12691	10.8054
0.74337	6.43617		2.25425	85.63		2.14228	75.7504		2.12741	11.2086
0.74816	6.8466		2.25684	85.88		2.13728	75.3237		2.12791	11.6117
0.75295	7.25481		2.25943	86.13		2.13228	74.896		2.12841	12.0148
0.75774	7.66085		2.26202	86.38		2.12728	74.4674		2.12891	12.4178
0.76254	8.06473		2.26461	86.63		2.12228	74.0379		2.12941	12.8208
0.76733	8.46647		2.2672	86.88		2.11728	73.6074		2.12991	13.2238
0.77213	8.86611		2.26979	87.13		2.11228	73.176		2.13041	13.6267
0.77693	9.26366		2.27238	87.38		2.10728	72.7436		2.13091	14.0296
0.78173	9.65917		2.27497	87.63		2.10228	72.3103		2.13141	14.4324
0.78653	10.0526		2.27756	87.88		2.09728	71.876		2.13191	14.8352
0.79133	10.4441		2.28015	88.13		2.09228	71.4408		2.13241	15.238
0.79613	10.8336		2.28274	88.38		2.08728	71.0046		2.13291	15.6408
0.80093	11.221		2.28533	88.63		2.08228	70.5674		2.13341	16.0435
0.80574	11.6066		2.28792	88.88		2.07728	70.1293		2.13391	16.4461
0.81054	11.9903		2.29051	89.13		2.07228	69.6902		2.13441	16.8488
0.81535	12.372		2.2931	89.38		2.06728	69.2501		2.13491	17.2514
0.82016	12.7519		2.29569	89.63		2.06228	68.809		2.13541	17.6539
0.82496	13.1299		2.29828	89.88		2.05728	68.3669		2.13591	18.0565
0.82977	13.5061		2.30087	90.13		2.05228	67.9238		2.13641	18.4589
0.83458	13.8804		2.30346	90.38		2.04728	67.4797		2.13691	18.8614
0.83939	14.253		2.30605	90.63		2.04228	67.0346		2.13741	19.2638
0.8442	14.6237		2.30864	90.88		2.03728	66.5885		2.13791	19.6662
0.84902	14.9928		2.31064	91.0731		2.03228	66.1414		2.13841	20.0685
0.85383	15.3601		2.31264	91.2661		2.02728	65.6932		2.13891	20.4708
0.85864	15.7256		2.31464	91.4592		2.02228	65.244		2.13941	20.8731
0.86346	16.0895		2.31664	91.6522		2.01728	64.7938		2.13991	21.2753
0.86827	16.4517		2.31864	91.8453		2.01228	64.3426		2.14041	21.6775
0.87309	16.8122		2.32064	92.0383		2.00728	63.8903		2.14091	22.0797
0.87791	17.171		2.32264	92.2314		2.00228	63.4369		2.14141	22.4818
0.88273	17.5282		2.32464	92.4244		1.99728	62.9825		2.14191	22.8839
0.88754	17.8838		2.32664	92.6175		1.99228	62.5271		2.14241	23.2859
0.89236	18.2379		2.32864	92.8105		1.98728	62.0705		2.14291	23.688
0.89719	18.5903		2.33064	93.0036		1.98228	61.6129		2.14341	24.0899
0.90201	18.9411		2.33264	93.1966		1.97728	61.1543		2.14391	24.4919
0.90683	19.2904		2.33464	93.3897		1.97228	60.6945		2.14441	24.8938
0.91165	19.6382		2.33664	93.5827		1.96728	60.2337		2.14491	25.2956
0.91648	19.9844		2.33864	93.7758		1.96228	59.7717		2.14541	25.6975
0.9213	20.3292		2.34064	93.9688		1.95728	59.3087		2.14591	26.0993
0.92613	20.6724		2.34264	94.1619		1.95228	58.8446		2.14641	26.501
0.93095	21.0142		2.34464	94.3549		1.94728	58.3793		2.14691	26.9028
0.93578	21.3545		2.34664	94.548		1.94228	57.9129		2.14741	27.3044
0.94061	21.6933		2.34864	94.741		1.93728	57.4455		2.14791	27.7061
0.94544	22.0307		2.35064	94.9341		1.93228	56.9768		2.14841	28.1077
0.95027	22.3667		2.35264	95.1271		1.92728	56.5071		2.14891	28.5093
0.95509	22.7013		2.35464	95.3202		1.92228	56.0362		2.14941	28.9108
0.95993	23.0344		2.35664	95.5132		1.91728	55.5642		2.14991	29.3123
0.96476	23.3662		2.35864	95.7063		1.91228	55.091		2.15041	29.7138
0.96959	23.6967		2.36064	95.8993		1.90728	54.6167		2.15091	30.1152
0.97442	24.0257		2.36264	96.0924		1.90228	54.1412		2.15141	30.5166
0.97925	24.3534		2.36464	96.2854		1.89728	53.6645		2.15191	30.918
0.98409	24.6798		2.36664	96.4785		1.89228	53.1867		2.15241	31.3193
0.98892	25.0049		2.36864	96.6715		1.88728	52.7076		2.15291	31.7206
0.99376	25.3286		2.37064	96.8646		1.88228	52.2274		2.15341	32.1219
0.99859	25.6511		2.37264	97.0576		1.87728	51.746		2.15391	32.5231
1.00343	25.9722		2.37464	97.2507		1.87228	51.2634		2.15441	32.9243
1.00827	26.2921		2.37664	97.4437		1.86728	50.7796		2.15491	33.3254
1.01311	26.6108		2.37864	97.6368		1.86228	50.2946		2.15541	33.7265
1.01795	26.9281		2.38064	97.8298		1.85728	49.8083		2.15591	34.1276
1.02278	27.2443		2.38264	98.0229		1.85228	49.3208		2.15641	34.5286
1.02762	27.5592		2.38464	98.2159		1.84728	48.8321		2.15691	34.9296
1.03246	27.8729		2.38664	98.409		1.84228	48.3422		2.15741	35.3306
1.03731	28.1853		2.38864	98.602		1.83728	47.851		2.15791	35.7315
1.04215	28.4966		2.39064	98.7951		1.83228	47.3585		2.15841	36.1324
1.04699	28.8067		2.39264	98.9881		1.82728	46.8648		2.15891	36.5333
1.05183	29.1156		2.39464	99.1812		1.82228	46.3698		2.15941	36.9341
1.05668	29.4233		2.39664	99.3742		1.81728	45.8736		2.15991	37.3349
1.06152	29.7299		2.39864	99.5673		1.81228	45.376		2.16041	37.7356
1.06637	30.0353		2.40064	99.7603		1.80728	44.8772		2.16091	38.1364
1.07121	30.3396		2.40264	99.9534		1.80228	44.3771		2.16141	38.537
1.07606	30.6427		2.40464	100.146		1.79728	43.8757		2.16191	38.9377
1.0809	30.9447		2.40664	100.339		1.79228	43.3729		2.16241	39.3383
1.08575	31.2456		2.40864	100.533		1.78728	42.8689		2.16291	39.7388
1.0906	31.5454		2.41064	100.726		1.78228	42.3635		2.16341	40.1394
1.09545	31.8442		2.41264	100.919		1.77728	41.8567		2.16391	40.5399
1.10029	32.1418		2.41464	101.112		1.77228	41.3487		2.16441	40.9403
1.10514	32.4383		2.41664	101.305		1.76728	40.8393		2.16491	41.3408
1.10999	32.7338		2.41864	101.498		1.76228	40.3285		2.16541	41.7411
1.11484	33.0282		2.42064	101.691		1.75728	39.8164		2.16591	42.1415
1.11969	33.3216		2.42264	101.884		1.75228	39.3029		2.16641	42.5418
1.12455	33.6139		2.42464	102.077		1.74728	38.788		2.16691	42.9421
1.1294	33.9052		2.42664	102.27		1.74228	38.2718		2.16741	43.3424
1.13425	34.1954		2.42864	102.463		1.73728	37.7541		2.16791	43.7426
1.1391	34.4847		2.43064	102.656		1.73228	37.2351		2.16841	44.1427
1.14396	34.7729		2.43264	102.849		1.72728	36.7146		2.16891	44.5429
1.14881	35.0601		2.43464	103.042		1.72228	36.1927		2.16941	44.943
1.15366	35.3463		2.43664	103.235		1.71728	35.6694		2.16991	45.343
1.15852	35.6315		2.43864	103.428		1.71228	35.1446		2.17041	45.7431
1.16337	35.9158		2.44064	103.621		1.70728	34.6184		2.17091	46.1431
1.16823	36.1991		2.44264	103.814		1.70228	34.0908		2.17141	46.543
1.17309	36.4814		2.44464	104.007		1.69728	33.5616		2.17191	46.943
1.17794	36.7627		2.44664	104.2		1.69228	33.0311		2.17241	47.3428
1.1828	37.0431		2.44864	104.394		1.68728	32.499		2.17291	47.7427
1.18766	37.3225		2.45064	104.587		1.68228	31.9654		2.17341	48.1425
1.19252	37.6011		2.45264	104.78		1.67728	31.4304		2.17391	48.5423
1.19738	37.8786		2.45464	104.973		1.67228	30.8938		2.17441	48.9421
1.20224	38.1553		2.45664	105.166		1.66728	30.3557		2.17491	49.3418
1.2071	38.431		2.45864	105.359		1.66228	29.8161		2.17541	49.7414
1.21196	38.7058		2.46064	105.552		1.65728	29.275		2.17591	50.1411
1.21682	38.9797		2.46264	105.745		1.65228	28.7323		2.17641	50.5407
1.22168	39.2527		2.46464	105.938		1.64728	28.1881		2.17691	50.9402
1.22654	39.5249		2.46664	106.131		1.64228	27.6423		2.17741	51.3398
1.2314	39.7961		2.46864	106.324		1.63728	27.0949		2.17791	51.7393
1.23626	40.0665		2.47064	106.517		1.63228	26.546		2.17841	52.1387
1.24113	40.3359		2.47264	106.71		1.62728	25.9954		2.17891	52.5382
1.24599	40.6046		2.47464	106.903		1.62228	25.4433		2.17941	52.9376
1.25085	40.8723		2.47664	107.096		1.61728	24.8895		2.17991	53.3369
1.25572	41.1392		2.47864	107.289		1.61228	24.3342		2.18041	53.7362
1.26058	41.4053		2.48064	107.482		1.60728	23.7771		2.18091	54.1355
1.26545	41.6705		2.48264	107.675		1.60228	23.2185		2.18141	54.5348
1.27031	41.9348		2.48464	107.868		1.59728	22.6582		2.18191	54.934
1.27518	42.1984		2.48664	108.061		1.59228	22.0962		2.18241	55.3332
1.28005	42.4611		2.48864	108.255		1.58728	21.5326		2.18291	55.7323
1.28491	42.7229		2.49064	108.448		1.58228	20.9673		2.18341	56.1314
1.28978	42.984		2.49264	108.641		1.57728	20.4003		2.18391	56.5305
1.29465	43.2443		2.49464	108.834		1.57228	19.8315		2.18441	56.9295
1.29952	43.5037		2.49664	109.027		1.56728	19.2611		2.18491	57.3285
1.30439	43.7624		2.49864	109.22		1.56228	18.6889		2.18541	57.7275
1.30925	44.0203		2.50064	109.413		1.55728	18.115		2.18591	58.1264
1.31412	44.2773		2.50264	109.606		1.55228	17.5394		2.18641	58.5253
1.31899	44.5336		2.50464	109.799		1.54728	16.962		2.18691	58.9241
1.32386	44.7891		2.50664	109.992		1.54228	16.3828		2.18741	59.323
1.32873	45.0439		2.50864	110.185		1.53728	15.8018		2.18791	59.7218
1.3336	45.2978		2.51064	110.378		1.53228	15.2191		2.18841	60.1205
1.33848	45.551		2.51264	110.571		1.52728	14.6345		2.18891	60.5192
1.34335	45.8035		2.51464	110.764		1.52228	14.0481		2.18941	60.9179
1.34822	46.0552		2.51664	110.957		1.51728	13.4599		2.18991	61.3165
1.35309	46.3062		2.51864	111.15		1.51228	12.8698		2.19041	61.7152
1.35796	46.5564		2.52064	111.343		1.50728	12.2779		2.19091	62.1137
1.36284	46.8058		2.52264	111.536		1.50228	11.6841		2.19141	62.5123
1.36771	47.0545		2.52464	111.729		1.49728	11.0884		2.19191	62.9108
1.37259	47.3025		2.52664	111.922		1.49228	10.4909		2.19241	63.3092
1.37746	47.5498		2.52864	112.116		1.48728	9.89139		2.19291	63.7077
1.38233	47.7964		2.53064	112.309		1.48228	9.28999		2.19341	64.1061
1.38721	48.0422		2.53264	112.502		1.47728	8.68667		2.19391	64.5044
1.39208	48.2873		2.53464	112.695		1.47228	8.0814		2.19441	64.9027
1.39696	48.5318		2.53664	112.888		1.46728	7.47416		2.19491	65.3011
1.40184	48.7755		2.53864	113.081		1.46228	6.86496		2.19541	65.6993
1.40671	49.0185		2.54064	113.274		1.45728	6.25377		2.19591	66.0975
1.41159	49.2608		2.54264	113.467		1.45228	5.64057		2.19641	66.4957
1.41647	49.5025		2.54464	113.66		1.44728	5.02537		2.19691	66.8939
1.42134	49.7434		2.54664	113.853		1.44228	4.40814		2.19741	67.292
1.42622	49.9836		2.54864	114.046		1.43728	3.78886		2.19791	67.6901
1.4311	50.2232		2.55064	114.239		1.43228	3.16753		2.19841	68.0881
1.43598	50.4622		2.55264	114.432		1.42728	2.54413		2.19891	68.4861
1.44086	50.7004		2.55464	114.625		1.42228	1.91863		2.19941	68.8841
1.44574	50.938		2.55664	114.818		1.41728	1.29104		2.19991	69.282
1.45062	51.1749		2.55864	115.011		1.41228	0.66134		2.20041	69.6799
1.4555	51.4112		2.56064	115.204		1.40728	0.02949		2.20091	70.0778
1.46038	51.6468		2.56264	115.397					2.20141	70.4756
1.46526	51.8817		2.56464	115.59					2.20191	70.8734
1.47014	52.116		2.56664	115.783					2.20241	71.2712
1.47502	52.3497		2.56864	115.977					2.20291	71.6689
1.4799	52.5827		2.57064	116.17					2.20341	72.0666
1.48478	52.8151		2.57264	116.363					2.20391	72.4643
1.48967	53.0469		2.57464	116.556					2.20441	72.8619
1.49455	53.278		2.57664	116.749					2.20491	73.2595
1.49943	53.5085		2.57864	116.942					2.20541	73.657
1.50431	53.7384		2.58064	117.135					2.20591	74.0546
1.5092	53.9677		2.58264	117.328					2.20641	74.452
1.51408	54.1964		2.58464	117.521					2.20691	74.8495
1.51896	54.4244		2.58664	117.714					2.20741	75.2469
1.52385	54.6518		2.58864	117.907					2.20791	75.6443
1.52873	54.8787		2.59064	118.1					2.20841	76.0416
1.53362	55.1049		2.59264	118.293					2.20891	76.4389
1.5385	55.3306		2.59464	118.486					2.20941	76.8362
1.54339	55.5556		2.59664	118.679					2.20991	77.2334
1.54828	55.7801		2.59864	118.872					2.21041	77.6306
1.55316	56.004		2.60064	119.065					2.21091	78.0278
1.55805	56.2272		2.60264	119.258					2.21141	78.4249
1.56294	56.45		2.60464	119.451					2.21191	78.822
1.56782	56.6721		2.60664	119.644					2.21241	79.2191
1.57271	56.8937		2.60864	119.838					2.21291	79.6161
1.5776	57.1146		2.61064	120.031					2.21341	80.0131
1.58249	57.3351		2.61264	120.224					2.21391	80.4101
1.58737	57.5549		2.61464	120.417					2.21441	80.807
1.59226	57.7742		2.61664	120.61					2.21491	81.2039
1.59715	57.993		2.61864	120.803					2.21541	81.6008
1.60204	58.2111		2.62064	120.996					2.2158	81.919
1.60693	58.4288		2.62264	121.189
1.61182	58.6458		2.62464	121.382
1.61671	58.8624		2.62664	121.575
1.6216	59.0784		2.62864	121.768
1.62649	59.2938		2.63064	121.961
1.63138	59.5087		2.63264	122.154
1.63627	59.7231		2.63464	122.347
1.64116	59.937		2.63664	122.54
1.64605	60.1503		2.63864	122.733
1.65095	60.3631		2.64064	122.926
1.65584	60.5753		2.64264	123.119
1.66073	60.7871		2.64464	123.312
1.66562	60.9983		2.64664	123.505
1.67052	61.209		2.64864	123.699
1.67541	61.4192		2.65064	123.892
1.6803	61.6288		2.65264	124.085
1.6852	61.838		2.65464	124.278
1.69009	62.0467		2.65664	124.471
1.69498	62.2548		2.65864	124.664
1.69988	62.4625		2.66064	124.857
1.70477	62.6697		2.66264	125.05
1.70967	62.8764		2.66464	125.243
1.71456	63.0825		2.66664	125.436
1.71946	63.2882		2.66864	125.629
1.72435	63.4934		2.67064	125.822
1.72925	63.6981		2.67264	126.015
1.73415	63.9023		2.67464	126.208
1.73904	64.1061		2.67664	126.401
1.74394	64.3093		2.67864	126.594
1.74884	64.5121		2.68064	126.787
1.75373	64.7144		2.68264	126.98
1.75863	64.9163		2.68464	127.173
1.76353	65.1177		2.68664	127.366
1.76843	65.3186		2.68864	127.56
1.77333	65.519		2.69064	127.753
1.77822	65.719		2.69264	127.946
1.78312	65.9185		2.69464	128.139
1.78802	66.1176		2.69664	128.332
1.79292	66.3162		2.69864	128.525
1.79782	66.5143		2.70064	128.718
1.80272	66.712		2.70264	128.911
1.80762	66.9093		2.70464	129.104
1.81252	67.106		2.70664	129.297
1.81742	67.3024		2.70864	129.49
1.82232	67.4983		2.71064	129.683
1.82722	67.6938		2.71264	129.876
1.83212	67.8888		2.71464	130.069
1.83702	68.0834		2.71664	130.262
1.84192	68.2775		2.71864	130.455
1.84682	68.4713		2.72064	130.648
1.85173	68.6646		2.72264	130.841
1.85663	68.8574		2.72464	131.034
1.86153	69.0498		2.72664	131.227
1.86643	69.2418		2.72864	131.421
1.87134	69.4334		2.73064	131.614
1.87624	69.6246		2.73264	131.807
1.88114	69.8153		2.73464	132
1.88604	70.0056		2.73664	132.193
1.89095	70.1955		2.73864	132.386
1.89585	70.385		2.74064	132.579
1.90076	70.5741		2.74264	132.772
1.90566	70.7628		2.74464	132.965
1.91056	70.951		2.74664	133.158
1.91547	71.1389		2.74864	133.351
1.92037	71.3264		2.75064	133.544
1.92528	71.5134		2.75264	133.737
1.93018	71.7		2.75464	133.93
1.93509	71.8863		2.75664	134.123
1.93999	72.0721		2.75864	134.316
1.9449	72.2576		2.76064	134.509
1.94981	72.4426		2.76264	134.702
1.95471	72.6273		2.76464	134.895
1.95962	72.8115		2.76664	135.089
1.96453	72.9954		2.76864	135.282
1.96943	73.1789		2.77064	135.475
1.97434	73.362		2.77264	135.668
1.97925	73.5447		2.77464	135.861
1.98415	73.7271		2.77664	136.054
1.98906	73.909		2.77864	136.247
1.99397	74.0906		2.78064	136.44
1.99888	74.2718		2.78264	136.633
2.00378	74.4526		2.78464	136.826
2.00869	74.633		2.78664	137.019
2.0136	74.8131		2.78864	137.212
2.01851	74.9928		2.79064	137.405
2.02342	75.1722		2.79264	137.598
2.02833	75.3511		2.79464	137.791
2.03324	75.5297		2.79664	137.984
2.03815	75.7079		2.79864	138.177
2.04306	75.8858		2.80064	138.37
2.04797	76.0633		2.80264	138.563
2.05288	76.2404		2.80464	138.756
2.05779	76.4172		2.80664	138.95
2.0627	76.5936		2.80864	139.143
2.06761	76.7697		2.81064	139.336
2.07252	76.9454		2.81264	139.529
2.07743	77.1208		2.81464	139.722
2.08234	77.2958		2.81664	139.915
2.08725	77.4704		2.81864	140.108
2.09216	77.6447		2.82064	140.301
2.09707	77.8187		2.82264	140.494
2.10199	77.9923		2.82464	140.687
2.1069	78.1655		2.82664	140.88
2.11181	78.3384		2.82864	141.073
2.11672	78.511		2.83064	141.266
2.12164	78.6833		2.83264	141.459
2.12655	78.8551		2.83464	141.652
2.13146	79.0267		2.83664	141.845
2.13637	79.1979		2.83864	142.038
2.14129	79.3688		2.84064	142.231
2.1462	79.5393		2.84264	142.424
2.15111	79.7096		2.84464	142.617
2.15603	79.8794		2.84664	142.811
2.16094	80.049		2.84864	143.004
2.16586	80.2182		2.85064	143.197
2.17077	80.3871		2.85264	143.39
2.17568	80.5556		2.85464	143.583
2.1806	80.7239		2.85664	143.776
2.18551	80.8918		2.85864	143.969
2.19043	81.0594		2.86064	144.162
2.19534	81.2267		2.86264	144.355
2.20026	81.3936		2.86464	144.548
2.20517	81.5602		2.86664	144.741
2.21009	81.7266		2.86864	144.934
2.215	81.8925		2.87064	145.127
2.21599	81.9257		2.87264	145.32
			2.87464	145.513
			2.87664	145.706
			2.87864	145.899
			2.88064	146.092
			2.88264	146.285
			2.88464	146.478
			2.88664	146.672
			2.88864	146.865
			2.89064	147.058
			2.89264	147.251
			2.89464	147.444
			2.89664	147.637
			2.89864	147.83
			2.90064	148.023
			2.90264	148.216
			2.90464	148.409
			2.90664	148.602
			2.90864	148.795
			2.91064	148.988
			2.91264	149.181
			2.91464	149.374
			2.91664	149.567
			2.91864	149.76
			2.92064	149.953
			2.92264	150.146
			2.92464	150.339
			2.92664	150.533
			2.92864	150.726
			2.93064	150.919
			2.93264	151.112
			2.93464	151.305
			2.93664	151.498
			2.93864	151.691
			2.94064	151.884
			2.94264	152.077
			2.94464	152.27
			2.94664	152.463
			2.94864	152.656
			2.95064	152.849
			2.95264	153.042
			2.95464	153.235
			2.95664	153.428
			2.95864	153.621
			2.96064	153.814
			2.96264	154.007
			2.96464	154.2
			2.96664	154.394
			2.96864	154.587
			2.97064	154.78
			2.97264	154.973
			2.97464	155.166
			2.97664	155.359
			2.97864	155.552
			2.98064	155.745
			2.98264	155.938
			2.98464	156.131
			2.98664	156.324
			2.98864	156.517
			2.99064	156.71
			2.99264	156.903
			2.99464	157.096
			2.99664	157.289
			2.99864	157.482
			3.00064	157.675
			3.00264	157.868
			3.00464	158.061
			3.00664	158.255
			3.00864	158.448

## Sheet: Fig 4b
ice VI			ice VII			new ice			water
Pressure (GPa)	Gibbs free energy (ΔG)		Pressure (GPa)	Gibbs free energy (ΔG)		Pressure (GPa)	Gibbs free energy (ΔG)		Pressure (GPa)	Gibbs free energy (ΔG)
0.48623	19.9054		0.74113	61.8462		1.35065	74.2756		0.52225	14.1044
0.50009	20.6861		0.77714	62.5832		1.39221	75.0412		0.53887	15.3263
0.52225	21.929		0.81039	63.2617		1.43653	75.8528		0.56104	16.9499
0.54442	23.1661		0.84641	63.996		1.47809	76.5807		0.58597	18.7684
0.56935	24.5512		0.89351	64.9543		1.52242	77.3057		0.61091	20.5811
0.59152	25.7787		0.94061	65.8965		1.56952	78.0669		0.6303	21.9858
0.61922	27.3091		0.98771	66.8333		1.61108	78.7199		0.65524	23.7718
0.64416	28.6776		1.04866	68.0403		1.65541	79.424		0.68017	25.4651
0.67463	30.2505		1.11238	69.2831		1.70251	80.1406		0.70511	27.1428
0.70511	31.7989		1.16779	70.3506		1.76069	80.9844		0.73281	28.9735
0.72727	32.9094		1.23152	71.5213		1.80502	81.6049		0.75775	30.5922
0.75221	34.1399		1.27861	72.35		1.85766	82.2897		0.78823	32.5648
0.77991	35.4819		1.35342	73.5758		1.9103	82.9508		0.8187	34.5448
0.80762	36.8155		1.40329	74.3756		1.96848	83.6596		0.84918	36.5331
0.83255	37.9947		1.46424	75.2818		2.02943	84.4125		0.87688	38.3377
0.87134	39.8158		1.5058	75.8871		2.0987	85.2673		0.90459	40.144
0.90182	41.1957		1.54182	76.4173		2.15688	85.9677		0.92952	41.7689
0.92121	42.0591		1.58615	77.0691		2.22337	86.725		0.95169	43.2061
0.94338	43.0254		1.6	77.2716		2.30372	87.5968		0.96277	43.9288
0.96277	43.8644		1.64433	77.9189		2.36467	88.2521		0.99048	45.662
0.98216	44.6981		1.69974	78.706		2.4284	88.9219		1.01818	47.3579
1.00987	45.8765		1.74961	79.3983		2.49489	89.6027		1.0542	49.525
1.03481	46.9263		1.82165	80.4051		2.56692	90.3111		1.08745	51.4901
1.06251	48.0926		1.8826	81.236		2.63342	90.9011		1.10961	52.7747
1.09576	49.4743		1.95186	82.1556		2.71099	91.5023		1.14009	54.4639
1.12623	50.7162		2.0045	82.8427		2.79411	92.1282		1.16779	55.9688
1.16225	52.1723		2.071	83.6775		2.87723	92.7563		1.18719	57.0155
1.1955	53.5164		2.12087	84.2707		2.94926	93.309		1.22874	59.2022
1.23706	55.1772		2.18459	85.0095					1.25368	60.4958
1.27307	56.576		2.25385	85.7869					1.28693	62.1899
1.30355	57.7419		2.32312	86.53					1.31463	63.5894
1.34234	59.1964		2.39515	87.2901					1.34511	65.1257
1.37835	60.5155		2.4755	88.097					1.37558	66.6379
1.41714	61.913		2.53368	88.6572					1.40606	68.1413
1.45039	63.0917		2.60848	89.3402					1.43931	69.7578
1.48918	64.4394		2.66667	89.8394					1.46701	71.0772
1.53628	66.054		2.72485	90.3072					1.50303	72.7757
1.57229	67.2642		2.80242	90.8567					1.53905	74.4454
1.61385	68.6394		2.86892	91.3173					1.56398	75.592
1.66095	70.1741		2.92433	91.6989					1.58892	76.7366
1.70805	71.6665		2.97697	92.0591					1.60554	77.4907
1.75792	73.2095								1.63879	78.9806
1.79671	74.4036								1.66649	80.1913
1.84104	75.7466								1.70805	81.998
1.89368	77.3084								1.74961	83.7865
1.93524	78.5159								1.79117	85.5093
1.97957	79.7898								1.81887	86.6367
2.03221	81.2957								1.85212	87.9729
2.07654	82.5505								1.89645	89.6834
2.12641	83.9537								1.9297	90.9474
2.16519	85.0305								1.96571	92.2721
2.19013	85.7235								2.01558	94.0643
2.23169	86.8478								2.0516	95.3253
2.27879	88.104								2.0987	96.9531
2.32589	89.3381								2.14303	98.4849
2.3813	90.7547								2.19013	100.11
2.43394	92.0964								2.22061	101.161
2.48658	93.4268								2.24554	102.02
2.53922	94.7463
2.58078	95.7853
2.6168	96.7045
2.66113	97.8372
2.70823	99.0425
2.75255	100.179
2.79411	101.245
2.8329	102.242
2.86338	103.026

## Sheet: Fig 4c
liquid water - ice VI			liquid water - ice VII			liquid water - new ice
Pressure (GPa)	Nucleation barrier (ΔG*)		Pressure (GPa)	Nucleation barrier (ΔG*)		Pressure (GPa)	Nucleation barrier (ΔG*)
1.00625	91.5977		1.61515	78.0505		1.63956	78
1.0149	87.3409		1.61638	70.9972		1.64203	65.5286
1.02231	83.7055		1.61885	64.41		1.64574	59.7803
1.02849	81.0333		1.62132	58.1957		1.65315	53.9078
1.03672	78.5165		1.6275	52.1678		1.6618	48.9052
1.04784	76.0308		1.63327	48.346		1.67292	43.6231
1.0602	73.4208		1.64191	43.9027		1.67909	41.3859
1.07502	70.904		1.65056	40.7334		1.69639	37.1291
1.09108	68.76		1.65674	39.0555		1.71369	34.1462
1.10962	66.4607		1.66539	36.8494		1.73592	30.8837
1.12568	64.41		1.67774	34.7055		1.76269	27.7454
1.14009	62.7321		1.68763	32.9344		1.7874	25.1354
1.15862	61.0543		1.70122	30.8837		1.81335	23.0225
1.17715	59.5007		1.72222	28.3047		1.84876	20.5989
1.19692	57.916		1.73663	26.9997		1.892	18.3618
1.21669	56.611		1.75763	25.0422		1.93154	16.5907
1.23728	55.1196		1.77987	23.3643		1.9583	15.5964
1.25705	53.9078		1.80705	21.7175		2.00402	14.105
1.27681	52.8203		1.83382	20.3193		2.04684	12.8932
1.29534	51.8881		1.85729	19.1075		2.09503	11.7746
1.31635	50.7695		1.90177	17.4296		2.14897	10.8424
1.34929	49.2781		1.94213	16.2178		2.19469	10.1899
1.37771	47.9731		1.98907	15.1303		2.25234	9.44422
1.41848	46.4817		2.0282	14.2914		2.3277	8.51207
1.45389	45.1145		2.08009	13.5457
1.48725	44.1823		2.13033	12.8
1.52514	43.0638		2.20075	11.961
1.56591	42.0384		2.28311	10.8424
1.60791	41.1063		2.314	10.5628
1.65321	40.2673
1.69522	39.5216
1.73434	38.8691
1.77264	38.3098
1.83153	37.5019
1.87724	36.9427
1.92501	36.2901
1.9769	35.6376

## Sheet: Fig 4d
Pressure (GPa)	Internal energy (kJ/mol)	error Internal energy (kJ/mol)	density (g/cm³)	error density (g/cm³)
0.001	-49.884	0.05122	1.00905	0.00229
0.2	-50.332	0.0517	1.08398	0.00216
0.5	-50.624	0.04977	1.16566	0.00202
1	-50.816	0.04802	1.25999	0.00183
1.25	-50.815	0.04689	1.29601	0.00176
1.5	-50.821	0.04578	1.32795	0.00164
1.75	-50.776	0.04596	1.35614	0.00162
2	-50.725	0.04605	1.3819	0.0016
2.25	-50.645	0.04596	1.40521	0.00156
2.5	-50.557	0.04519	1.42684	0.00151
2.8	-50.432	0.04505	1.45093	0.00147
3.2	-50.217	0.04497	1.48006	0.00146

## Sheet: Fig 4e
rOO (Å)	gOO (r)
	1.00 atm	0.50 GPa	1.00 GPa	1.50 GPa	2.00 GPa	2.50 GPa	2.80 GPa	3.20 GPa
0.02	0	0	0	0	0	0	0	0
0.04	0	0	0	0	0	0	0	0
0.06	0	0	0	0	0	0	0	0
0.08	0	0	0	0	0	0	0	0
0.1	0	0	0	0	0	0	0	0
0.12	0	0	0	0	0	0	0	0
0.14	0	0	0	0	0	0	0	0
0.16	0	0	0	0	0	0	0	0
0.18	0	0	0	0	0	0	0	0
0.2	0	0	0	0	0	0	0	0
0.22	0	0	0	0	0	0	0	0
0.24	0	0	0	0	0	0	0	0
0.26	0	0	0	0	0	0	0	0
0.28	0	0	0	0	0	0	0	0
0.3	0	0	0	0	0	0	0	0
0.32	0	0	0	0	0	0	0	0
0.34	0	0	0	0	0	0	0	0
0.36	0	0	0	0	0	0	0	0
0.38	0	0	0	0	0	0	0	0
0.4	0	0	0	0	0	0	0	0
0.42	0	0	0	0	0	0	0	0
0.44	0	0	0	0	0	0	0	0
0.46	0	0	0	0	0	0	0	0
0.48	0	0	0	0	0	0	0	0
0.5	0	0	0	0	0	0	0	0
0.52	0	0	0	0	0	0	0	0
0.54	0	0	0	0	0	0	0	0
0.56	0	0	0	0	0	0	0	0
0.58	0	0	0	0	0	0	0	0
0.6	0	0	0	0	0	0	0	0
0.62	0	0	0	0	0	0	0	0
0.64	0	0	0	0	0	0	0	0
0.66	0	0	0	0	0	0	0	0
0.68	0	0	0	0	0	0	0	0
0.7	0	0	0	0	0	0	0	0
0.72	0	0	0	0	0	0	0	0
0.74	0	0	0	0	0	0	0	0
0.76	0	0	0	0	0	0	0	0
0.78	0	0	0	0	0	0	0	0
0.8	0	0	0	0	0	0	0	0
0.82	0	0	0	0	0	0	0	0
0.84	0	0	0	0	0	0	0	0
0.86	0	0	0	0	0	0	0	0
0.88	0	0	0	0	0	0	0	0
0.9	0	0	0	0	0	0	0	0
0.92	0	0	0	0	0	0	0	0
0.94	0	0	0	0	0	0	0	0
0.96	0	0	0	0	0	0	0	0
0.98	0	0	0	0	0	0	0	0
1	0	0	0	0	0	0	0	0
1.02	0	0	0	0	0	0	0	0
1.04	0	0	0	0	0	0	0	0
1.06	0	0	0	0	0	0	0	0
1.08	0	0	0	0	0	0	0	0
1.1	0	0	0	0	0	0	0	0
1.12	0	0	0	0	0	0	0	0
1.14	0	0	0	0	0	0	0	0
1.16	0	0	0	0	0	0	0	0
1.18	0	0	0	0	0	0	0	0
1.2	0	0	0	0	0	0	0	0
1.22	0	0	0	0	0	0	0	0
1.24	0	0	0	0	0	0	0	0
1.26	0	0	0	0	0	0	0	0
1.28	0	0	0	0	0	0	0	0
1.3	0	0	0	0	0	0	0	0
1.32	0	0	0	0	0	0	0	0
1.34	0	0	0	0	0	0	0	0
1.36	0	0	0	0	0	0	0	0
1.38	0	0	0	0	0	0	0	0
1.4	0	0	0	0	0	0	0	0
1.42	0	0	0	0	0	0	0	0
1.44	0	0	0	0	0	0	0	0
1.46	0	0	0	0	0	0	0	0
1.48	0	0	0	0	0	0	0	0
1.5	0	0	0	0	0	0	0	0
1.52	0	0	0	0	0	0	0	0
1.54	0	0	0	0	0	0	0	0
1.56	0	0	0	0	0	0	0	0
1.58	0	0	0	0	0	0	0	0
1.6	0	0	0	0	0	0	0	0
1.62	0	0	0	0	0	0	0	0
1.64	0	0	0	0	0	0	0	0
1.66	0	0	0	0	0	0	0	0
1.68	0	0	0	0	0	0	0	0
1.7	0	0	0	0	0	0	0	0
1.72	0	0	0	0	0	0	0	0
1.74	0	0	0	0	0	0	0	0
1.76	0	0	0	0	0	0	0	0
1.78	0	0	0	0	0	0	0	0
1.8	0	0	0	0	0	0	0	0
1.82	0	0	0	0	0	0	0	0
1.84	0	0	0	0	0	0	0	0
1.86	0	0	0	0	0	0	0	0
1.88	0	0	0	0	0	0	0	0
1.9	0	0	0	0	0	0	0	0
1.92	0	0	0	0	0	0	0	0
1.94	0	0	0	0	0	0	0	0
1.96	0	0	0	0	0	0	0	0
1.98	0	0	0	0	0	0	0	0
2	0	0	0	0	0	0	0	0
2.02	0	0	0	0	0	0	0	0
2.04	0	0	0	0	0	0	0	0
2.06	0	0	0	0	0	0	0	0
2.08	0	0	0	0	0	0	0	0
2.1	0	0	0	0	0	0	0	0
2.12	0	0	0	0	0	0	0	0
2.14	0	0	0	0	0	0	0	0
2.16	0	0	0	0	0	0	0	0
2.18	0	0	0	0	0	0	0	0
2.2	0	0	0	0	0	0	0	0
2.22	0	0	0	0	0	0	0	0
2.24	0	0	0	0	0	0	0	0
2.26	0	0	0	0	0	0	0	0
2.28	0	0	0	0	0	0	0	0
2.3	0	0	0	0	0	0	0	0
2.32	0	0	0	0	0	0	0	0
2.34	0	0	0	0	0	1.05915e-05	0	0
2.36	1.46866e-05	0	0	1.11882e-05	0	0	1.02441e-05	3.01191e-05
2.38	1.44408e-05	0.000100185	0.000127565	6.60056e-05	0.000211091	0.000102385	0.000141018	5.923e-05
2.4	0.000213017	0.000197044	0.000399153	0.000378642	0.00051897	0.000443016	0.000782535	0.000728087
2.42	0.00124	0.00148	0.00191	0.00171	0.00163	0.0028	0.00308	0.00361
2.44	0.00475	0.00508	0.00694	0.00747	0.00753	0.01051	0.01086	0.01134
2.46	0.01431	0.01749	0.02091	0.02367	0.02677	0.03061	0.03275	0.03617
2.48	0.03891	0.04556	0.05508	0.0622	0.06474	0.07577	0.08422	0.0889
2.5	0.0933	0.10535	0.12572	0.1393	0.14358	0.16725	0.18044	0.1934
2.52	0.19475	0.21469	0.24668	0.27397	0.29429	0.32552	0.34243	0.36583
2.54	0.35829	0.39756	0.44133	0.47679	0.52024	0.55286	0.58078	0.61543
2.56	0.59091	0.65331	0.70448	0.74721	0.78654	0.86067	0.89091	0.93315
2.58	0.89519	0.96906	1.02962	1.08999	1.14722	1.21661	1.25419	1.30715
2.6	1.26445	1.33777	1.38831	1.46005	1.52205	1.60192	1.63736	1.69143
2.62	1.6596	1.72445	1.76352	1.82378	1.90041	1.96427	2.00302	2.05272
2.64	2.05119	2.09556	2.10524	2.17296	2.22814	2.28093	2.31452	2.36742
2.66	2.41549	2.41584	2.39838	2.4422	2.50418	2.52406	2.55291	2.59578
2.68	2.70628	2.67307	2.61982	2.63621	2.68595	2.69707	2.71347	2.74653
2.7	2.93249	2.83609	2.7531	2.75611	2.79072	2.76894	2.79157	2.8107
2.72	3.05007	2.92282	2.81128	2.7777	2.79137	2.792	2.78423	2.80706
2.74	3.10134	2.91712	2.78358	2.76068	2.76414	2.73861	2.74529	2.75591
2.76	3.06968	2.86265	2.73292	2.68554	2.67157	2.65636	2.66531	2.66783
2.78	2.96404	2.74342	2.61096	2.56753	2.55908	2.54952	2.54657	2.56118
2.8	2.83802	2.60911	2.47943	2.43423	2.45699	2.43364	2.45133	2.45601
2.82	2.67453	2.41471	2.32592	2.30574	2.30085	2.31658	2.32763	2.36144
2.84	2.48448	2.25368	2.18397	2.17543	2.17813	2.21597	2.23828	2.26058
2.86	2.29281	2.0897	2.04181	2.04644	2.07592	2.12441	2.15138	2.19751
2.88	2.10379	1.92988	1.91496	1.9399	1.99645	2.04854	2.08298	2.13702
2.9	1.93416	1.78056	1.79746	1.84875	1.8869	1.97783	2.03309	2.09023
2.92	1.76956	1.65539	1.70271	1.76949	1.84235	1.93245	1.97953	2.04848
2.94	1.6065	1.53668	1.61854	1.70462	1.79745	1.88915	1.95334	2.02041
2.96	1.47872	1.43933	1.5481	1.64498	1.75748	1.87092	1.92035	2.00713
2.98	1.36287	1.36361	1.48542	1.60196	1.71431	1.83291	1.89352	1.97285
3	1.25999	1.3034	1.44629	1.57821	1.6815	1.81423	1.88663	1.95773
3.02	1.16226	1.22556	1.40905	1.54767	1.68027	1.7975	1.85611	1.93284
3.04	1.09054	1.18754	1.37985	1.53404	1.63857	1.77487	1.83219	1.9131
3.06	1.02623	1.15408	1.35519	1.51226	1.6374	1.76022	1.81471	1.88517
3.08	0.97108	1.11956	1.33809	1.49523	1.62358	1.73945	1.79575	1.85708
3.1	0.92816	1.0975	1.32602	1.48563	1.59436	1.71022	1.76394	1.82019
3.12	0.89105	1.08754	1.31432	1.46534	1.5948	1.68528	1.73503	1.78219
3.14	0.86141	1.0792	1.29427	1.4546	1.57328	1.66813	1.70678	1.75333
3.16	0.84199	1.07121	1.28886	1.44324	1.56588	1.63846	1.67526	1.70754
3.18	0.81798	1.06517	1.29107	1.43306	1.51444	1.60779	1.64576	1.66798
3.2	0.80799	1.05811	1.27544	1.41551	1.52184	1.57592	1.59739	1.62321
3.22	0.79456	1.05356	1.26635	1.40434	1.48708	1.54615	1.56853	1.58016
3.24	0.78712	1.05044	1.2628	1.3834	1.45283	1.51155	1.52321	1.53056
3.26	0.78614	1.04363	1.24937	1.36916	1.43568	1.47532	1.48217	1.48859
3.28	0.77595	1.04754	1.24753	1.35216	1.39955	1.44259	1.44042	1.44145
3.3	0.77703	1.05329	1.23496	1.33428	1.38577	1.40245	1.40648	1.39573
3.32	0.78228	1.05173	1.22923	1.3143	1.37894	1.36575	1.36144	1.3477
3.34	0.78523	1.04663	1.21194	1.29071	1.34849	1.33046	1.32835	1.30547
3.36	0.78408	1.05356	1.20308	1.27186	1.27751	1.29845	1.28545	1.26741
3.38	0.78826	1.04982	1.19318	1.25339	1.28458	1.26099	1.24939	1.22866
3.4	0.78984	1.04603	1.17999	1.22796	1.23749	1.22555	1.20781	1.18228
3.42	0.79899	1.05091	1.16709	1.21037	1.20691	1.19	1.18031	1.14564
3.44	0.80211	1.04834	1.1568	1.1908	1.20176	1.15693	1.13948	1.10951
3.46	0.80808	1.04095	1.14375	1.17304	1.18027	1.13026	1.11047	1.0757
3.48	0.81572	1.04074	1.13102	1.1508	1.15933	1.10228	1.07054	1.03885
3.5	0.81774	1.03577	1.12237	1.13186	1.10449	1.07161	1.04164	1.00712
3.52	0.82721	1.02926	1.11259	1.11454	1.08734	1.04262	1.01603	0.97849
3.54	0.83625	1.03234	1.10372	1.09543	1.07175	1.02161	0.98959	0.94537
3.56	0.84128	1.03247	1.08655	1.07509	1.02502	0.99323	0.96219	0.92203
3.58	0.84919	1.0326	1.07425	1.05786	1.02662	0.97184	0.93522	0.89484
3.6	0.8622	1.0291	1.06348	1.04494	0.99513	0.94594	0.91293	0.86841
3.62	0.86529	1.02483	1.0543	1.02711	0.98448	0.92426	0.88885	0.84495
3.64	0.87371	1.02298	1.04307	1.00705	0.96711	0.90552	0.86662	0.82871
3.66	0.8803	1.02306	1.0341	0.99262	0.93024	0.88596	0.85138	0.80605
3.68	0.89409	1.02424	1.02271	0.97857	0.91922	0.86683	0.82775	0.78729
3.7	0.8974	1.02214	1.01221	0.96415	0.918	0.8492	0.8141	0.76621
3.72	0.90833	1.01936	1.0025	0.95169	0.88656	0.8322	0.79767	0.75239
3.74	0.91409	1.01501	0.99553	0.93394	0.87137	0.81845	0.77966	0.73795
3.76	0.92006	1.01282	0.98626	0.92677	0.87452	0.80263	0.76837	0.72692
3.78	0.92919	1.01851	0.97639	0.91659	0.8478	0.79002	0.75451	0.71385
3.8	0.93858	1.01484	0.96569	0.90259	0.83302	0.778	0.74409	0.69884
3.82	0.94635	1.00766	0.9614	0.8934	0.83378	0.76449	0.72993	0.68961
3.84	0.95302	1.0091	0.95605	0.88893	0.83108	0.75019	0.72034	0.68027
3.86	0.96087	1.01066	0.94735	0.87851	0.82622	0.74521	0.7105	0.66997
3.88	0.971	1.00471	0.9375	0.86532	0.78274	0.73811	0.69867	0.66298
3.9	0.97761	1.00588	0.93485	0.86012	0.78114	0.73192	0.69615	0.65669
3.92	0.97883	0.9983	0.92614	0.85198	0.77903	0.72115	0.68841	0.64929
3.94	0.99368	1.00439	0.92361	0.84644	0.77576	0.71495	0.68287	0.64223
3.96	1.00092	1.00064	0.91914	0.83878	0.7716	0.70722	0.67856	0.64222
3.98	1.00742	0.99946	0.91439	0.83165	0.7633	0.70487	0.6741	0.63769
4	1.01665	0.99284	0.91032	0.8267	0.75729	0.69725	0.66904	0.63228
4.02	1.01884	0.99336	0.90262	0.82319	0.75473	0.69474	0.66715	0.63096
4.04	1.02977	0.9953	0.90009	0.81629	0.74746	0.69067	0.66476	0.62829
4.06	1.03633	0.99813	0.89743	0.81367	0.75317	0.6892	0.66121	0.62709
4.08	1.03997	0.99898	0.89527	0.81296	0.74074	0.68417	0.65988	0.62796
4.1	1.04989	0.99438	0.88691	0.81339	0.73421	0.68489	0.66391	0.63041
4.12	1.05146	0.99412	0.88825	0.80588	0.73675	0.6859	0.65921	0.62705
4.14	1.0589	0.99393	0.88805	0.80177	0.73826	0.68558	0.6618	0.63061
4.16	1.06636	0.9925	0.88532	0.80058	0.73194	0.68796	0.66084	0.63374
4.18	1.07299	0.99137	0.88173	0.80179	0.7267	0.68634	0.66713	0.63326
4.2	1.08076	0.98751	0.87939	0.79901	0.73484	0.68911	0.66631	0.64003
4.22	1.08256	0.98795	0.87799	0.79478	0.73931	0.6892	0.67085	0.64396
4.24	1.08258	0.99069	0.87944	0.79806	0.73145	0.69069	0.66884	0.64914
4.26	1.09283	0.98979	0.87406	0.7952	0.73356	0.69554	0.67739	0.65337
4.28	1.09377	0.99218	0.87278	0.79584	0.74138	0.69937	0.68213	0.66112
4.3	1.0938	0.98885	0.87149	0.79455	0.74371	0.70453	0.68811	0.66559
4.32	1.0997	0.98619	0.87222	0.79627	0.74562	0.70846	0.69147	0.67245
4.34	1.10249	0.98247	0.87369	0.80043	0.75441	0.71275	0.69628	0.68197
4.36	1.10146	0.98436	0.87032	0.79927	0.74823	0.71655	0.70521	0.6895
4.38	1.10737	0.98018	0.87244	0.80251	0.7507	0.72462	0.71316	0.6974
4.4	1.10908	0.98001	0.86869	0.80453	0.76273	0.73047	0.71837	0.7076
4.42	1.1087	0.97817	0.87251	0.80764	0.76744	0.73758	0.7291	0.71886
4.44	1.1085	0.97254	0.87136	0.81006	0.76842	0.74344	0.73228	0.72791
4.46	1.10496	0.97522	0.86971	0.812	0.76894	0.7524	0.74584	0.73848
4.48	1.10725	0.97086	0.87122	0.81475	0.77585	0.76096	0.75498	0.74997
4.5	1.10665	0.9732	0.87097	0.81947	0.7837	0.76887	0.76419	0.76043
4.52	1.11006	0.9656	0.87223	0.82109	0.79542	0.77511	0.77461	0.7711
4.54	1.1047	0.97138	0.87231	0.82708	0.7936	0.7877	0.7862	0.7865
4.56	1.10676	0.968	0.87681	0.82926	0.79941	0.79646	0.79524	0.79999
4.58	1.10346	0.96415	0.87573	0.83269	0.81243	0.80703	0.80516	0.81056
4.6	1.09811	0.96774	0.87536	0.83679	0.81925	0.81536	0.81778	0.82438
4.62	1.09868	0.96635	0.87864	0.83853	0.82097	0.82315	0.82837	0.83702
4.64	1.09675	0.95879	0.87871	0.84496	0.82443	0.83112	0.83876	0.85093
4.66	1.09263	0.95628	0.8868	0.84871	0.83992	0.84333	0.85204	0.86665
4.68	1.08829	0.95901	0.88531	0.85516	0.85377	0.85271	0.86259	0.87516
4.7	1.08535	0.95309	0.88297	0.85798	0.8522	0.86384	0.87258	0.89129
4.72	1.08287	0.95273	0.8843	0.86424	0.85356	0.87448	0.88257	0.90125
4.74	1.0765	0.95299	0.8872	0.86828	0.87365	0.88597	0.89822	0.91427
4.76	1.07339	0.94763	0.89015	0.87321	0.87898	0.89455	0.90802	0.92646
4.78	1.06994	0.94833	0.89542	0.88231	0.8892	0.89928	0.91484	0.93473
4.8	1.06296	0.94676	0.89402	0.88607	0.88279	0.91104	0.9264	0.94702
4.82	1.0604	0.94621	0.89882	0.88679	0.90176	0.92035	0.93542	0.95656
4.84	1.05725	0.94168	0.89865	0.89422	0.90335	0.92612	0.94369	0.96645
4.86	1.05398	0.93968	0.89833	0.89786	0.92031	0.93866	0.95087	0.97828
4.88	1.05022	0.94137	0.90141	0.90625	0.92174	0.94594	0.96087	0.98484
4.9	1.04306	0.93772	0.90661	0.90818	0.9176	0.95096	0.96722	0.99024
4.92	1.03655	0.93606	0.90609	0.91029	0.93322	0.961	0.97464	1.00073
4.94	1.03127	0.9358	0.91171	0.91772	0.93565	0.96431	0.98186	1.00861
4.96	1.02862	0.93476	0.91204	0.9221	0.94817	0.97483	0.99049	1.01046
4.98	1.022	0.93497	0.91665	0.92726	0.94973	0.97698	0.99393	1.01705
5	1.01691	0.92997	0.91748	0.9307	0.95602	0.98552	1.00155	1.02504
5.02	1.01291	0.92667	0.92038	0.93691	0.95819	0.99127	1.00797	1.03317
5.04	1.01159	0.92858	0.9237	0.94	0.96154	0.99853	1.0175	1.03651
5.06	1.00462	0.92909	0.92705	0.9435	0.97576	1.00351	1.01969	1.04146
5.08	0.99682	0.92783	0.9303	0.95011	0.98093	1.00653	1.02701	1.05057
5.1	0.99357	0.92575	0.93091	0.95665	0.99065	1.01509	1.0325	1.05516
5.12	0.99083	0.92932	0.9325	0.96014	0.98947	1.0182	1.04218	1.06032
5.14	0.98287	0.92544	0.9365	0.96279	0.99657	1.02897	1.04448	1.06627
5.16	0.97566	0.92477	0.94106	0.96683	0.99344	1.03405	1.05098	1.076
5.18	0.97204	0.92298	0.94388	0.97332	1.00717	1.03812	1.05888	1.08256
5.2	0.96725	0.92802	0.94673	0.97483	1.0055	1.04506	1.06388	1.09108
5.22	0.9609	0.92724	0.9462	0.98088	1.01624	1.05387	1.07302	1.09683
5.24	0.9551	0.92416	0.95072	0.98545	1.02262	1.05996	1.08235	1.10597
5.26	0.95739	0.92585	0.955	0.98924	1.02275	1.06716	1.08677	1.11676
5.28	0.95146	0.92596	0.9548	0.99289	1.03357	1.07461	1.09603	1.12452
5.3	0.94219	0.92385	0.9591	0.99779	1.03855	1.08276	1.10299	1.13023
5.32	0.93892	0.92577	0.96088	1.00842	1.05188	1.08917	1.11125	1.1379
5.34	0.93291	0.92297	0.96836	1.01018	1.05353	1.09663	1.1187	1.14629
5.36	0.93178	0.92399	0.9705	1.01813	1.05528	1.1031	1.12962	1.15748
5.38	0.92586	0.92226	0.97272	1.02028	1.06143	1.11069	1.13613	1.16359
5.4	0.92396	0.92382	0.97473	1.02683	1.0746	1.11843	1.14339	1.1714
5.42	0.91853	0.92339	0.97886	1.03178	1.08622	1.12476	1.1504	1.17929
5.44	0.91782	0.92284	0.98304	1.03945	1.08928	1.13461	1.15813	1.18545
5.46	0.91046	0.9249	0.98578	1.04554	1.08958	1.14286	1.16482	1.19703
5.48	0.90594	0.9227	0.99094	1.04806	1.09683	1.14774	1.17141	1.2031
5.5	0.90172	0.93031	0.99464	1.05692	1.11365	1.15464	1.1784	1.21042
5.52	0.90161	0.92875	0.99702	1.06095	1.11791	1.16286	1.18522	1.21581
5.54	0.8991	0.93113	1.00331	1.0672	1.12024	1.16853	1.19237	1.22073
5.56	0.89747	0.93385	1.00552	1.07213	1.1273	1.17284	1.19439	1.22575
5.58	0.89598	0.93747	1.01213	1.07929	1.13694	1.1777	1.1991	1.22642
5.6	0.89473	0.93769	1.01587	1.08219	1.13872	1.18232	1.20541	1.22747
5.62	0.8957	0.94049	1.02224	1.08747	1.14172	1.1853	1.20595	1.2312
5.64	0.89371	0.94798	1.02705	1.0925	1.14323	1.18605	1.21033	1.23333
5.66	0.89319	0.95134	1.031	1.09746	1.1428	1.19164	1.20901	1.23148
5.68	0.89617	0.95501	1.03579	1.10294	1.15113	1.19238	1.20916	1.23009
5.7	0.89518	0.95946	1.0396	1.10487	1.15419	1.19296	1.20922	1.22767
5.72	0.89433	0.96124	1.0465	1.10937	1.16733	1.19098	1.20776	1.22383
5.74	0.89849	0.97051	1.05013	1.11191	1.15636	1.19281	1.20597	1.2227
5.76	0.90151	0.97133	1.05797	1.1127	1.16006	1.19236	1.20209	1.21775
5.78	0.90283	0.97787	1.06049	1.11917	1.17139	1.18741	1.20033	1.20765
5.8	0.90773	0.98354	1.06279	1.11988	1.16679	1.18726	1.19362	1.20517
5.82	0.91003	0.9889	1.06406	1.12008	1.17151	1.18315	1.19132	1.19511
5.84	0.91229	0.99012	1.06856	1.1225	1.15793	1.17669	1.18042	1.18662
5.86	0.9135	0.99243	1.07051	1.12114	1.16019	1.174	1.17486	1.17877
5.88	0.92136	0.99849	1.07306	1.12349	1.15468	1.16831	1.16999	1.16948
5.9	0.92325	1.00233	1.07302	1.12197	1.15165	1.16053	1.16231	1.16156
5.92	0.92915	1.00775	1.07913	1.12378	1.14535	1.15122	1.15389	1.14898
5.94	0.93258	1.01329	1.08029	1.12273	1.15197	1.14848	1.14667	1.1393
5.96	0.93495	1.01412	1.08283	1.11832	1.14498	1.14208	1.1386	1.12982
5.98	0.93958	1.02007	1.08257	1.11858	1.12956	1.13481	1.13	1.1186
6	0.94245	1.02491	1.08319	1.11334	1.12903	1.12485	1.12053	1.10769
6.02	0.94871	1.02627	1.08043	1.11265	1.12631	1.11941	1.11166	1.09841
6.04	0.95245	1.03151	1.0855	1.11009	1.11381	1.11011	1.10132	1.08574
6.06	0.95848	1.03223	1.08627	1.10773	1.11468	1.10219	1.09225	1.07588
6.08	0.96223	1.03206	1.08448	1.10281	1.1069	1.09177	1.08268	1.06505
6.1	0.96059	1.0334	1.08211	1.09948	1.09712	1.08741	1.07304	1.05497
6.12	0.96888	1.04266	1.0832	1.09425	1.09366	1.07565	1.06421	1.04459
6.14	0.97521	1.04014	1.08153	1.09149	1.07892	1.06817	1.05366	1.03509
6.16	0.97923	1.04773	1.07985	1.08709	1.08868	1.05841	1.04447	1.02161
6.18	0.98237	1.05069	1.07833	1.08549	1.07705	1.04963	1.03391	1.00923
6.2	0.98641	1.04923	1.07865	1.08061	1.0654	1.04214	1.02666	1.00041
6.22	0.9909	1.0532	1.07806	1.07463	1.06419	1.03586	1.01703	0.99101
6.24	0.99486	1.05503	1.0762	1.07162	1.0548	1.02679	1.00609	0.98166
6.26	0.99959	1.05223	1.07647	1.06821	1.04969	1.01831	0.99698	0.97497
6.28	1.00184	1.05555	1.07291	1.06136	1.04344	1.01096	0.99252	0.96254
6.3	1.0044	1.05531	1.06955	1.05713	1.0383	1.00279	0.98226	0.95347
6.32	1.00803	1.05588	1.07102	1.05316	1.03214	0.99582	0.97258	0.94518
6.34	1.01056	1.05636	1.06557	1.04882	1.03267	0.98896	0.96986	0.93887
6.36	1.0129	1.05597	1.06079	1.04814	1.01312	0.98185	0.95841	0.93208
6.38	1.01686	1.05747	1.06177	1.04109	1.00934	0.97491	0.95181	0.92334
6.4	1.01965	1.06202	1.05851	1.03613	1.01045	0.96748	0.94483	0.91722
6.42	1.02513	1.05909	1.05608	1.03139	0.99387	0.96201	0.9396	0.91002
6.44	1.02434	1.06008	1.05199	1.02655	0.99432	0.95561	0.9327	0.90352
6.46	1.02656	1.05951	1.04883	1.02209	0.99299	0.95013	0.92626	0.89737
6.48	1.02783	1.0557	1.04639	1.02037	0.9785	0.94349	0.92088	0.8934
6.5	1.02851	1.05979	1.04676	1.01512	0.97258	0.94052	0.91761	0.88885
6.52	1.03167	1.06271	1.0421	1.01167	0.97473	0.93379	0.91174	0.88349
6.54	1.03475	1.0588	1.04099	1.00733	0.96658	0.93052	0.90656	0.87727
6.56	1.0365	1.05607	1.03662	1.00466	0.96886	0.92509	0.90209	0.87382
6.58	1.03852	1.05782	1.03237	1.00066	0.95047	0.92096	0.89677	0.87153
6.6	1.03831	1.05591	1.0299	0.99295	0.95383	0.91723	0.89491	0.86777
6.62	1.03948	1.05219	1.02901	0.99193	0.94787	0.91182	0.89211	0.86485
6.64	1.04222	1.05228	1.02623	0.98611	0.9475	0.9086	0.88916	0.86365
6.66	1.04349	1.05024	1.02312	0.98538	0.94646	0.90773	0.88503	0.85846
6.68	1.04249	1.05044	1.02233	0.98119	0.94606	0.90241	0.88221	0.85951
6.7	1.04629	1.05274	1.01713	0.97998	0.93637	0.89973	0.88127	0.85719
6.72	1.04346	1.04694	1.01608	0.97421	0.92579	0.89555	0.88072	0.85646
6.74	1.04337	1.04278	1.01426	0.97147	0.93135	0.8943	0.87777	0.85747
6.76	1.04411	1.04478	1.00722	0.96817	0.93093	0.89312	0.87615	0.85534
6.78	1.04511	1.04524	1.00656	0.9664	0.92792	0.8917	0.8768	0.85426
6.8	1.04407	1.04251	1.00339	0.9633	0.92935	0.89166	0.87487	0.85557
6.82	1.04165	1.04088	1.00125	0.96023	0.92032	0.88763	0.87501	0.85592
6.84	1.0452	1.03831	0.99836	0.95689	0.91253	0.89028	0.87567	0.85779
6.86	1.04396	1.0371	0.99557	0.95568	0.91896	0.88853	0.8751	0.85823
6.88	1.04277	1.03351	0.99356	0.95268	0.91517	0.88868	0.8751	0.86264
6.9	1.04183	1.03065	0.99068	0.94757	0.90752	0.88817	0.87592	0.86316
6.92	1.04219	1.03034	0.9882	0.94959	0.9128	0.88872	0.87869	0.86451
6.94	1.03985	1.02761	0.98592	0.94603	0.91415	0.88906	0.87803	0.86755
6.96	1.04185	1.02594	0.98345	0.94397	0.91208	0.88845	0.88018	0.87048
6.98	1.0368	1.0224	0.98013	0.94273	0.91361	0.88918	0.88124	0.8745
7	1.0352	1.02051	0.97848	0.94157	0.90853	0.89084	0.88422	0.87618
7.02	1.03377	1.01613	0.97769	0.93981	0.91565	0.89103	0.8854	0.88082
7.04	1.0362	1.01805	0.97544	0.93988	0.91248	0.89338	0.8918	0.88351
7.06	1.03223	1.01422	0.9726	0.93755	0.90795	0.89509	0.89111	0.88859
7.08	1.03218	1.01204	0.97015	0.93828	0.90783	0.89755	0.89481	0.89051
7.1	1.02875	1.00992	0.96829	0.93633	0.9097	0.89931	0.89721	0.89685
7.12	1.02912	1.00695	0.96745	0.93391	0.90822	0.90099	0.90234	0.90191
7.14	1.02939	1.00633	0.96539	0.93396	0.90938	0.90448	0.90291	0.90438
7.16	1.02525	1.00116	0.96557	0.93491	0.90993	0.90596	0.90628	0.90942
7.18	1.02292	1.00429	0.95969	0.93388	0.91599	0.90881	0.91031	0.91374
7.2	1.02428	0.99799	0.96284	0.93154	0.91568	0.91405	0.91479	0.918
7.22	1.02031	0.99692	0.96162	0.93127	0.9164	0.91559	0.91548	0.92388
7.24	1.01696	0.9952	0.95818	0.93237	0.91582	0.91778	0.92012	0.93162
7.26	1.01746	0.99179	0.95638	0.93392	0.91846	0.92312	0.92536	0.93405
7.28	1.01558	0.98841	0.9554	0.93305	0.92164	0.92356	0.93042	0.94048
7.3	1.0151	0.98503	0.95625	0.93301	0.92625	0.92698	0.93478	0.94681
7.32	1.01168	0.98672	0.95365	0.93341	0.92634	0.9329	0.93857	0.95104
7.34	1.00948	0.98564	0.95382	0.93502	0.92642	0.93479	0.9419	0.95631
7.36	1.00874	0.98349	0.95343	0.93556	0.92491	0.93725	0.94603	0.96116
7.38	1.0059	0.98052	0.9524	0.93607	0.93575	0.94203	0.95178	0.96544
7.4	1.00371	0.98105	0.95073	0.93476	0.93104	0.94581	0.9581	0.97135
7.42	1.00279	0.9825	0.94992	0.93786	0.94097	0.94932	0.96143	0.97602
7.44	1.00246	0.97698	0.94924	0.93749	0.94306	0.95547	0.96424	0.98281
7.46	1.00052	0.97835	0.94978	0.94146	0.94035	0.95641	0.96845	0.98736
7.48	1.00165	0.97348	0.95023	0.94176	0.94632	0.96149	0.97422	0.99391
7.5	0.99705	0.97276	0.94907	0.94227	0.94605	0.96525	0.9805	0.99689
7.52	0.99643	0.97461	0.95071	0.94515	0.94804	0.97041	0.98356	1.00222
7.54	0.99675	0.96977	0.9497	0.94395	0.95038	0.97466	0.98676	1.00988
7.56	0.99416	0.97216	0.95083	0.94693	0.95902	0.97859	0.99413	1.012
7.58	0.99329	0.96941	0.94945	0.9499	0.96116	0.98263	0.99703	1.01699
7.6	0.99191	0.96699	0.95132	0.95364	0.95915	0.98749	1.00152	1.02039
7.62	0.99186	0.96347	0.95152	0.95386	0.96775	0.98932	1.00401	1.02732
7.64	0.99156	0.96946	0.95264	0.95627	0.97648	0.99437	1.00797	1.03244
7.66	0.98918	0.96564	0.95233	0.95739	0.9731	0.99737	1.01394	1.03596
7.68	0.98931	0.96578	0.95328	0.95753	0.97277	1.0022	1.01773	1.04034
7.7	0.988	0.96439	0.95173	0.96082	0.98379	1.00642	1.02174	1.04387
7.72	0.98819	0.96534	0.9571	0.96383	0.9838	1.00957	1.02495	1.04799
7.74	0.98769	0.96206	0.95614	0.96703	0.98406	1.01241	1.02921	1.05046
7.76	0.98373	0.96524	0.95781	0.97003	0.99439	1.01654	1.0328	1.05418
7.78	0.98519	0.96591	0.95774	0.97119	0.99485	1.02059	1.03509	1.05747
7.8	0.98534	0.96619	0.95878	0.97082	0.99869	1.02397	1.03786	1.05973
7.82	0.9847	0.96516	0.96341	0.97605	1.00022	1.02656	1.04575	1.06202
7.84	0.98535	0.96601	0.9633	0.97909	1.00242	1.0321	1.04632	1.06913
7.86	0.98496	0.96152	0.96487	0.98151	1.00821	1.03303	1.0493	1.06955
7.88	0.98497	0.96572	0.96588	0.98364	1.01078	1.03564	1.05275	1.07138
7.9	0.98181	0.96557	0.96656	0.98903	1.01048	1.0397	1.05445	1.07479
7.92	0.98331	0.96566	0.96969	0.98797	1.01631	1.0429	1.05818	1.07763
7.94	0.98403	0.96577	0.97073	0.99255	1.02341	1.04486	1.06247	1.07657
7.96	0.97979	0.96793	0.97405	0.9937	1.02509	1.04832	1.06364	1.07988
7.98	0.98354	0.96744	0.97442	0.99633	1.02857	1.05182	1.0656	1.08122
8	0.98387	0.96815	0.97723	0.99987	1.02543	1.05329	1.06682	1.08275
8.02	0.98537	0.96814	0.97794	1.00315	1.02874	1.05535	1.06907	1.08396
8.04	0.9836	0.96834	0.98057	1.00384	1.02945	1.05669	1.06835	1.08502
8.06	0.98658	0.97278	0.98513	1.00778	1.03143	1.05873	1.06939	1.08616
8.08	0.98384	0.97116	0.98414	1.00908	1.03446	1.06051	1.07377	1.08726
8.1	0.98467	0.96931	0.98574	1.01323	1.03452	1.06507	1.07282	1.0859
8.12	0.98474	0.97163	0.98663	1.01502	1.04203	1.06448	1.07534	1.08796
8.14	0.98619	0.97224	0.98833	1.01638	1.04164	1.06593	1.07357	1.08562
8.16	0.98479	0.97745	0.99073	1.01866	1.04983	1.06581	1.07675	1.08599
8.18	0.9854	0.97698	0.99477	1.02005	1.05206	1.06696	1.07478	1.08647
8.2	0.98889	0.97546	0.9968	1.02333	1.0448	1.06799	1.07634	1.08585
8.22	0.98634	0.98005	0.99818	1.02276	1.04927	1.06831	1.07564	1.08346
8.24	0.98629	0.98037	0.99896	1.02574	1.05265	1.06908	1.07533	1.08192
8.26	0.9868	0.98154	1.00102	1.02571	1.04847	1.06939	1.07502	1.08098
8.28	0.98816	0.98156	1.00263	1.03011	1.05008	1.06868	1.07533	1.07925
8.3	0.98724	0.98159	1.00418	1.03023	1.05164	1.07001	1.07218	1.07704
8.32	0.98843	0.98748	1.00684	1.03242	1.05588	1.0671	1.07302	1.07683
8.34	0.99174	0.98629	1.0083	1.03266	1.05669	1.06694	1.07051	1.07514
8.36	0.98914	0.9883	1.01053	1.03534	1.05616	1.06718	1.07031	1.07031
8.38	0.99262	0.98896	1.011	1.03502	1.05506	1.06621	1.06805	1.06772
8.4	0.98942	0.99051	1.0125	1.03498	1.05939	1.06605	1.06495	1.06664
8.42	0.99172	0.99114	1.0125	1.03739	1.05459	1.06211	1.0655	1.06434
8.44	0.99305	0.99268	1.01324	1.03868	1.05418	1.06268	1.06245	1.06107
8.46	0.99295	0.99368	1.01563	1.03933	1.05834	1.06172	1.05979	1.05806
8.48	0.99349	0.9914	1.01601	1.03847	1.05523	1.05979	1.05803	1.05652
8.5	0.99402	0.99469	1.01795	1.04088	1.06053	1.05829	1.05755	1.0516
8.52	0.9938	0.99738	1.01953	1.04047	1.05455	1.05618	1.05202	1.04726
8.54	0.99437	0.99487	1.019	1.03963	1.05392	1.05373	1.05113	1.04601
8.56	0.99381	0.99948	1.02155	1.04059	1.05021	1.05079	1.04682	1.04107
8.58	0.99483	1.00115	1.02183	1.04055	1.05062	1.05014	1.04538	1.03759
8.6	0.99417	0.99911	1.0224	1.0397	1.04717	1.0477	1.04339	1.03221
8.62	0.99711	1.0004	1.02297	1.03939	1.04038	1.04365	1.03938	1.03054
8.64	0.99636	1.00129	1.02391	1.04058	1.04293	1.04194	1.03702	1.02666
8.66	0.998	1.0007	1.02605	1.0357	1.04689	1.03885	1.03277	1.02288
8.68	0.99697	1.00246	1.02635	1.03674	1.04409	1.03729	1.03078	1.01887
8.7	0.99822	1.0042	1.02587	1.03788	1.04372	1.03388	1.02786	1.01485
8.72	0.99944	1.0055	1.02496	1.0371	1.03836	1.03145	1.02464	1.01393
8.74	0.99914	1.00818	1.0259	1.03716	1.03408	1.02891	1.02061	1.00747
8.76	0.99977	1.00762	1.02545	1.03477	1.03977	1.02458	1.01727	1.00586
8.78	0.99983	1.00318	1.02464	1.03527	1.03324	1.0228	1.01323	1.00091
8.8	0.99898	1.00651	1.02605	1.03316	1.03317	1.02084	1.01145	0.99665
8.82	1.0005	1.00668	1.02613	1.03298	1.03279	1.01652	1.00799	0.99225
8.84	1.00042	1.00808	1.02652	1.03063	1.02684	1.01456	1.00468	0.99026
8.86	0.99795	1.00886	1.0255	1.03067	1.02704	1.01089	1.00119	0.98503
8.88	0.99959	1.01061	1.02359	1.02896	1.02382	1.00704	0.99699	0.98179
8.9	0.99932	1.01038	1.02531	1.02694	1.01953	1.00683	0.99397	0.98009
8.92	0.99958	1.01093	1.02354	1.02734	1.02071	1.00406	0.99165	0.97626
8.94	0.99974	1.01117	1.02444	1.0251	1.01835	1.00016	0.98989	0.97391
8.96	1.00178	1.00981	1.02394	1.02454	1.01432	0.99619	0.98622	0.96812
8.98	1.00093	1.01178	1.02275	1.02156	1.01285	0.99471	0.98356	0.96705
9	1.00046	1.00916	1.02313	1.02134	1.00865	0.99157	0.9795	0.96533
9.02	1.0011	1.00933	1.02205	1.02125	1.01084	0.99007	0.9774	0.95993
9.04	0.99994	1.01472	1.0217	1.01972	1.00449	0.98698	0.97372	0.95771
9.06	0.99813	1.0097	1.0205	1.01703	1.0051	0.98513	0.97404	0.95563
9.08	1.00064	1.01171	1.02053	1.01486	1.00305	0.98142	0.96991	0.95431
9.1	0.99788	1.01065	1.01822	1.01589	0.99987	0.97976	0.96661	0.95048
9.12	0.99979	1.01103	1.01865	1.0128	1.0017	0.97893	0.96705	0.94888
9.14	0.99948	1.01357	1.01774	1.0103	0.99105	0.97427	0.9639	0.94843
9.16	0.99942	1.01113	1.01639	1.00868	0.9975	0.9748	0.96013	0.94652
9.18	0.99976	1.01032	1.01742	1.00849	0.99378	0.97065	0.95868	0.94408
9.2	0.99914	1.01235	1.01571	1.00612	0.98805	0.96951	0.95731	0.94367
9.22	0.9989	1.01017	1.01454	1.00697	0.98357	0.96632	0.95595	0.94043
9.24	0.99924	1.01018	1.01493	1.00462	0.98601	0.96558	0.95358	0.94019
9.26	0.99912	1.00917	1.01284	1.00115	0.98783	0.9637	0.95393	0.93901
9.28	1.00073	1.00926	1.01255	0.99956	0.98716	0.9622	0.95239	0.93991
9.3	0.99931	1.0116	1.01004	1.00006	0.98124	0.9609	0.95026	0.93699
9.32	0.99767	1.01197	1.01121	0.99699	0.97787	0.95965	0.95041	0.93764
9.34	0.99783	1.00857	1.00851	0.99634	0.96944	0.95876	0.94923	0.93617
9.36	0.9983	1.00951	1.00832	0.99379	0.97454	0.95593	0.94779	0.93568
9.38	0.99848	1.00987	1.0091	0.99344	0.97573	0.95689	0.949	0.93832
9.4	0.99582	1.0072	1.00748	0.98997	0.9755	0.95603	0.94871	0.93586
9.42	0.9985	1.00943	1.00415	0.99128	0.96936	0.95394	0.9454	0.93687
9.44	0.9979	1.0077	1.00549	0.99085	0.96538	0.95297	0.94515	0.93635
9.46	0.99792	1.00812	1.00376	0.9895	0.96295	0.9535	0.94697	0.93896
9.48	0.99747	1.00805	1.00172	0.98817	0.9737	0.95216	0.94659	0.93718
9.5	0.99596	1.00701	1.00326	0.9862	0.97098	0.9532	0.94649	0.93928
9.52	0.99596	1.00963	1.00091	0.98574	0.9641	0.95141	0.94629	0.94027
9.54	0.99766	1.00681	1.00104	0.98298	0.96701	0.95366	0.9472	0.94045
9.56	0.9974	1.00704	0.99947	0.98406	0.96422	0.95185	0.9478	0.94298
9.58	0.99598	1.00693	0.99887	0.98112	0.96441	0.95197	0.94811	0.94305
9.6	0.99628	1.00656	0.99795	0.98103	0.96621	0.95334	0.94874	0.94732
9.62	0.99457	1.00677	0.99881	0.97966	0.96406	0.95225	0.9501	0.94781
9.64	0.99696	1.00619	0.99771	0.97884	0.96891	0.95352	0.95269	0.9482
9.66	0.99499	1.00285	0.99668	0.97852	0.95732	0.95441	0.95208	0.9521
9.68	0.9954	1.00582	0.99483	0.97761	0.96652	0.95481	0.95375	0.9524
9.7	0.99728	1.00571	0.99409	0.97804	0.96371	0.95482	0.95433	0.95489
9.72	0.99733	1.0046	0.99442	0.9771	0.95862	0.95632	0.95579	0.95773
9.74	0.99719	1.00087	0.99294	0.97621	0.95908	0.95708	0.95684	0.95864
9.76	0.99659	1.00332	0.99087	0.97622	0.96273	0.95872	0.95917	0.9613
9.78	0.99574	1.00432	0.99269	0.97658	0.96168	0.95939	0.96123	0.96244
9.8	0.99537	1.00487	0.99049	0.97653	0.96474	0.96035	0.96205	0.96559
9.82	0.99838	1.00227	0.98911	0.97372	0.96271	0.96235	0.96433	0.97023
9.84	0.99651	1.00052	0.99033	0.97504	0.95928	0.96407	0.96536	0.97019
9.86	0.9968	1.00337	0.98849	0.97521	0.96566	0.96483	0.96629	0.97354
9.88	0.99683	1.00101	0.99029	0.97707	0.96469	0.96556	0.96991	0.97624
9.9	0.99665	1.00205	0.9886	0.97537	0.96919	0.96749	0.97119	0.97988
9.92	0.99657	0.99922	0.9873	0.97615	0.96559	0.96925	0.97205	0.98196
9.94	0.99751	0.99883	0.98694	0.97603	0.96668	0.97128	0.97656	0.98391
9.96	0.99658	0.9987	0.98543	0.97576	0.9656	0.97334	0.97698	0.98669
9.98	0.99608	1.00089	0.98505	0.97494	0.9705	0.97298	0.98089	0.98927
10	0.99858	1.0004	0.98755	0.97547	0.96908	0.97659	0.98194	0.99085

## Sheet: Fig 4f
Angle (º)	O orientational distribution									Angle (º)	O orientational distribution
	1.00 atm	0.50 GPa	1.00 GPa	1.50 GPa	2.00 GPa	2.50 GPa	2.80 GPa	3.20 GPa			iceVII	ice VI
0.5	0	0	0	0	0	0	0	0		0.5	0	0
1	0	0	0	0	0	0	0	0		1	0	0
1.5	0	0	0	0	0	0	0	0		1.5	0	0
2	0	0	0	0	0	0	0	0		2	0	0
2.5	0	0	0	0	0	0	0	0		2.5	0	0
3	0	0	0	0	0	0	0	0		3	0	0
3.5	0	0	0	0	0	0	0	0		3.5	0	0
4	0	0	0	0	0	0	0	0		4	0	0
4.5	0	0	0	0	0	0	0	0		4.5	0	0
5	0	0	0	0	0	0	0	0		5	0	0
5.5	0	0	0	0	0	0	0	0		5.5	0	0
6	0	0	0	0	0	0	0	0		6	0	0
6.5	0	0	0	0	0	0	0	0		6.5	0	0
7	0	0	0	0	0	0	0	0		7	0	0
7.5	0	0	0	0	0	0	0	0		7.5	0	0
8	0	0	0	0	0	0	0	0		8	0	0
8.5	0	0	0	0	0	0	0	0		8.5	0	0
9	0	0	0	0	0	0	0	0		9	0	0
9.5	0	0	0	0	0	0	0	0		9.5	0	0
10	0	0	0	0	0	0	0	0		10	0	0
10.5	0	0	0	0	0	0	0	0		10.5	0	0
11	0	0	0	0	0	0	0	0		11	0	0
11.5	0	0	0	0	0	0	0	0		11.5	0	0
12	0	0	0	0	0	0	0	0		12	0	0
12.5	0	0	0	0	0	0	0	0		12.5	0	0
13	0	0	0	0	0	0	0	0		13	0	0
13.5	0	0	0	0	0	0	0	0		13.5	0	0
14	0	0	0	0	0	0	0	0		14	0	0
14.5	0	0	0	0	0	0	0	0		14.5	0	0
15	0	0	0	0	0	0	0	0		15	0	0
15.5	0	0	0	0	0	0	0	0		15.5	0	0
16	0	0	0	0	0	0	0	0		16	0	0
16.5	0	0	0	0	0	0	0	0		16.5	0	0
17	0	0	0	0	0	0	0	0		17	0	0
17.5	0	0	0	0	0	0	0	0		17.5	0	0
18	0	0	0	0	0	0	0	0		18	0	0
18.5	0	0	0	0	0	0	0	0		18.5	0	0
19	0	0	0	0	0	0	0	0		19	0	0
19.5	0	0	0	0	0	0	0	0		19.5	0	0
20	0	0	0	0	0	0	0	0		20	0	0
20.5	0	0	0	0	0	0	0	0		20.5	0	0
21	0	0	0	0	0	0	0	0		21	0	0
21.5	0	0	0	0	0	0	0	0		21.5	0	0
22	0	0	0	0	0	0	0	0		22	0	0
22.5	9.55292e-08	0	0	0	0	0	0	0		22.5	0	0
23	0	0	0	0	0	0	0	0		23	0	0
23.5	1.91059e-07	0	0	0	0	0	0	0		23.5	0	0
24	0	0	0	0	0	0	0	0		24	0	0
24.5	9.55292e-08	0	0	0	0	0	0	0		24.5	0	0
25	2.86588e-07	0	0	0	0	0	0	0		25	0	0
25.5	9.55292e-08	0	0	0	0	0	0	0		25.5	0	0
26	2.86588e-07	0	0	0	0	0	0	0		26	0	0
26.5	4.77646e-07	0	0	0	0	0	0	0		26.5	0	0
27	7.64234e-07	0	0	0	0	0	0	0		27	0	0
27.5	1.52847e-06	0	0	0	0	0	0	0		27.5	0	0
28	1.43294e-06	0	0	0	0	0	0	0		28	0	0
28.5	3.63011e-06	0	0	0	0	0	0	0		28.5	0	0
29	4.01223e-06	0	0	0	0	0	0	0		29	0	0
29.5	7.45128e-06	0	0	0	0	0	0	0		29.5	0	0
30	1.28965e-05	1.91865e-07	0	0	0	0	0	0		30	0	0
30.5	1.65266e-05	0	0	0	0	0	0	0		30.5	0	0
31	2.44555e-05	0	0	0	0	0	0	0		31	0	0
31.5	3.98357e-05	1.91865e-07	0	0	0	0	0	0		31.5	0	0
32	6.18074e-05	5.75595e-07	0	0	0	0	0	0		32	0	0
32.5	9.09438e-05	7.6746e-07	9.72763e-08	0	0	0	0	0		32.5	0	0
33	0.000131639	2.11051e-06	0	0	0	0	0	0		33	0	0
33.5	0.000176347	1.72678e-06	9.72763e-08	0	0	0	0	0		33.5	0	0
34	0.000264807	4.02916e-06	0	0	0	0	0	0		34	0	0
34.5	0.000360241	5.94781e-06	9.72763e-08	0	0	0	0	0		34.5	0	0
35	0.000509839	8.63392e-06	2.91829e-07	0	0	0	0	0		35	0	0
35.5	0.000690485	2.03377e-05	2.91829e-07	0	0	0	0	0		35.5	0	0
36	0.000928449	2.72448e-05	1.16732e-06	9.70497e-08	0	0	0	0		36	0	0
36.5	0.00126	4.14428e-05	2.0428e-06	2.91149e-07	0	0	0	0		36.5	0	0
37	0.00167	6.88795e-05	3.59922e-06	1.94099e-07	0	0	0	0		37	0	0
37.5	0.00212	0.00010188	6.90662e-06	5.82298e-07	9.70497e-08	0	0	0		37.5	0	0
38	0.00274	0.000164428	8.75486e-06	1.45574e-06	0	0	0	0		38	0	0
38.5	0.00349	0.000246163	1.92607e-05	1.45574e-06	9.70497e-08	0	0	0		38.5	0	0
39	0.00434	0.000356293	2.88911e-05	3.39674e-06	5.82298e-07	0	0	0		39	0	0
39.5	0.00536	0.000523024	5.31128e-05	6.69643e-06	1.1646e-06	2.94464e-07	1.95925e-07	0		39.5	0	0
40	0.00649	0.000733308	7.82101e-05	1.1743e-05	1.55279e-06	2.94464e-07	0	0		40	0	0
40.5	0.00776	0.000998081	0.000129767	2.18362e-05	3.00854e-06	5.88928e-07	9.79624e-08	0		40.5	0	0
41	0.00925	0.00138	0.00020428	3.48408e-05	7.08463e-06	1.17786e-06	9.79624e-08	1.98807e-07		41	0	0
41.5	0.01074	0.00188	0.000306323	5.92003e-05	1.25194e-05	2.55202e-06	9.79624e-07	2.98211e-07		41.5	0	0
42	0.0124	0.0025	0.000472276	0.000102582	2.22244e-05	4.90773e-06	2.05721e-06	1.49105e-06		42	0	0
42.5	0.01409	0.00321	0.00069144	0.000154891	3.23176e-05	9.3247e-06	4.50627e-06	1.88867e-06		42.5	0	0
43	0.01584	0.0042	0.000993288	0.000248253	6.4441e-05	1.72752e-05	9.8942e-06	3.77734e-06		43	0	0
43.5	0.01751	0.00531	0.00144	0.000393537	0.000112578	3.86729e-05	1.51842e-05	6.85885e-06		43.5	0	0
44	0.01923	0.00659	0.00199	0.000618886	0.000197205	6.99843e-05	3.41889e-05	1.58052e-05		44	0	0
44.5	0.0207	0.00791	0.00276	0.000935074	0.000328998	0.000121417	6.42633e-05	2.94235e-05		44.5	0	0
45	0.0222	0.00959	0.00359	0.00135	0.000538529	0.000208284	0.000126469	5.64612e-05		45	0	0
45.5	0.02353	0.01133	0.00472	0.00197	0.000828416	0.000361111	0.000224138	0.000111431		45.5	0	0
46	0.02467	0.01318	0.00607	0.00272	0.00127	0.000599921	0.000383817	0.000201292		46	0	0
46.5	0.02564	0.01496	0.00763	0.00376	0.00189	0.000944935	0.000628331	0.000375248		46.5	0	0
47	0.02628	0.01683	0.00931	0.00502	0.0027	0.00147	0.00101	0.000646918		47	0	0
47.5	0.02684	0.01847	0.01118	0.00647	0.00375	0.0022	0.00161	0.00105		47.5	0	0
48	0.02706	0.02017	0.01313	0.00815	0.00508	0.0032	0.00241	0.00167		48	0	0
48.5	0.02725	0.02182	0.01505	0.01007	0.00666	0.00445	0.00352	0.00253		48.5	0	0
49	0.02711	0.0231	0.01705	0.01212	0.00852	0.00596	0.00486	0.0037		49	0	0
49.5	0.02687	0.0242	0.01905	0.01426	0.01051	0.00785	0.00657	0.00523		49.5	0	0
50	0.02646	0.02503	0.02084	0.01638	0.01271	0.00993	0.00847	0.00699		50	0	0
50.5	0.02591	0.02583	0.02243	0.01845	0.01489	0.01211	0.01073	0.00905		50.5	0	0
51	0.02515	0.02613	0.02372	0.0204	0.01715	0.01452	0.01297	0.0114		51	0	0
51.5	0.02453	0.02619	0.02474	0.02202	0.01923	0.01678	0.01535	0.01383		51.5	0	0
52	0.02363	0.02625	0.02558	0.02343	0.02116	0.01902	0.01774	0.0162		52	0	0
52.5	0.02282	0.02604	0.02612	0.0246	0.02274	0.02101	0.01984	0.01872		52.5	0	0
53	0.02199	0.02561	0.02645	0.02555	0.02416	0.0228	0.02182	0.02083		53	0	0.01
53.5	0.02119	0.02525	0.02669	0.02622	0.02527	0.02436	0.02353	0.02281		53.5	0	0
54	0.02041	0.02487	0.02658	0.0267	0.02616	0.02559	0.02498	0.02459		54	0	0
54.5	0.01967	0.0242	0.02648	0.02697	0.0268	0.02653	0.02609	0.02593		54.5	0	0
55	0.01894	0.02363	0.02628	0.02698	0.02724	0.02729	0.02711	0.02721		55	0	0
55.5	0.01843	0.02326	0.026	0.02714	0.02761	0.02799	0.02777	0.02815		55.5	0	0
56	0.01785	0.02276	0.02577	0.02716	0.02781	0.02845	0.02852	0.02896		56	0	0
56.5	0.01757	0.02237	0.02562	0.02709	0.02805	0.02889	0.02913	0.02964		56.5	0	0
57	0.01711	0.02233	0.02554	0.0272	0.02834	0.02941	0.02964	0.03044		57	0	0
57.5	0.01694	0.02169	0.02549	0.02723	0.02859	0.02983	0.0302	0.03108		57.5	0	0
58	0.01667	0.02174	0.02542	0.02736	0.02893	0.03041	0.03081	0.03187		58	0	0
58.5	0.01653	0.02168	0.02546	0.02766	0.02926	0.03081	0.03148	0.03271		58.5	0	0
59	0.01653	0.02151	0.02555	0.02786	0.02961	0.03135	0.03211	0.03339		59	0	0
59.5	0.01649	0.02162	0.02566	0.02814	0.03013	0.0321	0.03277	0.03406		59.5	0	0
60	0.01651	0.02175	0.02588	0.02836	0.03047	0.03261	0.03339	0.03512		60	0	0
60.5	0.01658	0.0218	0.02607	0.02874	0.0309	0.03312	0.03394	0.0358		60.5	0	0
61	0.01669	0.02205	0.02622	0.02904	0.03131	0.03364	0.03452	0.03636		61	0	0
61.5	0.01684	0.02219	0.02642	0.02927	0.03163	0.03398	0.03502	0.03694		61.5	0	0
62	0.01698	0.02227	0.02665	0.02959	0.03185	0.03427	0.03535	0.03745		62	0	0
62.5	0.01714	0.02233	0.02669	0.02969	0.03215	0.0347	0.03569	0.03761		62.5	0	0
63	0.01728	0.02264	0.02679	0.02972	0.03221	0.03484	0.03594	0.03794		63	0	0
63.5	0.01754	0.02279	0.02702	0.02991	0.03232	0.03479	0.03589	0.03787		63.5	0	0
64	0.01775	0.02289	0.02694	0.02989	0.03234	0.03483	0.03588	0.0377		64	0	0
64.5	0.01789	0.02303	0.02705	0.02983	0.03211	0.03465	0.03571	0.03764		64.5	0	0
65	0.01811	0.0232	0.0271	0.02984	0.03199	0.03433	0.03532	0.03719		65	0	0
65.5	0.01839	0.02327	0.02697	0.02967	0.03174	0.03401	0.03504	0.03678		65.5	0	0
66	0.01843	0.02336	0.02687	0.0294	0.03154	0.03362	0.03453	0.03616		66	0	0
66.5	0.01872	0.02337	0.02683	0.02931	0.03124	0.03322	0.034	0.03564		66.5	0	0
67	0.01898	0.02352	0.02668	0.0289	0.03086	0.03268	0.03333	0.03485		67	0	0.01
67.5	0.01922	0.0235	0.02651	0.02865	0.03044	0.03211	0.03274	0.03407		67.5	0	0
68	0.01926	0.0234	0.02641	0.02832	0.03003	0.03156	0.03213	0.03327		68	0	0
68.5	0.01941	0.02348	0.02627	0.02806	0.02932	0.0309	0.0314	0.03261		68.5	0	0
69	0.01956	0.02352	0.0261	0.0275	0.02899	0.03028	0.03065	0.03162		69	0	0
69.5	0.01969	0.02347	0.02581	0.02724	0.0284	0.02956	0.02987	0.0308		69.5	0	0
70	0.01977	0.0233	0.0256	0.02685	0.02788	0.02886	0.02908	0.03002		70	0	0
70.5	0.01999	0.02339	0.02534	0.02654	0.02725	0.02822	0.02847	0.02917		70.5	0	0
71	0.02013	0.02325	0.02501	0.02604	0.02671	0.02756	0.02773	0.02829		71	0.01	0
71.5	0.0203	0.02307	0.02489	0.02571	0.0262	0.02689	0.02696	0.02751		71.5	0	0
72	0.02034	0.02311	0.02466	0.02525	0.02563	0.02618	0.02623	0.02675		72	0	0
72.5	0.02048	0.02292	0.02434	0.02487	0.02519	0.0256	0.02551	0.02594		72.5	0	0
73	0.02061	0.02301	0.02402	0.02439	0.02471	0.02503	0.02499	0.02515		73	0	0
73.5	0.02071	0.02284	0.02378	0.02415	0.02421	0.02451	0.02419	0.02445		73.5	0	0
74	0.02076	0.02276	0.02359	0.02373	0.02371	0.02386	0.0236	0.02372		74	0	0
74.5	0.02084	0.02264	0.0233	0.02334	0.02318	0.02325	0.0231	0.02317		74.5	0	0
75	0.02099	0.02253	0.02311	0.02294	0.02281	0.02282	0.02246	0.0225		75	0	0
75.5	0.02092	0.02247	0.02287	0.0225	0.02234	0.02226	0.02196	0.0219		75.5	0	0
76	0.02096	0.02237	0.02266	0.02229	0.02187	0.0219	0.02141	0.02126		76	0	0
76.5	0.02103	0.02222	0.02239	0.02194	0.0215	0.02136	0.02083	0.02083		76.5	0	0
77	0.02102	0.02216	0.02215	0.02168	0.02108	0.02096	0.02041	0.02027		77	0	0
77.5	0.02107	0.022	0.02188	0.02135	0.02075	0.0204	0.02005	0.01993		77.5	0	0
78	0.02098	0.0218	0.02169	0.02097	0.02041	0.02002	0.01955	0.01939		78	0	0
78.5	0.02099	0.02171	0.02142	0.02078	0.02004	0.01962	0.01921	0.01894		78.5	0	0
79	0.02098	0.02165	0.02119	0.02052	0.01976	0.01939	0.01879	0.01856		79	0	0
79.5	0.02096	0.02144	0.02104	0.02022	0.01945	0.01905	0.01843	0.01816		79.5	0	0
80	0.02084	0.02141	0.02076	0.02003	0.01922	0.01868	0.01816	0.01788		80	0	0
80.5	0.02087	0.02127	0.02062	0.01976	0.01887	0.01833	0.01783	0.01757		80.5	0	0
81	0.02079	0.02109	0.02051	0.01952	0.01866	0.01812	0.01754	0.01724		81	0	0
81.5	0.02077	0.02092	0.02031	0.01935	0.01844	0.01785	0.01732	0.01702		81.5	0	0
82	0.02062	0.02086	0.02012	0.0191	0.01825	0.01756	0.017	0.0167		82	0	0
82.5	0.02055	0.02068	0.01994	0.0189	0.01801	0.01739	0.01679	0.0165		82.5	0	0
83	0.0205	0.02052	0.01975	0.01872	0.01781	0.01714	0.01662	0.01623		83	0	0
83.5	0.02051	0.02048	0.01962	0.01855	0.01763	0.01699	0.0164	0.0161		83.5	0	0
84	0.02036	0.0203	0.01949	0.01843	0.01752	0.01677	0.01623	0.01584		84	0	0
84.5	0.02029	0.0202	0.01932	0.01829	0.01729	0.01659	0.01601	0.01568		84.5	0	0
85	0.02012	0.01999	0.01913	0.01807	0.01708	0.01643	0.016	0.01549		85	0	0
85.5	0.02001	0.01986	0.01906	0.01795	0.01708	0.01633	0.01583	0.01543		85.5	0	0
86	0.01994	0.01983	0.0189	0.01778	0.01683	0.01618	0.01569	0.01524		86	0	0
86.5	0.01981	0.01958	0.01871	0.01768	0.01678	0.01611	0.0156	0.01518		86.5	0	0
87	0.01975	0.01945	0.01855	0.01753	0.01671	0.01597	0.01546	0.01509		87	0	0
87.5	0.01964	0.01938	0.01849	0.01743	0.01654	0.01589	0.01541	0.01499		87.5	0	0
88	0.01947	0.01925	0.01836	0.0173	0.01648	0.01578	0.0153	0.01492		88	0	0
88.5	0.01935	0.01896	0.01825	0.0172	0.01635	0.01562	0.01522	0.01491		88.5	0	0
89	0.01924	0.01892	0.01806	0.01714	0.01632	0.01566	0.01516	0.01482		89	0	0
89.5	0.0191	0.01876	0.01803	0.01698	0.01619	0.01559	0.01511	0.01479		89.5	0	0
90	0.01899	0.01867	0.01797	0.01701	0.01614	0.01556	0.01515	0.01477		90	0	0
90.5	0.01882	0.01854	0.01779	0.01685	0.01603	0.01549	0.01515	0.0148		90.5	0	0
91	0.01863	0.0183	0.01777	0.01677	0.01602	0.01547	0.01507	0.01477		91	0	0
91.5	0.01859	0.01819	0.01758	0.01675	0.01593	0.01547	0.0151	0.01478		91.5	0	0
92	0.01846	0.01804	0.01747	0.01664	0.01596	0.01546	0.01513	0.01476		92	0	0
92.5	0.01837	0.01805	0.01737	0.01661	0.01592	0.01543	0.01511	0.01482		92.5	0	0
93	0.01825	0.01787	0.01732	0.0166	0.01589	0.01536	0.01508	0.01489		93	0	0
93.5	0.01801	0.01761	0.01721	0.01643	0.01592	0.01542	0.01508	0.01481		93.5	0	0
94	0.01788	0.01757	0.01715	0.01651	0.01584	0.01542	0.01511	0.01487		94	0	0
94.5	0.0178	0.01735	0.01712	0.01642	0.01585	0.01543	0.01514	0.01502		94.5	0	0
95	0.01774	0.01745	0.01696	0.01637	0.01571	0.01547	0.01507	0.01496		95	0	0
95.5	0.01755	0.01713	0.01685	0.0163	0.01571	0.01545	0.01516	0.01505		95.5	0	0
96	0.01734	0.0171	0.01676	0.01623	0.01583	0.01547	0.01522	0.01515		96	0	0
96.5	0.01734	0.017	0.01673	0.01622	0.01577	0.01553	0.01521	0.0151		96.5	0	0
97	0.0172	0.01687	0.01663	0.01619	0.01572	0.01555	0.01531	0.0152		97	0	0
97.5	0.017	0.01676	0.01653	0.01609	0.01572	0.01558	0.01533	0.01533		97.5	0	0
98	0.01692	0.01664	0.01655	0.01611	0.01575	0.01556	0.01548	0.01534		98	0	0
98.5	0.01677	0.01647	0.01639	0.01608	0.01573	0.01559	0.01545	0.01547		98.5	0	0
99	0.01671	0.01634	0.01636	0.01606	0.01573	0.01569	0.01553	0.01554		99	0	0
99.5	0.0165	0.01627	0.01632	0.01592	0.01577	0.01573	0.01556	0.01551		99.5	0	0
100	0.01636	0.0162	0.01614	0.01588	0.01574	0.01573	0.01556	0.01575		100	0	0
100.5	0.01628	0.01615	0.01613	0.01586	0.01567	0.01571	0.01557	0.0157		100.5	0	0
101	0.01619	0.01597	0.0161	0.0159	0.01571	0.01575	0.01563	0.01588		101	0	0
101.5	0.01608	0.01586	0.01603	0.01582	0.01572	0.01582	0.01578	0.01591		101.5	0	0
102	0.01595	0.01573	0.01581	0.0158	0.01569	0.01581	0.01577	0.01593		102	0	0
102.5	0.01582	0.01564	0.01586	0.01577	0.01566	0.01582	0.01578	0.01599		102.5	0	0
103	0.01575	0.01555	0.01573	0.01562	0.01568	0.0159	0.01584	0.01603		103	0	0
103.5	0.01567	0.01537	0.01572	0.01571	0.01567	0.01588	0.01591	0.0161		103.5	0	0
104	0.01554	0.01531	0.01563	0.01559	0.01564	0.01586	0.01585	0.01617		104	0	0
104.5	0.0154	0.01517	0.01561	0.01554	0.01564	0.01587	0.01584	0.01626		104.5	0	0
105	0.01526	0.01519	0.01549	0.0155	0.01559	0.0159	0.01595	0.01618		105	0	0
105.5	0.01519	0.01506	0.01542	0.01544	0.01558	0.01593	0.01599	0.0163		105.5	0	0
106	0.01513	0.01501	0.01542	0.01541	0.01555	0.01587	0.01605	0.0163		106	0	0
106.5	0.01506	0.0149	0.01528	0.01537	0.01549	0.01592	0.01601	0.01628		106.5	0	0
107	0.01495	0.01482	0.01523	0.01536	0.01549	0.0159	0.016	0.01638		107	0	0
107.5	0.01489	0.01473	0.01508	0.01529	0.01558	0.0159	0.01601	0.0164		107.5	0	0
108	0.0148	0.0146	0.01514	0.0153	0.0155	0.01587	0.01598	0.01632		108	0	0
108.5	0.01471	0.01459	0.01507	0.01516	0.01543	0.01573	0.01598	0.0164		108.5	0	0
109	0.01462	0.01456	0.01499	0.01519	0.01534	0.01588	0.01597	0.01632		109	0	0
109.5	0.0146	0.01446	0.01497	0.01507	0.01537	0.01584	0.0159	0.0164		109.5	0	0
110	0.01447	0.01432	0.0149	0.01506	0.01535	0.01584	0.01597	0.01637		110	0	0
110.5	0.01443	0.01426	0.01477	0.01508	0.01537	0.01581	0.01595	0.01638		110.5	0	0
111	0.01439	0.01432	0.01478	0.01499	0.01532	0.01577	0.01593	0.01639		111	0	0
111.5	0.01426	0.01418	0.01472	0.01491	0.01519	0.01576	0.01589	0.01627		111.5	0	0
112	0.01428	0.01414	0.01466	0.01489	0.01517	0.01565	0.01584	0.01629		112	0	0
112.5	0.01412	0.01415	0.01457	0.01476	0.01505	0.01556	0.01573	0.01633		112.5	0	0
113	0.0141	0.0141	0.01454	0.01478	0.0151	0.01557	0.01578	0.01613		113	0	0
113.5	0.01402	0.01398	0.01454	0.01479	0.01506	0.01548	0.01566	0.01617		113.5	0	0
114	0.01398	0.01391	0.01446	0.0147	0.01504	0.0155	0.01561	0.01611		114	0	0
114.5	0.01399	0.01386	0.01443	0.01468	0.01498	0.01543	0.01566	0.01609		114.5	0	0
115	0.01386	0.01384	0.01436	0.01464	0.01494	0.01537	0.01561	0.01604		115	0	0
115.5	0.01386	0.01381	0.01437	0.01453	0.0149	0.01537	0.01552	0.01608		115.5	0	0
116	0.01382	0.0138	0.01425	0.01455	0.01488	0.01526	0.01554	0.01593		116	0	0
116.5	0.01373	0.01364	0.01421	0.01447	0.01478	0.01523	0.01539	0.01585		116.5	0	0
117	0.01372	0.01361	0.01425	0.01444	0.01476	0.01519	0.01536	0.01583		117	0	0
117.5	0.01364	0.01358	0.01414	0.01448	0.01474	0.01519	0.01534	0.01573		117.5	0	0
118	0.01362	0.01362	0.01411	0.01435	0.01456	0.01503	0.01522	0.01564		118	0	0
118.5	0.01358	0.01346	0.01399	0.01435	0.01463	0.01505	0.01521	0.0157		118.5	0	0
119	0.01354	0.01354	0.01399	0.0143	0.01449	0.015	0.01518	0.0156		119	0	0
119.5	0.01347	0.01345	0.01399	0.01414	0.01446	0.01497	0.01507	0.01544		119.5	0	0
120	0.0134	0.01341	0.014	0.0142	0.01442	0.0149	0.01497	0.01537		120	0	0
120.5	0.01338	0.01336	0.01398	0.01411	0.0144	0.01477	0.01487	0.01525		120.5	0	0
121	0.01337	0.01344	0.01393	0.01411	0.01435	0.01467	0.01479	0.01516		121	0	0
121.5	0.01338	0.01331	0.0139	0.01408	0.01427	0.01463	0.0148	0.01511		121.5	0	0
122	0.01325	0.01332	0.01383	0.01403	0.01418	0.01457	0.01463	0.015		122	0	0
122.5	0.01314	0.01324	0.01373	0.01395	0.01424	0.01454	0.01463	0.01502		122.5	0	0
123	0.01317	0.01313	0.01375	0.01391	0.01418	0.01452	0.01447	0.01496		123	0	0
123.5	0.01308	0.01314	0.0137	0.01393	0.01417	0.01436	0.0145	0.01472		123.5	0	0
124	0.01304	0.01316	0.01358	0.01376	0.014	0.01433	0.01446	0.01471		124	0	0
124.5	0.01309	0.01304	0.01364	0.01376	0.0139	0.01427	0.01436	0.01462		124.5	0	0
125	0.01301	0.01304	0.01356	0.01375	0.01392	0.01422	0.01421	0.01453		125	0	0
125.5	0.01302	0.013	0.01349	0.01377	0.01389	0.01421	0.01426	0.01446		125.5	0	0
126	0.01297	0.01298	0.01346	0.01368	0.01389	0.01411	0.0141	0.01436		126	0	0
126.5	0.01286	0.01298	0.01346	0.01358	0.01377	0.01406	0.01407	0.01434		126.5	0	0
127	0.01277	0.01296	0.01343	0.01355	0.01369	0.01395	0.01395	0.01423		127	0	0
127.5	0.01276	0.01285	0.01337	0.01348	0.01358	0.01397	0.01391	0.01405		127.5	0	0
128	0.01272	0.0128	0.01326	0.01343	0.01361	0.01376	0.01383	0.01396		128	0	0
128.5	0.01271	0.01276	0.01325	0.01338	0.01348	0.01372	0.01379	0.01392		128.5	0	0
129	0.01271	0.01274	0.01319	0.01339	0.01354	0.01363	0.01369	0.01384		129	0	0
129.5	0.01261	0.01277	0.01317	0.0133	0.01334	0.01359	0.01361	0.01373		129.5	0	0
130	0.01258	0.01266	0.01313	0.01325	0.01336	0.01354	0.01344	0.01367		130	0	0
130.5	0.01254	0.01272	0.0131	0.01327	0.01329	0.01344	0.01341	0.01354		130.5	0	0
131	0.01251	0.01261	0.01304	0.01314	0.0132	0.0135	0.01325	0.01344		131	0	0
131.5	0.0124	0.01255	0.01295	0.01311	0.01307	0.0133	0.01323	0.01338		131.5	0	0
132	0.01248	0.01251	0.01297	0.013	0.01304	0.01313	0.0131	0.0133		132	0	0
132.5	0.01235	0.01252	0.01289	0.01304	0.01295	0.01312	0.01304	0.01322		132.5	0	0
133	0.01226	0.01246	0.01284	0.01294	0.01295	0.01304	0.01298	0.01308		133	0	0
133.5	0.01226	0.0124	0.0128	0.01281	0.01288	0.01294	0.01289	0.01309		133.5	0	0
134	0.01221	0.01226	0.01276	0.0128	0.01275	0.01287	0.01282	0.01287		134	0	0
134.5	0.01213	0.0123	0.01271	0.01267	0.01271	0.01287	0.01273	0.01282		134.5	0	0
135	0.01204	0.01225	0.01265	0.01266	0.01266	0.01273	0.01267	0.01271		135	0	0
135.5	0.01208	0.01214	0.01254	0.01255	0.01262	0.01263	0.01254	0.01261		135.5	0	0
136	0.01193	0.01211	0.01242	0.01244	0.0125	0.01254	0.01238	0.01246		136	0	0
136.5	0.01192	0.01202	0.01242	0.01241	0.01243	0.01249	0.01238	0.01245		136.5	0	0
137	0.01188	0.0119	0.01239	0.01236	0.01234	0.01242	0.01223	0.01239		137	0	0
137.5	0.01185	0.01196	0.01229	0.01235	0.01228	0.01237	0.01213	0.01222		137.5	0	0
138	0.01176	0.0119	0.01223	0.01223	0.01216	0.01213	0.01213	0.01217		138	0	0
138.5	0.01174	0.01189	0.01211	0.01216	0.01211	0.01215	0.012	0.01207		138.5	0	0
139	0.0116	0.01173	0.01203	0.01206	0.01198	0.012	0.0119	0.01189		139	0	0
139.5	0.01156	0.01167	0.012	0.01197	0.01193	0.01187	0.01182	0.01176		139.5	0	0
140	0.01154	0.01162	0.01192	0.01194	0.01177	0.01187	0.0117	0.01175		140	0	0
140.5	0.01144	0.01158	0.01189	0.01181	0.0117	0.01172	0.01159	0.0117		140.5	0	0
141	0.01138	0.01147	0.01177	0.01173	0.01166	0.01161	0.0115	0.01149		141	0	0
141.5	0.01132	0.01143	0.01167	0.01161	0.01156	0.01153	0.01142	0.01145		141.5	0	0
142	0.01124	0.01141	0.01157	0.01152	0.01143	0.01142	0.01133	0.01131		142	0	0
142.5	0.01122	0.01136	0.01155	0.01139	0.01135	0.01134	0.01119	0.01129		142.5	0	0
143	0.01115	0.01122	0.01142	0.0113	0.01118	0.01118	0.01118	0.01112		143	0	0
143.5	0.01104	0.01118	0.01132	0.01123	0.01112	0.0111	0.011	0.01102		143.5	0	0
144	0.01097	0.01109	0.01125	0.01114	0.01111	0.01102	0.01093	0.01092		144	0	0
144.5	0.01081	0.01101	0.01117	0.01107	0.01092	0.01093	0.01081	0.01087		144.5	0	0
145	0.01084	0.011	0.01105	0.01098	0.01084	0.01075	0.01069	0.01069		145	0	0
145.5	0.01068	0.01084	0.01094	0.01086	0.01075	0.01071	0.01053	0.01061		145.5	0	0
146	0.01061	0.01078	0.01083	0.01073	0.01064	0.01059	0.01048	0.01045		146	0	0
146.5	0.01058	0.01061	0.01075	0.01066	0.01056	0.01053	0.01041	0.0104		146.5	0	0
147	0.01048	0.01054	0.01064	0.01051	0.0104	0.01037	0.01028	0.01028		147	0	0
147.5	0.01031	0.01053	0.01048	0.01045	0.01033	0.0103	0.01012	0.01017		147.5	0	0
148	0.01025	0.01029	0.01038	0.01029	0.01017	0.01013	0.01003	0.01009		148	0	0
148.5	0.01014	0.0102	0.01037	0.01017	0.01005	0.01003	0.00989	0.00993		148.5	0	0
149	0.01001	0.01014	0.01018	0.0101	0.00995	0.00991	0.00985	0.00988		149	0	0
149.5	0.00995	0.01008	0.01008	0.01	0.00984	0.00975	0.00973	0.00971		149.5	0	0
150	0.00978	0.00988	0.00994	0.00981	0.00972	0.00966	0.00962	0.00962		150	0	0
150.5	0.00971	0.00986	0.00986	0.00972	0.00964	0.00956	0.00948	0.00948		150.5	0	0
151	0.00964	0.00968	0.00978	0.00961	0.00944	0.00945	0.00934	0.00937		151	0	0
151.5	0.00954	0.00958	0.00963	0.0095	0.00937	0.00934	0.0092	0.00929		151.5	0	0
152	0.00938	0.00953	0.00946	0.00936	0.00923	0.0092	0.00911	0.00916		152	0	0
152.5	0.00926	0.00942	0.00932	0.00922	0.00908	0.00906	0.00895	0.00907		152.5	0	0
153	0.00918	0.00929	0.00928	0.00909	0.00897	0.0089	0.00885	0.00889		153	0	0
153.5	0.00902	0.00913	0.00908	0.00897	0.0088	0.00882	0.0087	0.0088		153.5	0	0
154	0.00895	0.00903	0.00899	0.00882	0.00868	0.00874	0.00862	0.00865		154	0	0
154.5	0.00879	0.00891	0.00885	0.00868	0.00858	0.0086	0.00849	0.00854		154.5	0	0
155	0.00863	0.00873	0.00873	0.00858	0.00846	0.00842	0.00834	0.00843		155	0	0
155.5	0.00848	0.00854	0.00858	0.00848	0.00826	0.00833	0.00824	0.00826		155.5	0	0
156	0.00839	0.00854	0.00838	0.00829	0.00817	0.00815	0.00805	0.00817		156	0	0
156.5	0.00825	0.00833	0.0083	0.00819	0.008	0.00798	0.00794	0.00805		156.5	0	0
157	0.0081	0.00824	0.00812	0.00804	0.00788	0.00791	0.00784	0.00786		157	0	0
157.5	0.00797	0.0081	0.00798	0.00791	0.00772	0.00773	0.0077	0.00777		157.5	0	0
158	0.00782	0.00792	0.00784	0.00772	0.00761	0.00765	0.00755	0.00767		158	0	0
158.5	0.0077	0.00776	0.0077	0.00752	0.00749	0.00748	0.00743	0.00749		158.5	0	0
159	0.00757	0.00768	0.00754	0.00741	0.00735	0.00736	0.00726	0.00735		159	0	0
159.5	0.00738	0.00745	0.00743	0.00722	0.00719	0.00718	0.00714	0.00719		159.5	0	0
160	0.00728	0.00739	0.00724	0.00714	0.00701	0.00707	0.00696	0.00704		160	0	0
160.5	0.00711	0.00712	0.00711	0.00697	0.00689	0.00684	0.00684	0.00693		160.5	0	0
161	0.00691	0.00699	0.00692	0.00676	0.00669	0.00678	0.00664	0.00683		161	0	0
161.5	0.00678	0.00686	0.00678	0.0066	0.00654	0.00655	0.00651	0.00664		161.5	0	0
162	0.00667	0.00676	0.00657	0.00645	0.00639	0.00643	0.00636	0.00651		162	0	0
162.5	0.00651	0.00653	0.00643	0.00631	0.00625	0.00625	0.00622	0.00632		162.5	0	0
163	0.00632	0.00637	0.0063	0.00617	0.00607	0.0061	0.00605	0.00614		163	0	0
163.5	0.00612	0.00617	0.0061	0.006	0.00588	0.00598	0.0059	0.00601		163.5	0	0
164	0.00597	0.00606	0.00595	0.00582	0.00573	0.00576	0.0058	0.00588		164	0	0
164.5	0.0058	0.00591	0.00579	0.00566	0.00556	0.00566	0.00559	0.00565		164.5	0	0
165	0.00565	0.00572	0.00564	0.00548	0.00545	0.00548	0.00545	0.00552		165	0	0
165.5	0.00545	0.00549	0.00546	0.00533	0.00533	0.00528	0.00526	0.00537		165.5	0	0
166	0.00531	0.00534	0.00529	0.00519	0.00511	0.00509	0.0051	0.00519		166	0	0
166.5	0.00514	0.00516	0.00514	0.00502	0.00498	0.00493	0.00495	0.00505		166.5	0	0
167	0.00495	0.00499	0.00493	0.00481	0.00478	0.00479	0.0048	0.00491		167	0	0
167.5	0.0048	0.00482	0.00476	0.00463	0.0046	0.00464	0.00462	0.00469		167.5	0	0
168	0.00461	0.00469	0.00459	0.00444	0.00445	0.00441	0.00444	0.00453		168	0	0
168.5	0.00445	0.00444	0.00438	0.00426	0.00428	0.00432	0.00431	0.00437		168.5	0	0
169	0.00424	0.00422	0.00424	0.00415	0.00408	0.00413	0.00411	0.00418		169	0	0
169.5	0.00409	0.00412	0.00405	0.00394	0.00393	0.00392	0.00393	0.00399		169.5	0	0
170	0.00389	0.00393	0.00386	0.00375	0.00379	0.00381	0.00373	0.00382		170	0	0
170.5	0.0037	0.00372	0.0037	0.0036	0.00356	0.00362	0.00357	0.00363		170.5	0	0
171	0.00351	0.00354	0.00347	0.00342	0.00337	0.0034	0.00341	0.00352		171	0	0
171.5	0.00332	0.00334	0.00328	0.00325	0.00321	0.00324	0.00325	0.00331		171.5	0	0
172	0.00314	0.00317	0.00313	0.00306	0.00303	0.00306	0.00308	0.00311		172	0	0
172.5	0.003	0.003	0.00293	0.00284	0.00287	0.0029	0.00286	0.00294		172.5	0	0
173	0.00277	0.00277	0.00276	0.00269	0.00265	0.00271	0.0027	0.00276		173	0	0
173.5	0.00258	0.00257	0.00256	0.00252	0.0025	0.00251	0.00251	0.00256		173.5	0	0
174	0.0024	0.00242	0.00241	0.00235	0.00231	0.00233	0.00232	0.00236		174	0	0
174.5	0.00222	0.00224	0.0022	0.00216	0.00216	0.00214	0.00216	0.00219		174.5	0	0
175	0.002	0.00207	0.00201	0.00196	0.00196	0.00194	0.00194	0.00199		175	0	0
175.5	0.00183	0.00185	0.0018	0.00177	0.00176	0.00178	0.00178	0.00183		175.5	0	0
176	0.00165	0.00165	0.00163	0.00157	0.00156	0.0016	0.0016	0.00161		176	0	0
176.5	0.00143	0.00146	0.00144	0.00141	0.00139	0.00141	0.00139	0.00141		176.5	0	0
177	0.00126	0.00129	0.00125	0.00122	0.0012	0.00122	0.00123	0.00123		177	0	0
177.5	0.00106	0.00106	0.00104	0.00104	0.00103	0.00103	0.00102	0.00107		177.5	0	0
178	0.000863584	0.000895242	0.000863911	0.000830648	0.00082764	0.000848842	0.000851293	0.000866899		178	0	0
178.5	0.000681697	0.000676132	0.000672276	0.0006612	0.000653727	0.000648508	0.000664969	0.000680318		178.5	0	0
179	0.000476404	0.000486378	0.000480837	0.000457104	0.000460986	0.000472713	0.000467378	0.00047336		179	0	0
179.5	0.000282098	0.000292978	0.000284047	0.000277271	0.000273292	0.000284354	0.000278507	0.000290756		179.5	0	0
180	9.49561e-05	9.5165e-05	9.42607e-05	9.69526e-05	0.000100349	9.05968e-05	0.000102665	9.74155e-05		180	0	0
